# Supplementary material for: Molecular Characterization of Hypothalamic–Pituitary–Ovarian Axis Regulation in the Manchurian Zokor (Myospalax psilurus) During Seasonal Estrus
Source: Genes (Basel). 2025 Oct 30;16(11):1289. doi: 10.3390/genes16111289 (PMC12652709; doi:10.3390/genes16111289)
Supplement: Supplementary file 1 [file genes-16-01289-s001.zip]

Archive with 6 entries (6 files):
- S1 real-time fluorescence quantification primer sequence.pdf
- S2 HE_vs_HA_Differentially Expressed Genes.xlsx
- S3 PE_vs_PA_Differentially Expressed Genes.xlsx
- S4 OE_vs_OA_Differentially Expressed Genes.xlsx
- S5 GO entries for differentially expressed genes.xlsx
- S6 KEGG pathway entries for differentially expressed genes.xlsx
