# Supplementary material for: Molecular Characterization of Hypothalamic–Pituitary–Ovarian Axis Regulation in the Manchurian Zokor (Myospalax psilurus) During Seasonal Estrus
Source: Genes (Basel). 2025 Oct 30;16(11):1289. doi: 10.3390/genes16111289 (PMC12652709; doi:10.3390/genes16111289)
Supplement: Supplementary file 1 [file genes-16-01289-s001.zip › S2 HE_vs_HA_Differentially Expressed Genes.xlsx]

## Sheet: up-regulated genes
Gene_ID	Length	Trans_ID	Annotation	Name	swissprot_description	GO_Term	NOG	KOEntry	KODescription	EC	KEGG_Pathway	Pfam_description	Family	HE_1_count	HE_2_count	HE_3_count	HE_4_count	HE_5_count	HA_1_count	HA_2_count	HA_3_count	HA_4_count	HA_5_count	HE_1_TPM	HE_2_TPM	HE_3_TPM	HE_4_TPM	HE_5_TPM	HA_1_TPM	HA_2_TPM	HA_3_TPM	HA_4_TPM	HA_5_TPM	HE_mean_TPM	HA_mean_TPM	log2FC	regulation	pvalue	FDR	significant
TRINITY_DN2303_c1_g1	261	TRINITY_DN2303_c1_g1_i1	-	Gpat3	Glycerol-3-phosphate acyltransferase 3 OS=Mus musculus GN=Gpat3 PE=1 SV=1	GO:0004366(glycerol-3-phosphate O-acyltransferase activity);GO:0005789(endoplasmic reticulum membrane);GO:0016021(integral component of membrane);GO:0019432(triglyceride biosynthetic process);GO:0032006(regulation of TOR signaling)	-	K13506	glycerol-3-phosphate O-acyltransferase 3/4	EC:2.3.1.15	ngi00561(Glycerolipid metabolism);ngi00564(Glycerophospholipid metabolism)	-	-	120.03	52.36	9.64	37.59	54.58	0	1	0	0	1	186.55	79.29	19.05	62.54	89.3	0	1.62	0	0	1.76	87.35	0.68	6.68404	up	7.94516e-19	1.10823e-14	yes
TRINITY_DN26991_c0_g1	843	TRINITY_DN26991_c0_g1_i1	LOW QUALITY PROTEIN: arachidonate 15-lipoxygenase B isoform X1 [Cricetulus griseus]	Alox15b	Arachidonate 15-lipoxygenase B OS=Rattus norvegicus GN=Alox15b PE=1 SV=1	GO:0005506(iron ion binding);GO:0005509(calcium ion binding);GO:0005634(nucleus);GO:0005829(cytosol);GO:0005856(cytoskeleton);GO:0005886(plasma membrane);GO:0008285(negative regulation of cell proliferation);GO:0010744(positive regulation of macrophage derived foam cell differentiation);GO:0016165(linoleate 13S-lipoxygenase activity);GO:0019369(arachidonic acid metabolic process);GO:0019372(lipox…	ENOG410YN4N(Plant lipoxygenase may be involved in a number of diverse aspects of plant physiology including growth and development, pest resistance, and senescence or responses to wounding (By similarity))	K08022	arachidonate 15-lipoxygenase (second type) / 8-lipoxygenase (S-type)	EC:1.13.11.33 1.13.11.-	ssc00590(Arachidonic acid metabolism);ssc04726(Serotonergic synapse)	Q8K4F2.1 PF01477.21;PLAT;	-	27.84	23.02	0	0	0	0	0	0	0	0	3.49	2.85	0	0	0	0	0	0	0	0	1.27	0	6.30302	up	7.67192e-05	0.0389134	yes
TRINITY_DN37969_c0_g3	1224	TRINITY_DN37969_c0_g3_i1	SGOL1 protein, partial [Homo sapiens]	SGO1	Shugoshin 1 OS=Homo sapiens GN=SGO1 PE=1 SV=1	GO:0005654(nucleoplasm);GO:0005737(cytoplasm)	ENOG4111FBS(Shugoshin-like 1 (S. pombe))	K11580	shugoshin-like 1	-	ccan04114(Oocyte meiosis)	-	-	49	31.67	2	3	0	1	1	0	2	0	3.55	2.26	0.18	0.23	0	0.08	0.08	0	0.14	0	1.24	0.06	4.17261	up	8.60013e-05	0.0420909	yes
TRINITY_DN8782_c0_g1	688	TRINITY_DN8782_c0_g1_i1	PREDICTED: dehydrogenase/reductase SDR family member 7-like [Nannospalax galili]	DHRS7	Dehydrogenase/reductase SDR family member 7 OS=Homo sapiens GN=DHRS7 PE=1 SV=1	GO:0016020(membrane);GO:0016491(oxidoreductase activity);GO:0055114(oxidation-reduction process)	COG0300(Dehydrogenase)	NA	NA	NA	-	G1P5Q2.1 PF00106.23;adh_short;	-	31	46.02	1	0	1	1	1	2	1	0	5.53	8.14	0.22	0	0.19	0.19	0.19	0.35	0.18	0	2.82	0.18	3.80368	up	0.00047662	0.134306	yes
TRINITY_DN8454_c0_g1	1792	TRINITY_DN8454_c0_g1_i1	PREDICTED: homeobox protein GBX-2 isoform X1 [Nannospalax galili]	Gbx2	Homeobox protein GBX-2 OS=Mus musculus GN=Gbx2 PE=2 SV=1	GO:0000977(RNA polymerase II regulatory region sequence-specific DNA binding);GO:0000979(RNA polymerase II core promoter sequence-specific DNA binding);GO:0001228(transcriptional activator activity, RNA polymerase II transcription regulatory region sequence-specific DNA binding);GO:0001569(branching involved in blood vessel morphogenesis);GO:0001755(neural crest cell migration);GO:0003677(DNA bin…	ENOG410ZTBY(homeobox)	NA	NA	NA	-	B7PI82.1 PF00046.27;Homeobox;	Homeobox	108	502.94	25	5	0	1	4	53	3	14	4.8	21.99	1.39	0.24	0	0.05	0.19	2.22	0.13	0.72	5.68	0.66	3.15926	up	0.00594492	0.463255	yes
TRINITY_DN9340_c0_g2	2353	TRINITY_DN9340_c0_g2_i1	PREDICTED: pyroglutamylated RFamide peptide receptor [Nannospalax galili]	QRFPR	Pyroglutamylated RFamide peptide receptor OS=Homo sapiens GN=QRFPR PE=2 SV=2	GO:0004930(G-protein coupled receptor activity);GO:0004983(neuropeptide Y receptor activity);GO:0005887(integral component of plasma membrane);GO:0007218(neuropeptide signaling pathway);GO:0032870(cellular response to hormone stimulus);GO:0042277(peptide binding);GO:1901652(response to peptide)	ENOG410XRW9(Receptor)	NA	NA	NA	-	F7I2U4.1 PF00001.19;7tm_1;	-	53	129.05	23	27	4	1	7	13	2	14	1.71	4.08	0.93	0.93	0.14	0.03	0.24	0.39	0.06	0.52	1.56	0.25	2.64917	up	0.000135569	0.0573023	yes
TRINITY_DN22262_c0_g2	918	TRINITY_DN22262_c0_g2_i1	PREDICTED: L-threonine 3-dehydrogenase, mitochondrial-like [Nannospalax galili]	Tdh	L-threonine 3-dehydrogenase, mitochondrial OS=Mus musculus GN=Tdh PE=1 SV=1	GO:0005739(mitochondrion);GO:0006567(threonine catabolic process);GO:0008743(L-threonine 3-dehydrogenase activity);GO:0042802(identical protein binding);GO:0050662(coenzyme binding);GO:0055114(oxidation-reduction process)	COG0451(Nad-dependent epimerase dehydratase)	K15789	threonine 3-dehydrogenase	EC:1.1.1.103	ngi00260(Glycine, serine and threonine metabolism)	D3ZN15.1 PF01370.19;Epimerase;	-	34	38	0	1	2	6	1	3.06	3	0	3.73	4.12	0	0.12	0.23	0.69	0.12	0.32	0.32	0	1.64	0.29	2.43302	up	0.0123747	0.614304	yes
TRINITY_DN7799_c1_g1	1025	TRINITY_DN7799_c1_g1_i1	apolipoprotein E precursor [Mus musculus]	Apoe	Apolipoprotein E OS=Mus musculus GN=Apoe PE=1 SV=2	GO:0001540(amyloid-beta binding);GO:0001937(negative regulation of endothelial cell proliferation);GO:0002021(response to dietary excess);GO:0005102(receptor binding);GO:0005319(lipid transporter activity);GO:0005515(protein binding);GO:0005543(phospholipid binding);GO:0005576(extracellular region);GO:0005615(extracellular space);GO:0005635(nuclear envelope);GO:0005737(cytoplasm);GO:0005764(lysos…	ENOG4111MYC(Mediates the binding, internalization, and catabolism of lipoprotein particles. It can serve as a ligand for the LDL (apo B E) receptor and for the specific apo-E receptor (chylomicron remnant) of hepatic tissues)	K04524	apolipoprotein E	-	mmu04979(Cholesterol metabolism);mmu05010(Alzheimer disease)	G3HPC9.1 PF01442.16;Apolipoprotein;	-	2	48.24	0	21	114	2	3	2	27	1	0.19	4.42	0	2.11	11.12	0.19	0.3	0.18	2.43	0.11	3.57	0.64	2.42027	up	0.0165378	0.632859	yes
TRINITY_DN63201_c0_g1	896	TRINITY_DN63201_c0_g1_i1	fetuin [Mus musculus]	Ahsg	Alpha-2-HS-glycoprotein OS=Mus musculus GN=Ahsg PE=1 SV=1	GO:0001503(ossification);GO:0004866(endopeptidase inhibitor activity);GO:0004869(cysteine-type endopeptidase inhibitor activity);GO:0005576(extracellular region);GO:0005615(extracellular space);GO:0005794(Golgi apparatus);GO:0006953(acute-phase response);GO:0008584(male gonad development);GO:0010951(negative regulation of endopeptidase activity);GO:0030294(receptor signaling protein tyrosine kina…	ENOG4111RIP(Alpha-2-HS-glycoprotein)	-	-	-	-	P29699.1 PF00031.19;Cystatin;	-	0	22	0	9	25	1	0	1	10	0	0	2.47	0	1.11	2.99	0.12	0	0.11	1.11	0	1.31	0.27	2.2008	up	0.0314286	0.784926	yes
TRINITY_DN39922_c0_g1	3297	TRINITY_DN39922_c0_g1_i1	PREDICTED: D(3) dopamine receptor isoform X1 [Mus musculus]	Drd3	D(3) dopamine receptor OS=Mus musculus GN=Drd3 PE=2 SV=1	GO:0000122(negative regulation of transcription by RNA polymerase II);GO:0001591(dopamine neurotransmitter receptor activity, coupled via Gi/Go);GO:0001963(synaptic transmission, dopaminergic);GO:0001975(response to amphetamine);GO:0002016(regulation of blood volume by renin-angiotensin);GO:0002031(G-protein coupled receptor internalization);GO:0004930(G-protein coupled receptor activity);GO:0004…	ENOG410XRW9(Receptor)	K04146	dopamine receptor D3	-	ngi04080(Neuroactive ligand-receptor interaction);ngi04728(Dopaminergic synapse)	P19020.1 PF00001.19;7tm_1;	-	62	200.11	17	17	32	10	13	32	11	8	1.36	4.32	0.47	0.4	0.74	0.23	0.3	0.66	0.23	0.2	1.46	0.32	2.16504	up	0.000201419	0.0798081	yes
TRINITY_DN14322_c0_g1	2444	TRINITY_DN14322_c0_g1_i1	PREDICTED: melanocortin receptor 3 [Nannospalax galili]	Mc3r	Melanocortin receptor 3 OS=Rattus norvegicus GN=Mc3r PE=2 SV=2	GO:0002027(regulation of heart rate);GO:0004977(melanocortin receptor activity);GO:0004980(melanocyte-stimulating hormone receptor activity);GO:0005887(integral component of plasma membrane);GO:0007188(adenylate cyclase-modulating G-protein coupled receptor signaling pathway);GO:0007189(adenylate cyclase-activating G-protein coupled receptor signaling pathway);GO:0008217(regulation of blood press…	ENOG410XRW9(Receptor)	K04201	melanocortin 3 receptor	-	ngi04080(Neuroactive ligand-receptor interaction)	P32244.2 PF00001.19;7tm_1;	-	81	178	47	17	16	17	12	38	9	4	2.5	5.39	1.81	0.56	0.52	0.54	0.39	1.1	0.27	0.14	2.16	0.49	2.12785	up	0.000385646	0.119538	yes
TRINITY_DN2395_c0_g2	5160	TRINITY_DN2395_c0_g2_i1;TRINITY_DN2395_c0_g2_i2	nebulin [Mesocricetus auratus]	NEB	Nebulin OS=Homo sapiens GN=NEB PE=1 SV=5	GO:0003779(actin binding);GO:0030018(Z disc)	ENOG410XSGF(Nebulin repeat)	NA	NA	NA	-	F7G9M3.1 PF14604.4;SH3_9;	-	292	703	19	18	30	17	21	127.16	61	27	9.46	15.15	0.81	0.52	1.1	0.51	0.3	3.29	0.79	1.23	5.41	1.22	2.10862	up	0.00765279	0.521204	yes
TRINITY_DN5862_c1_g1	2335	TRINITY_DN5862_c1_g1_i1;TRINITY_DN5862_c1_g1_i2	PREDICTED: LOW QUALITY PROTEIN: uncharacterized protein LOC108178691 [Oryctolagus cuniculus]	gag	Gag polyprotein OS=Squirrel monkey retrovirus GN=gag PE=3 SV=3	GO:0005515(protein binding);GO:0030430(host cell cytoplasm)	-	K04743	chondroitin 6-sulfotransferase 7	EC:2.8.2.17	tup00532(Glycosaminoglycan biosynthesis - chondroitin sulfate / dermatan sulfate)	U3KLZ9.1 PF00607.18;Gag_p24;	-	387.14	259.52	21.94	101.14	107.66	21.71	31.48	15	119.16	16	32.89	19.43	1.57	8.97	8.38	0.73	2.2	0.46	7.81	0.6	14.25	2.36	2.08658	up	0.00060681	0.152506	yes
TRINITY_DN16482_c0_g3	2079	TRINITY_DN16482_c0_g3_i1	PREDICTED: relaxin receptor 2 [Nannospalax galili]	RXFP2	Relaxin receptor 2 OS=Homo sapiens GN=RXFP2 PE=1 SV=1	GO:0004930(G-protein coupled receptor activity);GO:0005886(plasma membrane);GO:0007188(adenylate cyclase-modulating G-protein coupled receptor signaling pathway)	COG4886(leucine Rich Repeat)	K04307	relaxin family peptide receptor 2	-	ngi04080(Neuroactive ligand-receptor interaction);ngi04926(Relaxin signaling pathway)	A0A0J9YV81.1 PF00001.19;7tm_1;	-	83	137	115	18	14	7	2	56	1	32	3.09	5.01	5.35	0.72	0.55	0.27	0.08	1.96	0.04	1.38	2.94	0.75	2.00266	up	0.00935388	0.559966	yes
TRINITY_DN10310_c0_g1	1727	TRINITY_DN10310_c0_g1_i1;TRINITY_DN10310_c0_g1_i2	protein Wnt-2 isoform X1 [Meriones unguiculatus]	Wnt2	Protein Wnt-2 OS=Mus musculus GN=Wnt2 PE=2 SV=2	GO:0001938(positive regulation of endothelial cell proliferation);GO:0002053(positive regulation of mesenchymal cell proliferation);GO:0003674(molecular_function);GO:0005109(frizzled binding);GO:0005125(cytokine activity);GO:0005615(extracellular space);GO:0005737(cytoplasm);GO:0005886(plasma membrane);GO:0007267(cell-cell signaling);GO:0008284(positive regulation of cell proliferation);GO:001046…	ENOG410XQZ1(Ligand for members of the frizzled family of seven transmembrane receptors (By similarity))	K00182	wingless-type MMTV integration site family, member 2	-	rno04310(Wnt signaling pathway);rno04390(Hippo signaling pathway);rno04150(mTOR signaling pathway);rno04550(Signaling pathways regulating pluripotency of stem cells);rno04916(Melanogenesis);rno05200(Pathways in cancer);rno05205(Proteoglycans in cancer);rno05225(Hepatocellular carcinoma);rno05226(Gastric cancer);rno05217(Basal cell carcinoma);rno05224(Breast cancer);rno04934(Cushing syndrome);rno0…	S9YG70.1 PF00110.17;wnt;	-	98	278	26	16	27	20	20	39.08	16	16	4.62	12.88	1.54	0.81	1.37	0.97	0.99	1.72	0.71	0.9	4.24	1.06	2.00073	up	0.000770564	0.182173	yes
TRINITY_DN41925_c0_g2	1953	TRINITY_DN41925_c0_g2_i1	cytochrome P450 26C1 [Microtus ochrogaster]	CYP26C1	Cytochrome P450 26C1 OS=Homo sapiens GN=CYP26C1 PE=2 SV=2	GO:0001972(retinoic acid binding);GO:0005506(iron ion binding);GO:0007417(central nervous system development);GO:0008401(retinoic acid 4-hydroxylase activity);GO:0009952(anterior/posterior pattern specification);GO:0014032(neural crest cell development);GO:0020037(heme binding);GO:0034653(retinoic acid catabolic process);GO:0048284(organelle fusion);GO:0055114(oxidation-reduction process)	COG2124(Cytochrome p450)	K12665	cytochrome P450 family 26 subfamily C	-	ngi00830(Retinol metabolism)	G1SCS2.1 PF00067.20;p450;	-	41	88	18	1	2	3	1	24	2	10	1.64	3.47	0.9	0.04	0.08	0.12	0.04	0.91	0.08	0.46	1.23	0.32	1.9479	up	0.0261456	0.744269	yes
TRINITY_DN53497_c0_g1	905	TRINITY_DN53497_c0_g1_i1	PREDICTED: dehydrogenase/reductase SDR family member 7C [Nannospalax galili]	DHRS7C	Dehydrogenase/reductase SDR family member 7C OS=Homo sapiens GN=DHRS7C PE=2 SV=3	GO:0004745(retinol dehydrogenase activity);GO:0005576(extracellular region);GO:0010880(regulation of release of sequestered calcium ion into cytosol by sarcoplasmic reticulum);GO:0014801(longitudinal sarcoplasmic reticulum);GO:0033017(sarcoplasmic reticulum membrane);GO:0055114(oxidation-reduction process)	COG1028(Dehydrogenase reductase)	NA	NA	NA	-	Q8CHS7.3 PF00106.23;adh_short;	-	22.26	59	31	40	34	2	14	13.01	3	22	2.5	6.53	4.36	4.86	4	0.23	1.68	1.4	0.33	2.88	4.45	1.3	1.78591	up	0.000191693	0.0775022	yes
TRINITY_DN11005_c0_g2	2707	TRINITY_DN11005_c0_g2_i1;TRINITY_DN11005_c0_g2_i2	PREDICTED: tumor protein p73 isoform X1 [Nannospalax galili]	Tp73	Tumor protein p73 OS=Mus musculus GN=Tp73 PE=1 SV=1	GO:0000122(negative regulation of transcription by RNA polymerase II);GO:0000187(activation of MAPK activity);GO:0000785(chromatin);GO:0000978(RNA polymerase II proximal promoter sequence-specific DNA binding);GO:0000981(RNA polymerase II transcription factor activity, sequence-specific DNA binding);GO:0001822(kidney development);GO:0001836(release of cytochrome c from mitochondria);GO:0002039(p5…	ENOG410XV9W(tumor protein)	K10148	tumor protein p73	-	ngi04390(Hippo signaling pathway);ngi04115(p53 signaling pathway);ngi04722(Neurotrophin signaling pathway);ngi05162(Measles)	W5MD84.1 PF00870.16;P53;	P53	30	70.97	57.47	76	97	9	43	8	17	20	0.83	1.92	1.98	2.24	2.79	0.26	1.25	0.21	0.45	0.63	1.95	0.56	1.77076	up	6.56932e-05	0.0366529	yes
TRINITY_DN7006_c0_g1	3593	TRINITY_DN7006_c0_g1_i1;TRINITY_DN7006_c0_g1_i10;TRINITY_DN7006_c0_g1_i11;TRINITY_DN7006_c0_g1_i12;TRINITY_DN7006_c0_g1_i13;TRINITY_DN7006_c0_g1_i2;TRINITY_DN7006_c0_g1_i3;TRINITY_DN7006_c0_g1_i4;TRINITY_DN7006_c0_g1_i5;TRINITY_DN7006_c0_g1_i6;TRINITY_DN7006_c0_g1_i7;TRINITY_DN7006_c0_g1_i8;TRINITY_DN7006_c0_g1_i9	PREDICTED: LOW QUALITY PROTEIN: arachidonate 15-lipoxygenase B [Nannospalax galili]	Alox8	Arachidonate 8S-lipoxygenase OS=Mus musculus GN=Alox8 PE=1 SV=1	GO:0005506(iron ion binding);GO:0005509(calcium ion binding);GO:0005622(intracellular);GO:0005737(cytoplasm);GO:0005829(cytosol);GO:0005856(cytoskeleton);GO:0005886(plasma membrane);GO:0006629(lipid metabolic process);GO:0008285(negative regulation of cell proliferation);GO:0008289(lipid binding);GO:0010744(positive regulation of macrophage derived foam cell differentiation);GO:0016020(membrane);…	ENOG410YN4N(Plant lipoxygenase may be involved in a number of diverse aspects of plant physiology including growth and development, pest resistance, and senescence or responses to wounding (By similarity))	K08022	arachidonate 15-lipoxygenase (second type) / 8-lipoxygenase (S-type)	EC:1.13.11.33 1.13.11.-	ngi00590(Arachidonic acid metabolism);ngi04726(Serotonergic synapse)	O35936.1 PF00305.17;Lipoxygenase;	-	379.24	285.98	17.16	20.02	26.95	45	46.18	46.62	49.35	25	14.35	15.78	0.82	0.8	2.29	1.54	1.95	1.76	1.79	1.06	6.81	1.62	1.73655	up	0.00794432	0.525572	yes
TRINITY_DN10033_c0_g1	3693	TRINITY_DN10033_c0_g1_i1	PREDICTED: claspin isoform X2 [Nannospalax galili]	CLSPN	Claspin OS=Homo sapiens GN=CLSPN PE=1 SV=3	GO:0005654(nucleoplasm);GO:0005737(cytoplasm);GO:0010997(anaphase-promoting complex binding);GO:0018105(peptidyl-serine phosphorylation);GO:0031572(G2 DNA damage checkpoint);GO:0032147(activation of protein kinase activity);GO:0033314(mitotic DNA replication checkpoint)	ENOG410Y041(mitotic DNA replication checkpoint)	-	-	-	-	-	-	120	297.09	20	19	9	8	11	98.24	10	22	2.33	5.66	0.48	0.4	0.18	0.16	0.22	1.79	0.19	0.49	1.81	0.57	1.70599	up	0.0275132	0.746777	yes
TRINITY_DN15917_c0_g1	1685	TRINITY_DN15917_c0_g1_i1;TRINITY_DN15917_c0_g1_i2;TRINITY_DN15917_c0_g1_i3	PREDICTED: adenylate kinase 8 isoform X1 [Peromyscus maniculatus bairdii]	Ak8	Adenylate kinase 8 OS=Mus musculus GN=Ak8 PE=1 SV=1	GO:0000166(nucleotide binding);GO:0004017(adenylate kinase activity);GO:0004127(cytidylate kinase activity);GO:0004550(nucleoside diphosphate kinase activity);GO:0005524(ATP binding);GO:0005737(cytoplasm);GO:0005930(axoneme);GO:0006139(nucleobase-containing compound metabolic process);GO:0006165(nucleoside diphosphate phosphorylation);GO:0009142(nucleoside triphosphate biosynthetic process);GO:00…	COG0563(Catalyzes the reversible transfer of the terminal phosphate group between ATP and AMP. Plays an important role in cellular energy homeostasis and in adenine nucleotide metabolism (By similarity))	K00939	adenylate kinase	EC:2.7.4.3	mmu00230(Purine metabolism);mmu00730(Thiamine metabolism)	Q32M07.1 PF00406.20;ADK;	-	28.77	75	128.85	32	64	14	36	24	8	25	1.49	3.61	8.12	1.7	3.75	0.7	1.83	1.1	0.39	1.4	3.73	1.08	1.6824	up	0.00034904	0.110904	yes
TRINITY_DN16048_c0_g1	2939	TRINITY_DN16048_c0_g1_i1	PREDICTED: cerebellin-4 [Nomascus leucogenys]	CBLN4	Cerebellin-4 OS=Homo sapiens GN=CBLN4 PE=1 SV=1	GO:0005615(extracellular space);GO:0005623(cell);GO:0009306(protein secretion)	ENOG410Y16R(-cerebellin)	-	-	-	-	Q8BME9.1 PF00386.19;C1q;	-	1085.07	2811.26	614	747.14	814	357	338	566.73	191	482	27.12	68.97	19.16	20.02	21.32	9.22	8.91	13.3	4.56	13.9	31.32	9.98	1.65155	up	1.9894e-06	0.00308323	yes
TRINITY_DN36244_c0_g1	933	TRINITY_DN36244_c0_g1_i1	RecName: Full=Myoglobin	MB	Myoglobin OS=Spalax ehrenbergi GN=MB PE=1 SV=2	GO:0005344(oxygen carrier activity);GO:0015671(oxygen transport);GO:0019825(oxygen binding);GO:0020037(heme binding);GO:0046872(metal ion binding)	COG1018(Is involved in NO detoxification in an aerobic process, termed nitric oxide dioxygenase (NOD) reaction that utilizes O(2) and NAD(P)H to convert NO to nitrate, which protects the bacterium from various noxious nitrogen compounds. Therefore, plays a central role in the inducible response to nitrosative stress (By similarity))	NA	NA	NA	-	P63113.2 PF00042.20;Globin;	-	104	22	76	6	47.09	5	8	22	18	33	11.13	2.32	10.19	0.69	5.28	0.56	0.91	2.25	1.87	4.12	5.92	1.94	1.60312	up	0.0064135	0.482257	yes
TRINITY_DN49384_c0_g1	1666	TRINITY_DN49384_c0_g1_i1	PREDICTED: coiled-coil domain-containing protein 81 [Nannospalax galili]	Ccdc81	Coiled-coil domain-containing protein 81 OS=Mus musculus GN=Ccdc81 PE=2 SV=1	GO:0003674(molecular_function);GO:0003677(DNA binding);GO:0005737(cytoplasm);GO:0005813(centrosome);GO:0005856(cytoskeleton);GO:0008150(biological_process)	ENOG410XPAP(coiled-coil domain containing 81)	-	-	-	-	-	-	40	87.08	38.07	14	23	8	9	20	6	24	1.95	4.17	2.32	0.73	1.17	0.4	0.46	0.92	0.28	1.35	2.07	0.68	1.60186	up	0.000914711	0.197811	yes
TRINITY_DN5396_c0_g1	650	TRINITY_DN5396_c0_g1_i1;TRINITY_DN5396_c0_g1_i2	PREDICTED: protein FAM216B [Nannospalax galili]	FAM216B	Protein FAM216B OS=Homo sapiens GN=FAM216B PE=2 SV=1	GO:0003674(molecular_function);GO:0005575(cellular_component);GO:0008150(biological_process)	ENOG4111CP3(family with sequence similarity 216, member B)	-	-	-	-	H2Q7H8.1 PF15107.4;FAM216B;	-	11	48	32	46	56	2	26	2	7	26	2.53	11.02	9.46	11.74	13.46	0.47	6.85	0.48	1.64	6.94	9.64	3.28	1.58572	up	0.00947423	0.559966	yes
TRINITY_DN17685_c0_g1	1547	TRINITY_DN17685_c0_g1_i1;TRINITY_DN17685_c0_g1_i2	PREDICTED: dynein assembly factor with WDR repeat domains 1 [Nannospalax galili]	DAW1	Dynein assembly factor with WDR repeat domains 1 OS=Macaca fascicularis GN=DAW1 PE=2 SV=1	GO:0007368(determination of left/right symmetry);GO:0007507(heart development)	ENOG410XNP8(U4 u6 small nuclear ribonucleoprotein)	NA	NA	NA	-	W5MNV1.1 PF14933.4;CEP19;	-	27	45	83.06	32	52	10	18	22	9	28	2.81	4.47	5.54	2.09	2.91	0.55	1.02	1.73	0.46	1.73	3.56	1.1	1.51417	up	0.000295269	0.100453	yes
TRINITY_DN6765_c0_g1	2190	TRINITY_DN6765_c0_g1_i1	potassium voltage-gated channel subfamily F member 1 [Rattus norvegicus]	Kcnf1	Potassium voltage-gated channel subfamily F member 1 OS=Mus musculus GN=Kcnf1 PE=1 SV=1	GO:0005249(voltage-gated potassium channel activity);GO:0008076(voltage-gated potassium channel complex);GO:0016021(integral component of membrane);GO:0034765(regulation of ion transmembrane transport);GO:0051260(protein homooligomerization);GO:0071805(potassium ion transmembrane transport)	COG1226(PotAssium voltage-gated channel)	NA	NA	NA	-	L9LAD3.1 PF00520.29;Ion_trans;	-	218	532.26	61	44	47	17	21	235.26	7	57	7.63	18.31	2.67	1.65	1.72	0.62	0.78	7.75	0.23	2.31	6.4	2.34	1.50389	up	0.0435379	0.839246	yes
TRINITY_DN62680_c0_g1	3412	TRINITY_DN62680_c0_g1_i1	PREDICTED: ly6/PLAUR domain-containing protein 6 [Marmota marmota marmota]	Lypd6	Ly6/PLAUR domain-containing protein 6 OS=Mus musculus GN=Lypd6 PE=2 SV=1	GO:0005575(cellular_component);GO:0005576(extracellular region);GO:0005737(cytoplasm);GO:0005886(plasma membrane);GO:0016020(membrane);GO:0030054(cell junction);GO:0030548(acetylcholine receptor regulator activity);GO:0030550(acetylcholine receptor inhibitor activity);GO:0031225(anchored component of membrane);GO:0043005(neuron projection);GO:0045202(synapse)	ENOG4111IG8(LY6 PLAUR domain containing 6)	-	-	-	-	G3TDP5.1 PF16975.3;UPAR_LY6_2;	-	747.01	1654.49	385	587	505.03	268.02	249	345	230	281	15.81	34.37	10.17	13.32	11.2	5.86	5.55	6.85	4.65	6.86	16.97	5.95	1.49947	up	3.19043e-07	0.000809123	yes
TRINITY_DN2436_c0_g1	5122	TRINITY_DN2436_c0_g1_i1	PREDICTED: high affinity choline transporter 1 [Nannospalax galili]	Slc5a7	High affinity choline transporter 1 OS=Mus musculus GN=Slc5a7 PE=1 SV=1	GO:0005307(choline:sodium symporter activity);GO:0005515(protein binding);GO:0005769(early endosome);GO:0005886(plasma membrane);GO:0005887(integral component of plasma membrane);GO:0006811(ion transport);GO:0006814(sodium ion transport);GO:0007271(synaptic transmission, cholinergic);GO:0007274(neuromuscular synaptic transmission);GO:0008021(synaptic vesicle);GO:0008292(acetylcholine biosynthetic…	COG0591(symporter)	K14387	solute carrier family 5 (high affinity choline transporter), member 7	-	ngi04725(Cholinergic synapse);ngi05231(Choline metabolism in cancer)	G1PWJ9.1 PF00474.15;SSF;	-	32	118	52	475	303	38	230	26	26	28	0.44	1.58	0.88	6.93	4.33	0.53	3.3	0.33	0.34	0.44	2.83	0.99	1.46985	up	0.0329535	0.786354	yes
TRINITY_DN8950_c0_g1	1073	TRINITY_DN8950_c0_g1_i1;TRINITY_DN8950_c0_g1_i2	PREDICTED: cadherin-related family member 4 [Nannospalax galili]	CDHR4	Cadherin-related family member 4 OS=Homo sapiens GN=CDHR4 PE=2 SV=1	GO:0005509(calcium ion binding);GO:0005886(plasma membrane);GO:0007156(homophilic cell adhesion via plasma membrane adhesion molecules);GO:0016021(integral component of membrane)	ENOG4110NJ5(cadherin-related family member 4)	NA	NA	NA	-	H3BJZ2.1 PF00028.15;Cadherin;	-	12	29	53	1	23	6	10	6	9	15	1.29	3.3	7.44	0.13	2.54	0.76	0.93	0.5	1.07	1.74	2.94	1	1.40999	up	0.0239024	0.727509	yes
TRINITY_DN41715_c0_g1	2516	TRINITY_DN41715_c0_g1_i1;TRINITY_DN41715_c0_g1_i2	PREDICTED: LOW QUALITY PROTEIN: cilia- and flagella-associated protein 221 [Nannospalax galili]	Cfap221	Cilia- and flagella-associated protein 221 OS=Mus musculus GN=Cfap221 PE=1 SV=1	GO:0003341(cilium movement);GO:0005516(calmodulin binding);GO:0005737(cytoplasm);GO:0005856(cytoskeleton);GO:0005929(cilium);GO:0030030(cell projection organization);GO:0042995(cell projection);GO:0044458(motile cilium assembly);GO:0060271(cilium assembly)	ENOG4110M8G(primary ciliary dyskinesia protein)	-	-	-	-	C3YBZ4.1 PF15780.3;ASH;	-	17	36	75	32	48	7	19	25	6	26	0.54	1.09	2.85	1.02	1.53	0.23	0.6	0.75	0.17	0.95	1.41	0.54	1.39566	up	0.00292259	0.351009	yes
TRINITY_DN4826_c3_g1	6237	TRINITY_DN4826_c3_g1_i1;TRINITY_DN4826_c3_g1_i2;TRINITY_DN4826_c3_g1_i5	PREDICTED: phosphoenolpyruvate carboxykinase, cytosolic [GTP] [Nannospalax galili]	Pck1	Phosphoenolpyruvate carboxykinase, cytosolic [GTP] OS=Rattus norvegicus GN=Pck1 PE=1 SV=1	GO:0004550(nucleoside diphosphate kinase activity);GO:0005829(cytosol)	COG1274(Catalyzes the conversion of oxaloacetate (OAA) to phosphoenolpyruvate (PEP), the rate-limiting step in the metabolic pathway that produces glucose from lactate and other precursors derived from the citric acid cycle (By similarity))	K01596	phosphoenolpyruvate carboxykinase (GTP)	EC:4.1.1.32	ngi00010(Glycolysis / Gluconeogenesis);ngi00020(Citrate cycle (TCA cycle));ngi00620(Pyruvate metabolism);ngi04068(FoxO signaling pathway);ngi04151(PI3K-Akt signaling pathway);ngi04152(AMPK signaling pathway);ngi04910(Insulin signaling pathway);ngi04922(Glucagon signaling pathway);ngi04920(Adipocytokine signaling pathway);ngi03320(PPAR signaling pathway);ngi04964(Proximal tubule bicarbonate reclam…	G5AUM7.1 PF00821.16;PEPCK;	-	320.02	835.51	493.36	444	843.16	68	580.41	152.34	98	222	5.95	12.81	10.23	7.73	13.91	1.4	9.23	2.13	1.29	4.98	10.13	3.81	1.38761	up	0.00231332	0.322099	yes
TRINITY_DN5990_c0_g1	2123	TRINITY_DN5990_c0_g1_i1;TRINITY_DN5990_c0_g1_i2;TRINITY_DN5990_c0_g1_i3;TRINITY_DN5990_c0_g1_i4	cortexin-3 [Dasypus novemcinctus]	Ctxn3	Cortexin-3 OS=Mus musculus GN=Ctxn3 PE=3 SV=1	GO:0003674(molecular_function);GO:0005575(cellular_component);GO:0008150(biological_process);GO:0016020(membrane);GO:0016021(integral component of membrane);GO:0031224(intrinsic component of membrane)	ENOG41120CA(cortexin 3)	-	-	-	-	F6YJX8.1 PF11057.6;Cortexin;	-	900.27	1254.12	292	114	112	87	72	486.92	89	308	35.28	48.52	14.21	4.69	4.46	3.45	2.9	17.84	3.34	13.65	21.43	8.24	1.38691	up	0.0194833	0.686271	yes
TRINITY_DN54249_c1_g1	965	TRINITY_DN54249_c1_g1_i1	ATP-dependent RNA helicase DDX54 [Eptesicus fuscus]	Ddx54	ATP-dependent RNA helicase DDX54 OS=Mus musculus GN=Ddx54 PE=1 SV=1	GO:0003714(transcription corepressor activity);GO:0003723(RNA binding);GO:0004004(ATP-dependent RNA helicase activity);GO:0005102(receptor binding);GO:0005524(ATP binding);GO:0005634(nucleus);GO:0005730(nucleolus);GO:0005737(cytoplasm);GO:0005794(Golgi apparatus);GO:0006396(RNA processing);GO:0010501(RNA secondary structure unwinding);GO:0016020(membrane);GO:0016070(RNA metabolic process);GO:0030…	ENOG410XQE5(atp-dependent rna helicase)	NA	NA	NA	-	-	-	20	15	17	6	18.26	9	4.02	2.01	8.03	6.21	2.03	1.5	2.17	0.66	1.95	0.95	0.44	0.2	0.79	0.74	1.66	0.62	1.38642	up	0.00396178	0.391922	yes
TRINITY_DN10263_c0_g1	2918	TRINITY_DN10263_c0_g1_i1	PREDICTED: relaxin-3 receptor 1 [Oryctolagus cuniculus]	Rxfp3	Relaxin-3 receptor 1 OS=Mus musculus GN=Rxfp3 PE=2 SV=1	GO:0004966(galanin receptor activity);GO:0005623(cell);GO:0005887(integral component of plasma membrane);GO:0007188(adenylate cyclase-modulating G-protein coupled receptor signaling pathway);GO:0007200(phospholipase C-activating G-protein coupled receptor signaling pathway);GO:0007218(neuropeptide signaling pathway);GO:0008528(G-protein coupled peptide receptor activity);GO:0032467(positive regul…	ENOG410XRW9(Receptor)	K08397	relaxin family peptide receptor 3	-	ocu04080(Neuroactive ligand-receptor interaction);ocu04926(Relaxin signaling pathway)	M3WZF5.1 PF00001.19;7tm_1;	-	48.1	98.6	16	20	17	9	14	37	9	10	1.21	2.44	0.5	0.54	0.45	0.23	0.37	0.88	0.22	0.29	1.03	0.4	1.37126	up	0.00725942	0.510039	yes
TRINITY_DN24023_c0_g2	1456	TRINITY_DN24023_c0_g2_i1;TRINITY_DN24023_c0_g2_i3;TRINITY_DN24023_c0_g2_i4;TRINITY_DN24023_c0_g2_i5	PREDICTED: muscular LMNA-interacting protein isoform X7 [Nannospalax galili]	MLIP	Muscular LMNA-interacting protein OS=Homo sapiens GN=MLIP PE=1 SV=3	GO:0000122(negative regulation of transcription by RNA polymerase II);GO:0005635(nuclear envelope);GO:0010614(negative regulation of cardiac muscle hypertrophy);GO:0016605(PML body)	ENOG4111V4V(muscular LMNA-interacting protein)	-	-	-	-	V9GWW6.1 PF15274.4;MLIP;	-	30	72.91	9	3	4	5	3	16	11.04	11	2.24	5.85	1.53	0.24	0.38	0.49	0.24	1.36	0.69	1.48	2.05	0.85	1.36931	up	0.046073	0.847821	yes
TRINITY_DN20791_c0_g2	2634	TRINITY_DN20791_c0_g2_i1	PREDICTED: V-type proton ATPase subunit S1-like protein [Nannospalax galili]	ATP6AP1L	V-type proton ATPase subunit S1-like protein OS=Homo sapiens GN=ATP6AP1L PE=2 SV=1	GO:0015991(ATP hydrolysis coupled proton transport);GO:0016021(integral component of membrane);GO:0033180(proton-transporting V-type ATPase, V1 domain);GO:0046933(proton-transporting ATP synthase activity, rotational mechanism);GO:0046961(proton-transporting ATPase activity, rotational mechanism)	ENOG410XTHY(ATPase, H transporting, lysosomal accessory protein)	K03662	V-type H+-transporting ATPase S1 subunit	-	oaa00190(Oxidative phosphorylation);oaa04145(Phagosome);oaa04142(Lysosome);oaa05323(Rheumatoid arthritis);oaa05152(Tuberculosis);oaa05161(Hepatitis B);oaa05165(Human papillomavirus infection)	I3M5P1.1 PF05827.10;ATP-synt_S1;	-	45	136	31	12	25	8	21	36	3	29	1.27	3.78	1.1	0.36	0.74	0.23	0.63	0.96	0.08	0.95	1.45	0.57	1.36803	up	0.0204894	0.70403	yes
TRINITY_DN62008_c0_g1	1165	TRINITY_DN62008_c0_g1_i1	PREDICTED: immunoglobulin J chain [Nannospalax galili]	Jchain	Immunoglobulin J chain OS=Mus musculus GN=Jchain PE=1 SV=4	GO:0002250(adaptive immune response);GO:0003094(glomerular filtration);GO:0003697(single-stranded DNA binding);GO:0003823(antigen binding);GO:0005576(extracellular region);GO:0005615(extracellular space);GO:0006959(humoral immune response);GO:0019731(antibacterial humoral response);GO:0019862(IgA binding);GO:0030674(protein binding, bridging);GO:0031210(phosphatidylcholine binding);GO:0032461(pos…	ENOG410YX96(immunoglobulin J polypeptide, linker protein for immunoglobulin alpha and mu polypeptides)	-	-	-	-	M3YDP7.1 PF15097.4;Ig_J_chain;	-	28	185	73	4	40	8	41	14	32	34.01	2.17	14.14	7.09	0.33	3.25	0.64	3.38	1.03	2.4	3.06	5.4	2.1	1.35453	up	0.0351198	0.792793	yes
TRINITY_DN5864_c0_g1	918	TRINITY_DN5864_c0_g1_i1;TRINITY_DN5864_c0_g1_i2	PREDICTED: transmembrane protein 212 [Nannospalax galili]	Tmem212	Transmembrane protein 212 OS=Mus musculus GN=Tmem212 PE=2 SV=2	GO:0016021(integral component of membrane)	ENOG410YJC5(Transmembrane protein 212)	NA	NA	NA	-	G3VQE0.1 PF04103.13;CD20;	-	20	55	39	44.08	56	9	20	17	8	31	2.19	6.09	5.36	5.25	6.58	1.15	2.38	1.79	0.85	4.01	5.09	2.04	1.34353	up	0.000950831	0.200949	yes
TRINITY_DN4436_c0_g1	3730	TRINITY_DN4436_c0_g1_i1;TRINITY_DN4436_c0_g1_i10;TRINITY_DN4436_c0_g1_i11;TRINITY_DN4436_c0_g1_i12;TRINITY_DN4436_c0_g1_i13;TRINITY_DN4436_c0_g1_i14;TRINITY_DN4436_c0_g1_i15;TRINITY_DN4436_c0_g1_i16;TRINITY_DN4436_c0_g1_i17;TRINITY_DN4436_c0_g1_i18;TRINITY_DN4436_c0_g1_i19;TRINITY_DN4436_c0_g1_i2;TRINITY_DN4436_c0_g1_i20;TRINITY_DN4436_c0_g1_i21;TRINITY_DN4436_c0_g1_i22;TRINITY_DN4436_c0_g1_i23;T…	protein TBATA isoform X3 [Microtus ochrogaster]	Tbata	Protein TBATA OS=Mus musculus GN=Tbata PE=1 SV=2	GO:0005634(nucleus);GO:0005829(cytosol)	ENOG4111YVM(thymus, brain and testes associated)	-	-	-	-	Q7TSD4.2 PF15256.4;SPATIAL;	-	97	181.91	379	122	488.01	84	173	90	39	129	4.83	10.53	21.95	7.29	23.13	2.27	7.86	2.42	1.48	7.08	13.55	4.22	1.34203	up	0.00326629	0.358093	yes
TRINITY_DN17486_c0_g3	1993	TRINITY_DN17486_c0_g3_i1	sperm-associated antigen 17 [Eumetopias jubatus]	SPAG17	Sperm-associated antigen 17 OS=Homo sapiens GN=SPAG17 PE=2 SV=1	GO:0003341(cilium movement);GO:0005654(nucleoplasm);GO:0005737(cytoplasm);GO:0005874(microtubule);GO:0031514(motile cilium);GO:0035082(axoneme assembly);GO:1990716(axonemal central apparatus)	ENOG410ZGKQ(sperm associated antigen 17)	-	-	-	-	M0R8D9.2 PF14874.4;PapD-like;	-	15.76	31	65.16	21	39.13	11	9.41	9	17	25	0.62	1.19	3.19	0.88	1.61	0.45	0.39	0.33	0.64	1.13	1.5	0.59	1.32413	up	0.00431067	0.412951	yes
TRINITY_DN34448_c0_g2	907	TRINITY_DN34448_c0_g2_i1;TRINITY_DN34448_c0_g2_i2;TRINITY_DN34448_c0_g2_i3;TRINITY_DN34448_c0_g2_i4;TRINITY_DN34448_c0_g2_i5;TRINITY_DN34448_c0_g2_i6	PREDICTED: calcitonin gene-related peptide 2 [Nannospalax galili]	CALCB	Calcitonin gene-related peptide 2 OS=Homo sapiens GN=CALCB PE=1 SV=1	GO:0005179(hormone activity);GO:0005576(extracellular region)	ENOG410YIU3(calcitonin-related polypeptide, beta)	K12332	calcitonin	-	aml04270(Vascular smooth muscle contraction)	A0A091CLL5.1 PF00214.17;Calc_CGRP_IAPP;	-	135	244	60	58	115	17	52	42	79	56.02	16.51	29.12	8.95	7.21	14.1	2.15	6.48	4.97	8.97	7.76	15.18	6.07	1.31188	up	0.00113681	0.223336	yes
TRINITY_DN48151_c0_g3	1854	TRINITY_DN48151_c0_g3_i1	PREDICTED: delphilin [Nannospalax galili]	Grid2ip	Delphilin OS=Mus musculus GN=Grid2ip PE=1 SV=1	GO:0005515(protein binding);GO:0005886(plasma membrane);GO:0007216(G-protein coupled glutamate receptor signaling pathway);GO:0016020(membrane);GO:0030036(actin cytoskeleton organization);GO:0030054(cell junction);GO:0042995(cell projection);GO:0043197(dendritic spine);GO:0045202(synapse);GO:0045211(postsynaptic membrane);GO:0060292(long term synaptic depression)	ENOG410XSM6(Glutamate receptor, ionotropic, delta 2 (Grid2) interacting protein)	K04512	dishevelled associated activator of morphogenesis	-	bacu04310(Wnt signaling pathway)	H0Y101.1 PF02181.21;FH2;	-	139.24	221.47	19	19.14	14	22	23	92.73	17	16	5.94	9.29	1.01	0.88	0.63	0.97	1.04	3.73	0.7	0.79	3.55	1.45	1.3083	up	0.0444919	0.841484	yes
TRINITY_DN10263_c0_g2	3408	TRINITY_DN10263_c0_g2_i1;TRINITY_DN10263_c0_g2_i2	PREDICTED: membrane-associated transporter protein [Nannospalax galili]	Slc45a2	Membrane-associated transporter protein OS=Mus musculus GN=Slc45a2 PE=1 SV=1	GO:0003674(molecular_function);GO:0005575(cellular_component);GO:0008150(biological_process);GO:0008506(sucrose:proton symporter activity);GO:0015770(sucrose transport);GO:0016021(integral component of membrane);GO:0048066(developmental pigmentation)	ENOG410XPTR(solute carrier family 45 member)	NA	NA	NA	-	-	-	94.18	246.66	56.07	36.37	59.76	25.71	30.9	71.92	33.27	40.66	2	5.13	1.48	1.56	1.33	0.56	0.69	1.43	0.67	0.99	2.3	0.87	1.3046	up	0.00259787	0.333758	yes
TRINITY_DN5227_c0_g1	4431	TRINITY_DN5227_c0_g1_i1;TRINITY_DN5227_c0_g1_i10;TRINITY_DN5227_c0_g1_i11;TRINITY_DN5227_c0_g1_i12;TRINITY_DN5227_c0_g1_i13;TRINITY_DN5227_c0_g1_i14;TRINITY_DN5227_c0_g1_i15;TRINITY_DN5227_c0_g1_i16;TRINITY_DN5227_c0_g1_i17;TRINITY_DN5227_c0_g1_i18;TRINITY_DN5227_c0_g1_i19;TRINITY_DN5227_c0_g1_i2;TRINITY_DN5227_c0_g1_i20;TRINITY_DN5227_c0_g1_i21;TRINITY_DN5227_c0_g1_i22;TRINITY_DN5227_c0_g1_i23;T…	perilipin-5 [Microtus ochrogaster]	Plin5	Perilipin-5 OS=Mus musculus GN=Plin5 PE=1 SV=1	GO:0005515(protein binding);GO:0005737(cytoplasm);GO:0005739(mitochondrion);GO:0005811(lipid droplet);GO:0005829(cytosol);GO:0006629(lipid metabolic process);GO:0010867(positive regulation of triglyceride biosynthetic process);GO:0010884(positive regulation of lipid storage);GO:0010890(positive regulation of sequestering of triglyceride);GO:0010897(negative regulation of triglyceride catabolic pr…	ENOG410XS97(perilipin 5)	K20255	perilipin-5	-	ngi03320(PPAR signaling pathway)	Q8BVZ1.1 PF03036.14;Perilipin;	-	520.05	572.85	88.91	59	64	77	133	103.14	102	108.04	17.44	20.78	4.61	2.72	2.59	3.02	4.8	2.9	3.81	4.31	9.63	3.77	1.28101	up	0.0123975	0.614304	yes
TRINITY_DN2442_c0_g1	6320	TRINITY_DN2442_c0_g1_i1;TRINITY_DN2442_c0_g1_i2	PREDICTED: ETS translocation variant 1 isoform X2 [Nannospalax galili]	ETV1	ETS translocation variant 1 OS=Homo sapiens GN=ETV1 PE=1 SV=2	GO:0000981(RNA polymerase II transcription factor activity, sequence-specific DNA binding);GO:0005634(nucleus);GO:0006357(regulation of transcription by RNA polymerase II);GO:0030154(cell differentiation)	ENOG410Z0ZF(ets variant)	K09431	ets translocation variant 1	-	ecb05202(Transcriptional misregulation in cancers)	E0CZ54.1 PF04621.11;ETS_PEA3_N;	ETS	895	2221.62	255	349	222	203	227	538.37	322.01	351.13	10.23	24.87	3.55	4.08	2.58	2.28	2.6	5.68	3.42	4.62	9.06	3.72	1.26994	up	0.00656973	0.488965	yes
TRINITY_DN864_c0_g1	1615	TRINITY_DN864_c0_g1_i1;TRINITY_DN864_c0_g1_i10;TRINITY_DN864_c0_g1_i11;TRINITY_DN864_c0_g1_i12;TRINITY_DN864_c0_g1_i13;TRINITY_DN864_c0_g1_i14;TRINITY_DN864_c0_g1_i15;TRINITY_DN864_c0_g1_i16;TRINITY_DN864_c0_g1_i17;TRINITY_DN864_c0_g1_i18;TRINITY_DN864_c0_g1_i19;TRINITY_DN864_c0_g1_i2;TRINITY_DN864_c0_g1_i20;TRINITY_DN864_c0_g1_i21;TRINITY_DN864_c0_g1_i22;TRINITY_DN864_c0_g1_i23;TRINITY_DN864_c0_…	PREDICTED: serine/threonine/tyrosine-interacting-like protein 1 [Nannospalax galili]	STYXL1	Serine/threonine/tyrosine-interacting-like protein 1 OS=Homo sapiens GN=STYXL1 PE=2 SV=1	GO:0005737(cytoplasm);GO:0006470(protein dephosphorylation);GO:0008138(protein tyrosine/serine/threonine phosphatase activity)	COG2453(dual specificity phosphatase)	NA	NA	NA	-	G3V9J5.1 PF00782.18;DSPc;	-	177.55	157.41	244.17	176.11	226.84	81	122.08	80	87.17	54.08	23.84	23.1	36.26	21.69	29.16	15.08	15.15	10.41	8.81	6.48	26.81	11.19	1.25357	up	4.67419e-06	0.00651979	yes
TRINITY_DN54275_c0_g1	519	TRINITY_DN54275_c0_g1_i1	hypothetical protein CB1_000437003 [Camelus ferus]	MLC1	Membrane protein MLC1 OS=Homo sapiens GN=MLC1 PE=1 SV=5	GO:0005737(cytoplasm);GO:0005764(lysosome);GO:0005768(endosome);GO:0005769(early endosome);GO:0005783(endoplasmic reticulum);GO:0005886(plasma membrane);GO:0005901(caveola);GO:0016021(integral component of membrane);GO:0016192(vesicle-mediated transport);GO:0016323(basolateral plasma membrane);GO:0030136(clathrin-coated vesicle);GO:0031410(cytoplasmic vesicle);GO:0032388(positive regulation of in…	-	NA	NA	NA	-	-	-	11.03	12.77	29.57	22.74	6.41	11.01	11.01	5.01	6.06	3	3.58	4.14	12.15	8.15	2.18	3.79	3.92	1.62	1.98	1.16	6.04	2.49	1.24256	up	0.0186806	0.669835	yes
TRINITY_DN4591_c0_g1	1466	TRINITY_DN4591_c0_g1_i1;TRINITY_DN4591_c0_g1_i2	PREDICTED: protein pitchfork [Nannospalax galili]	Pifo	Protein pitchfork OS=Mus musculus GN=Pifo PE=1 SV=1	GO:0005515(protein binding);GO:0005634(nucleus);GO:0005737(cytoplasm);GO:0005794(Golgi apparatus);GO:0005802(trans-Golgi network);GO:0008092(cytoskeletal protein binding);GO:0017137(Rab GTPase binding);GO:0019894(kinesin binding);GO:0019901(protein kinase binding);GO:0030030(cell projection organization);GO:0031344(regulation of cell projection organization);GO:0031410(cytoplasmic vesicle);GO:003…	ENOG4111RA1(primary cilia formation)	-	-	-	-	A0A091CY67.1 PF07004.10;SHIPPO-rpt;	-	16	50	73	35	69	6	35	17	13	35	1.53	4.6	8.24	3.83	6.56	0.36	2.55	1.07	1.01	4.41	4.95	1.88	1.23173	up	0.0108019	0.588758	yes
TRINITY_DN38902_c1_g2	1744	TRINITY_DN38902_c1_g2_i1	WD repeat-containing protein 49 [Microtus ochrogaster]	WDR49	WD repeat-containing protein 49 OS=Homo sapiens GN=WDR49 PE=2 SV=1	GO:0005509(calcium ion binding)	ENOG410XTEG(WD repeat domain 49)	-	-	-	-	-	-	20	38	41	17	23	5	17	14	5	20	0.92	1.72	2.36	0.84	1.11	0.24	0.83	0.61	0.22	1.06	1.39	0.59	1.21855	up	0.00756522	0.519524	yes
TRINITY_DN61900_c0_g1	848	TRINITY_DN61900_c0_g1_i1	PREDICTED: natriuretic peptides A [Nannospalax galili]	Nppa	Natriuretic peptides A OS=Rattus norvegicus GN=Nppa PE=1 SV=1	GO:0001666(response to hypoxia);GO:0003085(negative regulation of systemic arterial blood pressure);GO:0005102(receptor binding);GO:0005179(hormone activity);GO:0005184(neuropeptide hormone activity);GO:0005615(extracellular space);GO:0005634(nucleus);GO:0005737(cytoplasm);GO:0006182(cGMP biosynthetic process);GO:0006457(protein folding);GO:0007168(receptor guanylyl cyclase signaling pathway);GO:…	ENOG410ZUY6(Hormone playing a key role in cardiovascular homeostasis through regulation of natriuresis, diuresis, and vasodilation. Also plays a role in female pregnancy by promoting trophoblast invasion and spiral artery remodeling in uterus. Specifically binds and stimulates the cGMP production of the NPR1 receptor. Binds the clearance receptor NPR3)	K12334	natriuretic peptide A	-	ngi04066(HIF-1 signaling pathway);ngi04270(Vascular smooth muscle contraction)	F1RF79.2 PF00212.16;ANP;	-	12	45.14	16	24	64.68	11	23	6	21	9	1.49	5.54	2.49	3.23	8.43	1.43	3.06	0.72	2.55	1.31	4.24	1.81	1.21027	up	0.0134314	0.616715	yes
TRINITY_DN42782_c1_g3	2394	TRINITY_DN42782_c1_g3_i1	PREDICTED: dnaJ homolog subfamily B member 13 [Nannospalax galili]	Dnajb13	DnaJ homolog subfamily B member 13 OS=Mus musculus GN=Dnajb13 PE=1 SV=1	GO:0005737(cytoplasm);GO:0005930(axoneme);GO:0006457(protein folding);GO:0031514(motile cilium);GO:0036126(sperm flagellum);GO:0051082(unfolded protein binding);GO:1904158(axonemal central apparatus assembly)	COG0484(ATP binding to DnaK triggers the release of the substrate protein, thus completing the reaction cycle. Several rounds of ATP-dependent interactions between DnaJ, DnaK and GrpE are required for fully efficient folding. Also involved, together with DnaK and GrpE, in the DNA replication of plasmids through activation of initiation proteins (By similarity))	NA	NA	NA	-	G1S5G1.1 PF01556.16;DnaJ_C;	-	25.46	56.79	64.71	45.99	71	17	34	32.35	12	23.8	0.8	1.76	2.55	1.56	2.35	0.55	1.13	0.96	0.36	0.87	1.8	0.77	1.19689	up	0.00126969	0.242606	yes
TRINITY_DN39037_c0_g4	864	TRINITY_DN39037_c0_g4_i1	calcyphosin-like protein [Mus musculus]	Capsl	Calcyphosin-like protein OS=Mus musculus GN=Capsl PE=2 SV=4	GO:0005509(calcium ion binding);GO:0005575(cellular_component);GO:0005737(cytoplasm);GO:0008150(biological_process);GO:0046872(metal ion binding)	ENOG410XRMJ(calcium-dependent protein kinase)	-	-	-	-	G7P7C6.1 PF13499.4;EF-hand_7;	-	10.7	29	49	17	24	6.73	10	10	7	25	1.29	3.46	7.41	2.22	3.04	0.85	1.29	1.16	0.82	3.52	3.48	1.53	1.17956	up	0.0197395	0.692138	yes
TRINITY_DN1835_c0_g1	4961	TRINITY_DN1835_c0_g1_i1;TRINITY_DN1835_c0_g1_i2;TRINITY_DN1835_c0_g1_i3;TRINITY_DN1835_c0_g1_i4;TRINITY_DN1835_c0_g1_i5	PREDICTED: N-terminal EF-hand calcium-binding protein 1 [Chlorocebus sabaeus]	Necab1	N-terminal EF-hand calcium-binding protein 1 OS=Mus musculus GN=Necab1 PE=1 SV=1	GO:0005509(calcium ion binding);GO:0005634(nucleus);GO:0005654(nucleoplasm);GO:0005737(cytoplasm);GO:0005829(cytosol);GO:0042984(regulation of amyloid precursor protein biosynthetic process);GO:0046872(metal ion binding)	ENOG4111GJU(N-terminal EF-hand calcium binding protein)	-	-	-	-	F7D8S0.1 PF03992.14;ABM;	-	2765.2	9034.86	1226.88	1055.57	1501.11	1398.41	913.98	2374.81	1544.65	776.62	43.8	134.39	23.28	16.85	24.59	23.55	15.06	34.47	22.73	14.41	48.58	22.04	1.17669	up	0.00780957	0.521204	yes
TRINITY_DN10026_c0_g2	1413	TRINITY_DN10026_c0_g2_i1	PREDICTED: LOW QUALITY PROTEIN: nucleobindin-1 [Myotis davidii]	NUCB1	Nucleobindin-1 OS=Bos taurus GN=NUCB1 PE=2 SV=1	GO:0005509(calcium ion binding);GO:0005615(extracellular space);GO:0005793(endoplasmic reticulum-Golgi intermediate compartment);GO:0005794(Golgi apparatus);GO:0015630(microtubule cytoskeleton);GO:0016020(membrane);GO:0070062(extracellular exosome)	ENOG410XW7D(Nucleobindin)	NA	NA	NA	-	-	-	75.12	57.99	13.5	5.25	8.94	12	16	14.48	16.25	12	4.5	3.42	1.01	0.34	0.56	0.75	1.02	0.82	0.94	0.83	1.97	0.87	1.17072	up	0.035641	0.800796	yes
TRINITY_DN2092_c0_g1	775	TRINITY_DN2092_c0_g1_i1;TRINITY_DN2092_c0_g1_i4	PREDICTED: Purkinje cell protein 4-like [Eurypyga helias]	PCP4	Purkinje cell protein 4 OS=Bos taurus GN=PCP4 PE=3 SV=1	GO:0005516(calmodulin binding);GO:0005634(nucleus);GO:0005829(cytosol)	ENOG410Z4EX(Purkinje cell protein 4)	NA	NA	NA	-	-	-	5901.31	8166.55	1142.62	1169.98	975	1121	725	4054.18	830.89	1214.12	1982.51	2722.74	489.75	437.64	346.5	402.75	268.9	1331.28	283.34	487.97	1195.83	554.85	1.16919	up	0.0239959	0.727509	yes
TRINITY_DN20067_c0_g1	1621	TRINITY_DN20067_c0_g1_i1	PREDICTED: keratin, type II microfibrillar, component 7C [Ochotona princeps]	KRT83	Keratin, type II cuticular Hb3 OS=Bos taurus GN=KRT83 PE=2 SV=1	GO:0005198(structural molecule activity);GO:0045095(keratin filament)	ENOG41113GZ(keratin, type II)	NA	NA	NA	-	P97861.2 PF00038.19;Filament;	-	31.05	27.5	87.86	34.7	8	9.2	6.03	17.01	22	36.41	1.56	1.36	5.53	1.88	0.42	0.48	0.32	0.81	1.06	2.12	2.15	0.96	1.14985	up	0.0377011	0.814677	yes
TRINITY_DN7983_c0_g1	1695	TRINITY_DN7983_c0_g1_i1	PREDICTED: IQ and AAA domain-containing protein 1 [Nannospalax galili]	IQCA1	IQ and AAA domain-containing protein 1 OS=Homo sapiens GN=IQCA1 PE=2 SV=1	GO:0005524(ATP binding)	COG0464(Aaa atpase)	K00665	fatty acid synthase, animal type	EC:2.3.1.85	tca00061(Fatty acid biosynthesis)	L5M1V5.1 PF00004.27;AAA;	-	14.01	24	38.54	21	37	10	23	9	6	14	0.67	1.12	2.29	1.08	1.85	0.49	1.16	0.4	0.27	0.77	1.4	0.62	1.14952	up	0.0110998	0.593789	yes
TRINITY_DN9414_c0_g1	4470	TRINITY_DN9414_c0_g1_i1;TRINITY_DN9414_c0_g1_i2	adhesion G-protein coupled receptor G2 isoform X1 [Marmota flaviventris]	Adgrg2	Adhesion G-protein coupled receptor G2 OS=Rattus norvegicus GN=Adgrg2 PE=1 SV=1	GO:0004930(G-protein coupled receptor activity);GO:0005829(cytosol);GO:0005886(plasma membrane);GO:0007166(cell surface receptor signaling pathway);GO:0007186(G-protein coupled receptor signaling pathway);GO:0009986(cell surface);GO:0016021(integral component of membrane);GO:0016324(apical plasma membrane);GO:0070062(extracellular exosome)	ENOG410XSD2(G- protein-coupled receptor)	NA	NA	NA	-	G1SSU5.1 PF00002.22;7tm_2;	-	113	695.93	96	132	105	119.17	120	81	116	73	1.79	10.84	1.91	2.25	1.75	1.94	1.99	1.21	1.76	1.34	3.71	1.65	1.14795	up	0.0128417	0.616049	yes
TRINITY_DN9686_c0_g1	2436	TRINITY_DN9686_c0_g1_i1	PREDICTED: coiled-coil domain-containing protein 162-like [Nannospalax galili]	Ccdc162p	Coiled-coil domain-containing protein 162 OS=Mus musculus GN=Ccdc162p PE=1 SV=4	GO:0003674(molecular_function);GO:0005575(cellular_component);GO:0008150(biological_process)	ENOG410ZXH6(NA)	-	-	-	-	-	-	29	52.19	52.16	42.03	55.19	19	31.15	16	15	25.13	0.9	1.59	2.02	1.4	1.79	0.61	1.02	0.47	0.44	0.9	1.54	0.69	1.1366	up	0.000808723	0.186425	yes
TRINITY_DN60955_c0_g1	8103	TRINITY_DN60955_c0_g1_i1;TRINITY_DN60955_c0_g1_i2;TRINITY_DN60955_c0_g1_i3;TRINITY_DN60955_c0_g1_i4;TRINITY_DN60955_c0_g1_i5	PREDICTED: signal peptide, CUB and EGF-like domain-containing protein 1 isoform X1 [Nannospalax galili]	Scube1	Signal peptide, CUB and EGF-like domain-containing protein 1 OS=Mus musculus GN=Scube1 PE=2 SV=2	GO:0005509(calcium ion binding);GO:0005576(extracellular region);GO:0005615(extracellular space);GO:0005886(plasma membrane);GO:0007165(signal transduction);GO:0009897(external side of plasma membrane);GO:0009986(cell surface);GO:0016020(membrane);GO:0030154(cell differentiation);GO:0045880(positive regulation of smoothened signaling pathway);GO:0046982(protein heterodimerization activity);GO:005…	ENOG411030G(Signal peptide, CUB domain, EGF-like)	NA	NA	NA	-	A0A0N8K1J9.1 PF00431.18;CUB;	-	371	906.76	123	199.01	181	154	228	244	93	90.86	3.89	9.63	1.99	3.01	2.32	1.92	2.33	2.7	0.93	1.08	4.17	1.79	1.13657	up	0.00771152	0.521204	yes
TRINITY_DN462_c0_g1	2363	TRINITY_DN462_c0_g1_i1;TRINITY_DN462_c0_g1_i10;TRINITY_DN462_c0_g1_i11;TRINITY_DN462_c0_g1_i12;TRINITY_DN462_c0_g1_i13;TRINITY_DN462_c0_g1_i14;TRINITY_DN462_c0_g1_i15;TRINITY_DN462_c0_g1_i16;TRINITY_DN462_c0_g1_i17;TRINITY_DN462_c0_g1_i18;TRINITY_DN462_c0_g1_i19;TRINITY_DN462_c0_g1_i2;TRINITY_DN462_c0_g1_i20;TRINITY_DN462_c0_g1_i21;TRINITY_DN462_c0_g1_i22;TRINITY_DN462_c0_g1_i23;TRINITY_DN462_c0_…	PREDICTED: LOW QUALITY PROTEIN: coiled-coil domain-containing protein 33 [Nannospalax galili]	Ccdc33	Coiled-coil domain-containing protein 33 OS=Rattus norvegicus GN=Ccdc33 PE=2 SV=1	GO:0005777(peroxisome)	ENOG410YHJ3(Coiled-coil domain containing 33)	-	-	-	-	-	-	113	246	249	188	168	47	105	62	69	161	4.67	10.44	13.58	9.39	7.84	2.25	4.71	2.38	2.87	8.16	9.18	4.07	1.13494	up	0.00138534	0.255819	yes
TRINITY_DN9718_c1_g2	2121	TRINITY_DN9718_c1_g2_i1;TRINITY_DN9718_c1_g2_i2	PREDICTED: 60S ribosomal protein L10a-like [Pantholops hodgsonii]	RPL10A	60S ribosomal protein L10a OS=Bos taurus GN=RPL10A PE=2 SV=3	GO:0000470(maturation of LSU-rRNA);GO:0003723(RNA binding);GO:0003735(structural constituent of ribosome);GO:0005730(nucleolus);GO:0005925(focal adhesion);GO:0006412(translation);GO:0016020(membrane);GO:0022625(cytosolic large ribosomal subunit);GO:0070062(extracellular exosome)	COG0081(Binds directly to 23S rRNA. The L1 stalk is quite mobile in the ribosome, and is involved in E site tRNA release (By similarity))	K02865	large subunit ribosomal protein L10Ae	-	phd03010(Ribosome)	H2QSV7.1 PF00687.19;Ribosomal_L1;	-	32.05	21	52	41.21	55	21.06	2.04	8	47.84	16	1.17	0.75	2.38	1.61	2.1	0.8	0.08	0.28	1.67	0.67	1.6	0.7	1.12985	up	0.0318044	0.7855	yes
TRINITY_DN1798_c0_g1	2868	TRINITY_DN1798_c0_g1_i1;TRINITY_DN1798_c0_g1_i2;TRINITY_DN1798_c0_g1_i3	PREDICTED: trophoblast glycoprotein [Nannospalax galili]	Tpbg	Trophoblast glycoprotein OS=Mus musculus GN=Tpbg PE=1 SV=3	GO:0005737(cytoplasm);GO:0005783(endoplasmic reticulum);GO:0005886(plasma membrane);GO:0016020(membrane);GO:0016021(integral component of membrane);GO:0051965(positive regulation of synapse assembly)	COG4886(leucine Rich Repeat)	-	-	-	-	F1RQM0.1 PF13855.4;LRR_8;	-	377	644	247	288	192	124	113.24	184.61	89.94	286	10.77	22.96	11.05	8.83	7.56	5.49	5.23	8.24	2.49	9.53	12.23	6.2	1.12434	up	0.00100273	0.205006	yes
TRINITY_DN23155_c0_g2	1032	TRINITY_DN23155_c0_g2_i1	PREDICTED: nucleotide-binding oligomerization domain-containing protein 2 [Nannospalax galili]	Nod2	Nucleotide-binding oligomerization domain-containing protein 2 OS=Mus musculus GN=Nod2 PE=1 SV=1	GO:0000166(nucleotide binding);GO:0001817(regulation of cytokine production);GO:0002227(innate immune response in mucosa);GO:0002253(activation of immune response);GO:0002367(cytokine production involved in immune response);GO:0002374(cytokine secretion involved in immune response);GO:0002376(immune system process);GO:0002381(immunoglobulin production involved in immunoglobulin mediated immune re…	ENOG410ZBX3(leucine Rich Repeat)	K10165	nucleotide-binding oligomerization domain-containing protein 2	-	ngi04668(TNF signaling pathway);ngi04621(NOD-like receptor signaling pathway);ngi05321(Inflammatiory bowel disease (IBD));ngi05152(Tuberculosis)	D4A5W3.1 PF00619.19;CARD;	-	8.12	36.6	14	8	19	6	9.44	12	4	9	0.75	3.32	1.61	0.8	1.84	0.58	0.93	1.05	0.36	0.96	1.66	0.78	1.12244	up	0.0240358	0.727509	yes
TRINITY_DN13542_c0_g1	3838	TRINITY_DN13542_c0_g1_i1;TRINITY_DN13542_c0_g1_i2	PREDICTED: coiled-coil domain-containing protein 180 [Nannospalax galili]	CCDC180	Coiled-coil domain-containing protein 180 OS=Homo sapiens GN=CCDC180 PE=2 SV=2	GO:0070062(extracellular exosome)	ENOG41100NC(chromosome 9 open reading frame 174)	K00722	globoside alpha-N-acetylgalactosaminyltransferase	EC:2.4.1.88	mgp00603(Glycosphingolipid biosynthesis - globo and isoglobo series)	J3QNE4.1 PF14644.4;DUF4456;	-	88	161	180	96	130	27	98	32	39	108	1.76	3.03	4.7	1.98	2.72	0.52	2.12	0.56	0.69	2.53	2.84	1.28	1.1158	up	0.00618173	0.469896	yes
TRINITY_DN302_c0_g1	4957	TRINITY_DN302_c0_g1_i1;TRINITY_DN302_c0_g1_i10;TRINITY_DN302_c0_g1_i12;TRINITY_DN302_c0_g1_i13;TRINITY_DN302_c0_g1_i14;TRINITY_DN302_c0_g1_i15;TRINITY_DN302_c0_g1_i16;TRINITY_DN302_c0_g1_i17;TRINITY_DN302_c0_g1_i18;TRINITY_DN302_c0_g1_i19;TRINITY_DN302_c0_g1_i2;TRINITY_DN302_c0_g1_i20;TRINITY_DN302_c0_g1_i21;TRINITY_DN302_c0_g1_i22;TRINITY_DN302_c0_g1_i23;TRINITY_DN302_c0_g1_i24;TRINITY_DN302_c0_…	PREDICTED: copine-7 isoform X1 [Nannospalax galili]	Cpne7	Copine-7 OS=Mus musculus GN=Cpne7 PE=1 SV=1	GO:0003674(molecular_function);GO:0005634(nucleus);GO:0005737(cytoplasm);GO:0005886(plasma membrane);GO:0016020(membrane);GO:0071277(cellular response to calcium ion)	ENOG410XPC8(copine family)	NA	NA	NA	-	Q0VE82.1 PF00168.28;C2;	-	1050.55	1969.5	653.99	688.36	1362.66	546.1	475.09	833.51	400.56	448.86	43.26	71.23	31.89	26.04	58.36	24.73	21.01	31.14	14.9	20.44	46.16	22.44	1.10851	up	1.45993e-05	0.013162	yes
TRINITY_DN41727_c0_g1	2309	TRINITY_DN41727_c0_g1_i1	LOW QUALITY PROTEIN: axonemal dynein light intermediate polypeptide 1 [Castor canadensis]	Dnali1	Axonemal dynein light intermediate polypeptide 1 OS=Rattus norvegicus GN=Dnali1 PE=2 SV=1	GO:0005737(cytoplasm);GO:0005930(axoneme);GO:0030175(filopodium);GO:0045504(dynein heavy chain binding)	ENOG410XP66(Dynein, axonemal, light intermediate chain 1)	K10410	dynein light intermediate chain, axonemal	-	ccan05016(Huntington disease)	A0A096MMX1.1 PF10211.7;Ax_dynein_light;	-	39.56	36.45	71.58	32.86	47.02	18.72	25.36	15.24	16.24	32.81	1.3	1.18	2.94	1.16	1.62	0.64	0.88	0.47	0.51	1.25	1.64	0.75	1.10704	up	0.00248049	0.327874	yes
TRINITY_DN5277_c0_g1	860	TRINITY_DN5277_c0_g1_i1;TRINITY_DN5277_c0_g1_i2	sperm surface protein Sp17 [Mesocricetus auratus]	Spa17	Sperm surface protein Sp17 OS=Mus musculus GN=Spa17 PE=1 SV=1	GO:0005516(calmodulin binding);GO:0005737(cytoplasm);GO:0005929(cilium);GO:0007339(binding of sperm to zona pellucida);GO:0009897(external side of plasma membrane);GO:0031514(motile cilium);GO:0035686(sperm fibrous sheath);GO:0097228(sperm principal piece)	ENOG410XXA6(Sperm surface zona pellucida binding protein. Helps to bind spermatozoa to the zona pellucida with high affinity. Might function in binding zona pellucida and carbohydrates (By similarity))	NA	NA	NA	-	G1NWL2.1 PF02197.15;RIIa;	-	13	28	53	20	41	9	17	13	17	19	1.58	3.36	8.38	2.66	5.42	1.17	2.24	1.67	2.25	2.85	4.28	2.04	1.10128	up	0.0101147	0.570195	yes
TRINITY_DN42216_c0_g1	1105	TRINITY_DN42216_c0_g1_i1	PREDICTED: rho GTPase-activating protein SYDE2 [Nannospalax galili]	SYDE2	Rho GTPase-activating protein SYDE2 OS=Homo sapiens GN=SYDE2 PE=1 SV=2	GO:0005737(cytoplasm);GO:0043087(regulation of GTPase activity)	ENOG410XYAD(synapse defective 1, Rho GTPase, homolog)	NA	NA	NA	-	-	-	23	28	8	7	5	6	3	10	5	9	1.92	2.3	0.84	0.63	0.44	0.52	0.27	0.79	0.4	0.87	1.23	0.57	1.0982	up	0.0367345	0.809174	yes
TRINITY_DN8672_c0_g2	2286	TRINITY_DN8672_c0_g2_i1;TRINITY_DN8672_c0_g2_i2;TRINITY_DN8672_c0_g2_i3	PREDICTED: coiled-coil domain-containing protein 108 isoform X1 [Nannospalax galili]	Cfap65	Cilia- and flagella-associated protein 65 OS=Mus musculus GN=Cfap65 PE=1 SV=1	GO:0005575(cellular_component);GO:0005886(plasma membrane);GO:0005929(cilium);GO:0008150(biological_process);GO:0016020(membrane);GO:0016021(integral component of membrane);GO:0031514(motile cilium);GO:0042995(cell projection)	ENOG410XPY3(Coiled-coil domain containing 108)	-	-	-	-	-	-	26	46.12	64	38	46	20	37	15	9	24	1.53	2.25	3.38	1.58	2.97	0.79	2.21	0.97	0.61	1.44	2.34	1.2	1.0916	up	0.0060534	0.465548	yes
TRINITY_DN4218_c0_g1	3208	TRINITY_DN4218_c0_g1_i1;TRINITY_DN4218_c0_g1_i2	cerebellin-1 precursor [Sus scrofa]	CBLN1	Cerebellin-1 OS=Bos taurus GN=CBLN1 PE=1 SV=1	GO:0005576(extracellular region);GO:0007157(heterophilic cell-cell adhesion via plasma membrane cell adhesion molecules);GO:0009306(protein secretion);GO:0021707(cerebellar granule cell differentiation);GO:0030054(cell junction);GO:0042803(protein homodimerization activity);GO:0045211(postsynaptic membrane);GO:0051965(positive regulation of synapse assembly)	ENOG410Y16R(-cerebellin)	NA	NA	NA	-	M3WXR9.1 PF00386.19;C1q;	-	1365	3463.86	522	1189.67	962.48	1115	1322.06	384.63	505.96	106	51.37	128.73	24.3	49.29	38.78	43.37	53.59	13.54	18.52	4.76	58.49	26.76	1.09065	up	0.029549	0.762561	yes
TRINITY_DN61983_c0_g1	2811	TRINITY_DN61983_c0_g1_i1	WD repeat-containing protein 63 [Mesocricetus auratus]	WDR63	WD repeat-containing protein 63 OS=Macaca fascicularis GN=WDR63 PE=2 SV=1	GO:0007018(microtubule-based movement);GO:0008574(ATP-dependent microtubule motor activity, plus-end-directed);GO:0030286(dynein complex);GO:0045503(dynein light chain binding);GO:0045504(dynein heavy chain binding)	ENOG410XSJT(WD repeat domain 63)	NA	NA	NA	-	H2Y8V1.1 PF00400.30;WD40;	-	11	50	72	36	47	15	28	14	10	37	0.29	1.29	2.36	1.01	1.29	0.41	0.78	0.35	0.25	1.12	1.25	0.58	1.08493	up	0.0236454	0.72647	yes
TRINITY_DN51359_c2_g1	9474	TRINITY_DN51359_c2_g1_i2;TRINITY_DN51359_c2_g1_i3;TRINITY_DN51359_c2_g1_i4	PREDICTED: anaphase-promoting complex subunit 1 [Jaculus jaculus]	ANAPC1	Anaphase-promoting complex subunit 1 OS=Homo sapiens GN=ANAPC1 PE=1 SV=1	GO:0000090(mitotic anaphase);GO:0005654(nucleoplasm);GO:0005680(anaphase-promoting complex);GO:0005829(cytosol);GO:0031145(anaphase-promoting complex-dependent catabolic process);GO:0043161(proteasome-mediated ubiquitin-dependent protein catabolic process);GO:0051301(cell division);GO:0070979(protein K11-linked ubiquitination)	ENOG410XQ83(Anaphase promoting complex subunit 1)	K03348	anaphase-promoting complex subunit 1	-	ccan04120(Ubiquitin mediated proteolysis);ccan04110(Cell cycle);ccan04114(Oocyte meiosis);ccan04914(Progesterone-mediated oocyte maturation);ccan05166(HTLV-I infection)	G1MVD1.2 PF12859.5;ANAPC1;	-	3653.77	4223.34	2926.14	3817.19	3500.06	1441.17	1448	3038.66	1498	1540.03	41.99	42.8	40.55	46.34	40.69	21.64	16.71	29.7	17.16	23.82	42.47	21.81	1.06625	up	2.62948e-09	1.46709e-05	yes
TRINITY_DN11140_c0_g4	4045	TRINITY_DN11140_c0_g4_i1	PREDICTED: histamine H1 receptor [Nannospalax galili]	Hrh1	Histamine H1 receptor OS=Mus musculus GN=Hrh1 PE=1 SV=2	GO:0004930(G-protein coupled receptor activity);GO:0004969(histamine receptor activity);GO:0005829(cytosol);GO:0005886(plasma membrane);GO:0006954(inflammatory response);GO:0007165(signal transduction);GO:0007186(G-protein coupled receptor signaling pathway);GO:0007197(adenylate cyclase-inhibiting G-protein coupled acetylcholine receptor signaling pathway);GO:0007200(phospholipase C-activating G-…	ENOG410YCQR(Cholinergic receptor, muscarinic)	K04149	histamine receptor H1	-	ngi04020(Calcium signaling pathway);ngi04080(Neuroactive ligand-receptor interaction);ngi04750(Inflammatory mediator regulation of TRP channels)	G3GX48.1 PF00001.19;7tm_1;	-	364.04	612.39	136.35	183.32	169.76	91.64	64	309.12	160.75	99.46	6.4	10.56	2.99	3.45	3.13	1.66	1.18	5.09	2.69	2.01	5.31	2.53	1.06579	up	0.00719583	0.508208	yes
TRINITY_DN1291_c0_g1	2410	TRINITY_DN1291_c0_g1_i1	PREDICTED: ectoderm-neural cortex protein 1 isoform X1 [Propithecus coquereli]	ENC1	Ectoderm-neural cortex protein 1 OS=Homo sapiens GN=ENC1 PE=1 SV=2	GO:0003779(actin binding);GO:0005737(cytoplasm);GO:0007399(nervous system development);GO:0010499(proteasomal ubiquitin-independent protein catabolic process);GO:0016567(protein ubiquitination);GO:0017148(negative regulation of translation);GO:0031463(Cul3-RING ubiquitin ligase complex)	ENOG410XNX8(kelch-like)	NA	NA	NA	-	F7F5Y4.1 PF00651.29;BTB;	ZBTB	452.21	1109.3	270	235	212	126	149	422	132	285.75	14.17	34.13	10.56	7.9	6.96	4.08	4.93	12.43	3.95	10.34	14.74	7.15	1.05769	up	0.00978695	0.560629	yes
TRINITY_DN62841_c0_g1	2430	TRINITY_DN62841_c0_g1_i1	PREDICTED: calbindin [Nannospalax galili]	Calb1	Calbindin OS=Mus musculus GN=Calb1 PE=1 SV=2	GO:0005499(vitamin D binding);GO:0005509(calcium ion binding);GO:0005622(intracellular);GO:0005634(nucleus);GO:0005737(cytoplasm);GO:0005829(cytosol);GO:0007614(short-term memory);GO:0007616(long-term memory);GO:0007626(locomotory behavior);GO:0008270(zinc ion binding);GO:0010842(retina layer formation);GO:0030424(axon);GO:0030425(dendrite);GO:0035502(metanephric part of ureteric bud development)…	COG5126(Calcium-binding protein)	K14757	calbindin D28	-	ngi04961(Endocrine and other factor-regulated calcium reabsorption)	G5BBP1.1 PF13499.4;EF-hand_7;	-	806.69	1980.68	404	654.03	931	434.46	564.46	659	389	278	25.03	60.35	15.65	21.78	30.28	13.93	18.49	19.23	11.54	9.96	30.62	14.63	1.05467	up	0.000560191	0.146497	yes
TRINITY_DN12823_c0_g3	1784	TRINITY_DN12823_c0_g3_i1;TRINITY_DN12823_c0_g3_i2	LOW QUALITY PROTEIN: von Willebrand factor A domain-containing protein 3B [Ursus arctos horribilis]	VWA3B	von Willebrand factor A domain-containing protein 3B OS=Homo sapiens GN=VWA3B PE=1 SV=3	-	ENOG410XQPK(von Willebrand factor A domain containing 3B)	-	-	-	-	E1BB22.2 PF15057.4;DUF4537;	-	23	36	59	14	33.61	12	31	20	8	13	1.11	1.58	3.41	0.67	1.61	0.63	1.55	0.84	0.37	0.7	1.68	0.82	1.03925	up	0.0189828	0.676325	yes
TRINITY_DN30654_c0_g2	2533	TRINITY_DN30654_c0_g2_i1	PREDICTED: D(1B) dopamine receptor [Peromyscus maniculatus bairdii]	Drd5	D(1B) dopamine receptor OS=Mus musculus GN=Drd5 PE=2 SV=1	GO:0001588(dopamine neurotransmitter receptor activity, coupled via Gs);GO:0001963(synaptic transmission, dopaminergic);GO:0001965(G-protein alpha-subunit binding);GO:0001975(response to amphetamine);GO:0001992(regulation of systemic arterial blood pressure by vasopressin);GO:0001994(norepinephrine-epinephrine vasoconstriction involved in regulation of systemic arterial blood pressure);GO:0004930…	ENOG410XRW9(Receptor)	K05840	dopamine receptor D5	-	mmu04020(Calcium signaling pathway);mmu04024(cAMP signaling pathway);mmu04080(Neuroactive ligand-receptor interaction);mmu04728(Dopaminergic synapse)	F1P8N7.2 PF00001.19;7tm_1;	-	111	151	111	96	52	54	48	95.06	24	43	3.28	4.39	4.1	3.05	1.61	1.65	1.5	2.64	0.68	1.47	3.29	1.59	1.03006	up	0.00236506	0.325015	yes
TRINITY_DN7081_c0_g1	1270	TRINITY_DN7081_c0_g1_i1	cilia- and flagella-associated protein 77 [Mesocricetus auratus]	CFAP77	Cilia- and flagella-associated protein 77 OS=Homo sapiens GN=CFAP77 PE=1 SV=1	GO:0005515(protein binding)	ENOG4111I1W(chromosome 9 open reading frame 171)	-	-	-	-	M0R828.1 PF14825.4;DUF4483;	-	12	20	17	13	29	5	16	7	3	13.53	0.83	1.36	1.47	0.97	2.1	0.36	1.17	0.46	0.2	1.08	1.35	0.65	1.01783	up	0.0387954	0.821774	yes
TRINITY_DN6204_c0_g1	1992	TRINITY_DN6204_c0_g1_i1;TRINITY_DN6204_c0_g1_i2	PREDICTED: fatty acid desaturase 2-like protein FADS2P1 [Peromyscus maniculatus bairdii]	Fads2p1	Fatty acid desaturase 2-like protein FADS2P1 OS=Mus musculus GN=Fads2p1 PE=2 SV=1	GO:0006629(lipid metabolic process);GO:0016021(integral component of membrane);GO:0016491(oxidoreductase activity);GO:0055114(oxidation-reduction process)	ENOG410XVSZ(Fatty acid desaturase)	K10226	acyl-CoA 6-desaturase (Delta-6 desaturase)	EC:1.14.19.3	pbi00592(alpha-Linolenic acid metabolism);pbi01040(Biosynthesis of unsaturated fatty acids);pbi03320(PPAR signaling pathway)	D3ZCK6.1 PF00487.22;FA_desaturase;	-	74.6	51	171	28	35	35	13	51	29	62	4.67	1.96	10.53	1.37	1.92	2.4	0.84	3.02	1.09	4.15	4.09	2.3	1.00973	up	0.0400534	0.82323	yes
TRINITY_DN47_c0_g5	3274	TRINITY_DN47_c0_g5_i1	hypothetical protein parPi_0012952 [Paroedura picta]	C1QL3	Complement C1q-like protein 3 OS=Homo sapiens GN=C1QL3 PE=2 SV=1	GO:0005576(extracellular region);GO:0005581(collagen trimer);GO:0050807(regulation of synapse organization)	ENOG4111FAZ(Complement component 1, q subcomponent-like)	K07296	adiponectin	-	bom04152(AMPK signaling pathway);bom04920(Adipocytokine signaling pathway);bom03320(PPAR signaling pathway);bom04211(Longevity regulating pathway - mammal);bom04930(Type II diabetes mellitus);bom04932(Non-alcoholic fatty liver disease (NAFLD))	G1KSX4.1 PF00386.19;C1q;	-	146.35	654.72	123.84	311.71	123.72	111.67	70.8	168.08	227.25	109.72	3.24	14.24	3.43	7.4	2.87	2.56	1.65	3.5	4.81	2.81	6.24	3.07	1.00738	up	0.0143194	0.619527	yes
TRINITY_DN8615_c0_g1	1692	TRINITY_DN8615_c0_g1_i1;TRINITY_DN8615_c0_g1_i2	PREDICTED: protein phosphatase 1 regulatory subunit 17 isoform X1 [Nannospalax galili]	PPP1R17	Protein phosphatase 1 regulatory subunit 17 OS=Homo sapiens GN=PPP1R17 PE=1 SV=2	GO:0004865(protein serine/threonine phosphatase inhibitor activity);GO:0005575(cellular_component);GO:0005622(intracellular);GO:0007417(central nervous system development);GO:0010921(regulation of phosphatase activity);GO:0035556(intracellular signal transduction);GO:0043086(negative regulation of catalytic activity)	ENOG410Y65X(protein serine/threonine phosphatase inhibitor activity)	K08067	protein phosphatase 1 regulatory subunit 17	-	ngi04730(Long-term depression)	-	-	161	251.44	99	85	145	86	81	100	29	75	7.78	11.95	6.15	4.53	7.26	4.66	4.09	4.64	1.33	4.14	7.53	3.77	1.00539	up	0.00270973	0.34051	yes
TRINITY_DN9819_c0_g1	2046	TRINITY_DN9819_c0_g1_i1;TRINITY_DN9819_c0_g1_i2	cilia- and flagella-associated protein 52 [Mus musculus]	Cfap52	Cilia- and flagella-associated protein 52 OS=Mus musculus GN=Cfap52 PE=1 SV=1	GO:0003674(molecular_function);GO:0005737(cytoplasm);GO:0008150(biological_process);GO:0042995(cell projection)	ENOG410XP3K(Positively regulates the activity of the minus-end directed microtubule motor protein dynein. May enhance dynein- mediated microtubule sliding by targeting dynein to the microtubule plus end. Required for)	NA	NA	NA	-	B1WBL5.1 PF00400.30;WD40;	-	43	85	81	56	57	23	38	29	35	40	1.69	3.17	3.97	2.28	2.32	0.9	1.52	1.05	1.36	1.77	2.69	1.32	0.996675	up	0.00145444	0.263118	yes
TRINITY_DN4017_c0_g1	2579	TRINITY_DN4017_c0_g1_i1	PREDICTED: G protein-activated inward rectifier potassium channel 4 [Nannospalax galili]	KCNJ5	G protein-activated inward rectifier potassium channel 4 OS=Homo sapiens GN=KCNJ5 PE=1 SV=2	GO:0005242(inward rectifier potassium channel activity);GO:0005515(protein binding);GO:0005886(plasma membrane);GO:0006813(potassium ion transport);GO:0008076(voltage-gated potassium channel complex);GO:0009897(external side of plasma membrane);GO:0015467(G-protein activated inward rectifier potassium channel activity);GO:0030315(T-tubule);GO:0034765(regulation of ion transmembrane transport)	ENOG410XQ62(Potassium inwardly-rectifying channel, subfamily J, member)	K04999	potassium inwardly-rectifying channel subfamily J member 5	-	ngi04915(Estrogen signaling pathway);ngi04921(Oxytocin signaling pathway);ngi04925(Aldosterone synthesis and secretion);ngi04728(Dopaminergic synapse);ngi04726(Serotonergic synapse);ngi04723(Retrograde endocannabinoid signaling);ngi04713(Circadian entrainment);ngi05032(Morphine addiction)	A0A0D9S4L3.1 PF01007.18;IRK;	-	172.18	363.17	103	59	48	96	33	98	72	78	4.99	10.33	3.73	1.83	1.46	2.88	1.01	2.67	1.99	2.61	4.47	2.23	0.988711	up	0.0259874	0.744269	yes
TRINITY_DN4953_c0_g1	1325	TRINITY_DN4953_c0_g1_i1;TRINITY_DN4953_c0_g1_i2	tektin-1 isoform X1 [Octodon degus]	TEKT1	Tektin-1 OS=Homo sapiens GN=TEKT1 PE=1 SV=1	GO:0005515(protein binding);GO:0005634(nucleus);GO:0005737(cytoplasm);GO:0005874(microtubule);GO:0005929(cilium)	ENOG410XSCN(tektin 2 (testicular))	NA	NA	NA	-	G1RDP3.1 PF03148.12;Tektin;	-	18	27	49	36	66	28	23	14	16	20	1.77	2.06	5	3.35	5.58	2.94	2.58	1.22	1.33	1.51	3.55	1.92	0.986477	up	0.0130481	0.616049	yes
TRINITY_DN16144_c0_g4	6286	TRINITY_DN16144_c0_g4_i1;TRINITY_DN16144_c0_g4_i2;TRINITY_DN16144_c0_g4_i3;TRINITY_DN16144_c0_g4_i4	PREDICTED: uncharacterized protein KIAA1644 homolog isoform X5 [Rattus norvegicus]	Kiaa1644	Uncharacterized protein KIAA1644 OS=Mus musculus GN=Kiaa1644 PE=2 SV=1	GO:0016021(integral component of membrane)	ENOG410Y76U(kiaa1644)	-	-	-	-	F7EIG4.2 PF13908.4;Shisa;	-	2892.67	5682.43	618	1078	1042	1076.04	724	2782.07	671.38	642.94	35.51	66.55	9.37	13.98	13.34	13.6	9.17	31.36	7.63	8.95	27.75	14.14	0.97896	up	0.0345399	0.791578	yes
TRINITY_DN5075_c0_g1	1713	TRINITY_DN5075_c0_g1_i1;TRINITY_DN5075_c0_g1_i10;TRINITY_DN5075_c0_g1_i11;TRINITY_DN5075_c0_g1_i12;TRINITY_DN5075_c0_g1_i2;TRINITY_DN5075_c0_g1_i3;TRINITY_DN5075_c0_g1_i4;TRINITY_DN5075_c0_g1_i5;TRINITY_DN5075_c0_g1_i6;TRINITY_DN5075_c0_g1_i7;TRINITY_DN5075_c0_g1_i8;TRINITY_DN5075_c0_g1_i9	protein phosphatase 1 regulatory subunit 32 isoform X1 [Microtus ochrogaster]	Ppp1r32	Protein phosphatase 1 regulatory subunit 32 OS=Rattus norvegicus GN=Ppp1r32 PE=2 SV=1	GO:0019902(phosphatase binding)	ENOG4110MWW(protein phosphatase 1, regulatory subunit 32)	NA	NA	NA	-	A0A0R4J0F3.1 PF15691.3;PPP1R32;	-	80	80	135	59	86	42	66	37	37	48.17	9.17	8.14	13.81	3.89	5.26	2.8	4.49	2.37	2.79	4.1	8.05	3.31	0.972462	up	0.00249685	0.327874	yes
TRINITY_DN2303_c1_g4	6107	TRINITY_DN2303_c1_g4_i1;TRINITY_DN2303_c1_g4_i10;TRINITY_DN2303_c1_g4_i11;TRINITY_DN2303_c1_g4_i2;TRINITY_DN2303_c1_g4_i3;TRINITY_DN2303_c1_g4_i4;TRINITY_DN2303_c1_g4_i5;TRINITY_DN2303_c1_g4_i6;TRINITY_DN2303_c1_g4_i7;TRINITY_DN2303_c1_g4_i8;TRINITY_DN2303_c1_g4_i9	PREDICTED: protein stum homolog [Jaculus jaculus]	STUM	Protein stum homolog OS=Homo sapiens GN=STUM PE=2 SV=1	GO:0016021(integral component of membrane)	ENOG4111KZQ(chromosome 1 open reading frame 95)	K10798	poly [ADP-ribose] polymerase	EC:2.4.2.30	tgu03410(Base excision repair);tgu04210(Apoptosis);tgu04217(Necroptosis)	M3ZY02.1 PF15795.3;Spec3;	-	2470.73	5330.57	1147.04	373	838.52	978.37	410.64	1936.92	1153.92	834.85	41.13	82.92	33.85	19.43	26.61	30.42	13.7	32.41	26.79	34.7	40.79	27.6	0.967226	up	0.0429111	0.833543	yes
TRINITY_DN9210_c0_g2	755	TRINITY_DN9210_c0_g2_i1;TRINITY_DN9210_c0_g2_i2	unnamed protein product [Mus musculus]	Cfap126	Protein Flattop OS=Mus musculus GN=Cfap126 PE=1 SV=1	GO:0005515(protein binding);GO:0005737(cytoplasm);GO:0005856(cytoskeleton);GO:0005886(plasma membrane);GO:0005929(cilium);GO:0016020(membrane);GO:0016324(apical plasma membrane);GO:0030030(cell projection organization);GO:0036064(ciliary basal body);GO:0042995(cell projection);GO:0044782(cilium organization)	ENOG41129F8(chromosome 1 open reading frame 192)	-	-	-	-	G3HTZ1.1 PF00887.17;ACBP;	-	27	37	55	23	32	13	11	27	14	28	4.12	5.72	10.53	3.91	5.26	2.08	1.91	3.94	2.14	5.05	5.91	3.02	0.96047	up	0.0118449	0.608541	yes
TRINITY_DN17625_c0_g1	1246	TRINITY_DN17625_c0_g1_i1;TRINITY_DN17625_c0_g1_i2	PREDICTED: aquaporin-11 [Nannospalax galili]	Aqp11	Aquaporin-11 OS=Mus musculus GN=Aqp11 PE=1 SV=1	GO:0001822(kidney development);GO:0005737(cytoplasm);GO:0005783(endoplasmic reticulum);GO:0005829(cytosol);GO:0005886(plasma membrane);GO:0006833(water transport);GO:0009986(cell surface);GO:0015250(water channel activity);GO:0015267(channel activity);GO:0016020(membrane);GO:0016021(integral component of membrane);GO:0030425(dendrite);GO:0048388(endosomal lumen acidification);GO:0051260(protein h…	ENOG4111GCP(Aquaporin)	NA	NA	NA	-	Q8BHH1.1 PF00230.18;MIP;	-	54	123	35	38	24	14	27	54	18	31.84	4.42	8.57	3.28	3.34	2.12	1.03	2.03	3.74	1.23	3.29	4.35	2.26	0.946359	up	0.0265885	0.746292	yes
TRINITY_DN7594_c0_g1	1270	TRINITY_DN7594_c0_g1_i1	PREDICTED: LEM domain-containing protein 2 isoform X2 [Dipodomys ordii]	LEMD2	LEM domain-containing protein 2 OS=Homo sapiens GN=LEMD2 PE=1 SV=1	GO:0005639(integral component of nuclear inner membrane);GO:0006998(nuclear envelope organization);GO:0022008(neurogenesis);GO:0035914(skeletal muscle cell differentiation);GO:0043409(negative regulation of MAPK cascade);GO:0051898(negative regulation of protein kinase B signaling);GO:0060914(heart formation)	ENOG410XP20(RNA binding motif protein)	-	-	-	-	H0XM21.1 PF03020.13;LEM;	-	43.72	64.71	26.4	25.87	25.2	16.15	19.72	36.03	13.34	14.46	3.02	4.39	2.28	1.92	1.82	1.16	1.44	2.36	0.89	1.16	2.69	1.4	0.940744	up	0.00948234	0.559966	yes
TRINITY_DN789_c1_g3	2307	TRINITY_DN789_c1_g3_i1	hypothetical protein A6R68_22749 [Neotoma lepida]	Htr5a	5-hydroxytryptamine receptor 5A OS=Rattus norvegicus GN=Htr5a PE=2 SV=1	GO:0004930(G-protein coupled receptor activity);GO:0004993(G-protein coupled serotonin receptor activity);GO:0005791(rough endoplasmic reticulum);GO:0005794(Golgi apparatus);GO:0005887(integral component of plasma membrane);GO:0007187(G-protein coupled receptor signaling pathway, coupled to cyclic nucleotide second messenger);GO:0007198(adenylate cyclase-inhibiting serotonin receptor signaling pa…	ENOG410XRW9(Receptor)	K04161	5-hydroxytryptamine receptor 5	-	tmu04020(Calcium signaling pathway);tmu04080(Neuroactive ligand-receptor interaction);tmu04726(Serotonergic synapse)	F7IK75.1 PF00001.19;7tm_1;	-	39.67	88.18	39.84	48.12	68.5	41.11	29.01	25.98	26.17	28.12	1.31	2.85	1.64	1.7	2.37	1.4	1.01	0.81	0.83	1.07	1.97	1.02	0.928256	up	0.00346901	0.373649	yes
TRINITY_DN25761_c0_g1	3938	TRINITY_DN25761_c0_g1_i1;TRINITY_DN25761_c0_g1_i10;TRINITY_DN25761_c0_g1_i11;TRINITY_DN25761_c0_g1_i12;TRINITY_DN25761_c0_g1_i13;TRINITY_DN25761_c0_g1_i14;TRINITY_DN25761_c0_g1_i15;TRINITY_DN25761_c0_g1_i16;TRINITY_DN25761_c0_g1_i17;TRINITY_DN25761_c0_g1_i18;TRINITY_DN25761_c0_g1_i19;TRINITY_DN25761_c0_g1_i2;TRINITY_DN25761_c0_g1_i20;TRINITY_DN25761_c0_g1_i21;TRINITY_DN25761_c0_g1_i22;TRINITY_DN2…	cilia- and flagella-associated protein 100 [Mesocricetus auratus]	Cfap100	Cilia- and flagella-associated protein 100 OS=Mus musculus GN=Cfap100 PE=2 SV=2	GO:0003674(molecular_function);GO:0005575(cellular_component);GO:0005737(cytoplasm);GO:0005856(cytoskeleton);GO:0005929(cilium);GO:0008150(biological_process);GO:0042995(cell projection)	ENOG410YEAI(Coiled-coil domain containing)	K04345	protein kinase A	EC:2.7.11.11	smm04310(Wnt signaling pathway);smm04140(Autophagy - animal)	G3GS00.1 PF13863.4;DUF4200;	-	108.43	171.05	272	117	191	66	128.86	90.59	80	103.99	5.27	4.44	10.7	3.9	6.81	2.11	4	2.69	2.49	4.31	6.22	3.12	0.92242	up	0.0037565	0.381073	yes
TRINITY_DN8572_c0_g1	1704	TRINITY_DN8572_c0_g1_i1;TRINITY_DN8572_c0_g1_i2;TRINITY_DN8572_c0_g1_i3;TRINITY_DN8572_c0_g1_i4;TRINITY_DN8572_c0_g1_i5	dynein heavy chain 10, axonemal [Microtus ochrogaster]	DNAH10	Dynein heavy chain 10, axonemal OS=Homo sapiens GN=DNAH10 PE=1 SV=4	GO:0003777(microtubule motor activity);GO:0005524(ATP binding);GO:0007018(microtubule-based movement);GO:0016887(ATPase activity);GO:0030286(dynein complex)	COG5245(heavy chain)	K10408	dynein heavy chain, axonemal	-	rno05016(Huntington disease)	G3SMY8.1 PF03028.13;Dynein_heavy;	-	50	61	62	61	59	52	38	20	27	20	10.19	9.44	10.37	12.99	9.91	13.82	13.15	4.36	2.95	4.05	10.58	7.67	0.914393	up	0.00529383	0.447549	yes
TRINITY_DN38782_c0_g1	1394	TRINITY_DN38782_c0_g1_i1;TRINITY_DN38782_c0_g1_i2	PREDICTED: tektin-2 [Nannospalax galili]	Tekt2	Tektin-2 OS=Rattus norvegicus GN=Tekt2 PE=2 SV=1	GO:0005634(nucleus);GO:0005737(cytoplasm);GO:0005815(microtubule organizing center);GO:0005874(microtubule);GO:0030317(flagellated sperm motility);GO:0036126(sperm flagellum);GO:0036159(inner dynein arm assembly);GO:0060271(cilium assembly);GO:0060294(cilium movement involved in cell motility)	ENOG410XSCN(tektin 2 (testicular))	NA	NA	NA	-	Q6AYM2.1 PF03148.12;Tektin;	-	22	26.26	47	32	28	11	18	10	19	26	2.49	1.58	5.71	2.71	1.79	0.7	1.16	0.58	1.99	2.52	2.86	1.39	0.914176	up	0.0173584	0.65238	yes
TRINITY_DN1978_c1_g3	2279	TRINITY_DN1978_c1_g3_i1;TRINITY_DN1978_c1_g3_i2;TRINITY_DN1978_c1_g3_i3;TRINITY_DN1978_c1_g3_i4;TRINITY_DN1978_c1_g3_i5;TRINITY_DN1978_c1_g3_i6	Protein arginine N-methyltransferase 8, partial [Fulmarus glacialis]	PRMT8	Protein arginine N-methyltransferase 8 OS=Homo sapiens GN=PRMT8 PE=1 SV=2	GO:0005515(protein binding);GO:0005634(nucleus);GO:0005829(cytosol);GO:0005886(plasma membrane);GO:0006355(regulation of transcription, DNA-templated);GO:0008469(histone-arginine N-methyltransferase activity);GO:0008757(S-adenosylmethionine-dependent methyltransferase activity);GO:0016571(histone methylation);GO:0018216(peptidyl-arginine methylation);GO:0019919(peptidyl-arginine methylation, to a…	ENOG410XQYH(Protein arginine n-methyltransferase)	NA	NA	NA	-	G3VLK7.1 PF05185.14;PRMT5;	-	323	614.98	84.14	160.77	135	143.19	106	247.71	110	100.16	16.5	27.73	5.48	8.49	7.29	8.03	5.53	10.87	3.59	7.37	13.1	7.08	0.912181	up	0.0223556	0.718496	yes
TRINITY_DN5072_c1_g1	2530	TRINITY_DN5072_c1_g1_i1	poly [ADP-ribose] polymerase 14 [Mesocricetus auratus]	Parp14	Poly [ADP-ribose] polymerase 14 OS=Mus musculus GN=Parp14 PE=1 SV=3	GO:0003950(NAD+ ADP-ribosyltransferase activity);GO:0005737(cytoplasm);GO:0005829(cytosol);GO:0006471(protein ADP-ribosylation);GO:0010629(negative regulation of gene expression);GO:0016020(membrane);GO:0019899(enzyme binding);GO:0042531(positive regulation of tyrosine phosphorylation of STAT protein);GO:0042532(negative regulation of tyrosine phosphorylation of STAT protein);GO:0060336(negative …	COG2110(appr-1-p processing domain protein)	NA	NA	NA	-	-	-	79	60.48	30.01	27	47.86	25	20	22	23	39.31	2.34	1.76	1.11	0.86	1.49	0.77	0.63	0.61	0.65	1.34	1.51	0.8	0.90666	up	0.00884265	0.554218	yes
TRINITY_DN11138_c1_g1	1793	TRINITY_DN11138_c1_g1_i1;TRINITY_DN11138_c1_g1_i2;TRINITY_DN11138_c1_g1_i3	fibronectin type III domain-containing protein 9 [Ictidomys tridecemlineatus]	FNDC9	Fibronectin type III domain-containing protein 9 OS=Homo sapiens GN=FNDC9 PE=2 SV=2	GO:0016021(integral component of membrane)	ENOG410YNXB(fibronectin type III domain containing 9)	-	-	-	-	F6VEI2.1 PF00041.19;fn3;	-	102.71	196.66	263.21	228	311.24	96	178	133.06	108.11	94.75	4.88	8.8	15.56	11.75	15.36	4.42	8.47	5.76	4.99	4.96	11.27	5.72	0.904397	up	0.0031065	0.35439	yes
TRINITY_DN4237_c0_g1	12362	TRINITY_DN4237_c0_g1_i1;TRINITY_DN4237_c0_g1_i10;TRINITY_DN4237_c0_g1_i100;TRINITY_DN4237_c0_g1_i103;TRINITY_DN4237_c0_g1_i104;TRINITY_DN4237_c0_g1_i105;TRINITY_DN4237_c0_g1_i106;TRINITY_DN4237_c0_g1_i107;TRINITY_DN4237_c0_g1_i108;TRINITY_DN4237_c0_g1_i109;TRINITY_DN4237_c0_g1_i11;TRINITY_DN4237_c0_g1_i111;TRINITY_DN4237_c0_g1_i112;TRINITY_DN4237_c0_g1_i113;TRINITY_DN4237_c0_g1_i114;TRINITY_DN423…	PREDICTED: cilia- and flagella-associated protein 46 [Nannospalax galili]	CFAP46	Cilia- and flagella-associated protein 46 OS=Homo sapiens GN=CFAP46 PE=2 SV=3	GO:0005737(cytoplasm);GO:0005856(cytoskeleton);GO:0005930(axoneme);GO:0035082(axoneme assembly);GO:0060294(cilium movement involved in cell motility)	ENOG410ZIIM(NA)	-	-	-	-	Q14AD7.1 PF03568.15;Peptidase_C50;	-	814.03	1045.83	347.85	225.01	353.25	206	312	776.11	137.99	127	12.36	18.02	8.21	4.7	6.22	3.13	3.87	11.39	1.86	2.12	9.9	4.47	0.901762	up	0.0349413	0.79262	yes
TRINITY_DN12981_c0_g2	4595	TRINITY_DN12981_c0_g2_i1;TRINITY_DN12981_c0_g2_i10;TRINITY_DN12981_c0_g2_i11;TRINITY_DN12981_c0_g2_i12;TRINITY_DN12981_c0_g2_i13;TRINITY_DN12981_c0_g2_i14;TRINITY_DN12981_c0_g2_i15;TRINITY_DN12981_c0_g2_i16;TRINITY_DN12981_c0_g2_i17;TRINITY_DN12981_c0_g2_i18;TRINITY_DN12981_c0_g2_i19;TRINITY_DN12981_c0_g2_i2;TRINITY_DN12981_c0_g2_i3;TRINITY_DN12981_c0_g2_i4;TRINITY_DN12981_c0_g2_i5;TRINITY_DN1298…	PREDICTED: probable G-protein coupled receptor 144 isoform X4 [Cercocebus atys]	ADGRD2	Adhesion G-protein coupled receptor D2 OS=Homo sapiens GN=ADGRD2 PE=2 SV=1	GO:0004930(G-protein coupled receptor activity);GO:0007166(cell surface receptor signaling pathway);GO:0007186(G-protein coupled receptor signaling pathway);GO:0016021(integral component of membrane)	ENOG410XSD2(G- protein-coupled receptor)	NA	NA	NA	-	H0WMX8.1 PF00002.22;7tm_2;	-	70	97.53	260.75	61.64	111	42	71	100	47	85	3.37	3.93	11.91	2.39	4.69	1.74	1.97	2.47	1.45	2.95	5.26	2.12	0.900164	up	0.0248289	0.733343	yes
TRINITY_DN312_c0_g1	4985	TRINITY_DN312_c0_g1_i1;TRINITY_DN312_c0_g1_i10;TRINITY_DN312_c0_g1_i11;TRINITY_DN312_c0_g1_i12;TRINITY_DN312_c0_g1_i13;TRINITY_DN312_c0_g1_i14;TRINITY_DN312_c0_g1_i15;TRINITY_DN312_c0_g1_i16;TRINITY_DN312_c0_g1_i17;TRINITY_DN312_c0_g1_i18;TRINITY_DN312_c0_g1_i19;TRINITY_DN312_c0_g1_i2;TRINITY_DN312_c0_g1_i20;TRINITY_DN312_c0_g1_i21;TRINITY_DN312_c0_g1_i22;TRINITY_DN312_c0_g1_i23;TRINITY_DN312_c0_…	PREDICTED: ethanolamine-phosphate phospho-lyase isoform X1 [Nannospalax galili]	ETNPPL	Ethanolamine-phosphate phospho-lyase OS=Bos taurus GN=ETNPPL PE=2 SV=1	GO:0030170(pyridoxal phosphate binding);GO:0042802(identical protein binding)	COG0160(transaminase activity)	K14286	ethanolamine-phosphate phospho-lyase	EC:4.2.3.2	ngi00564(Glycerophospholipid metabolism)	M3YBK5.1 PF00202.19;Aminotran_3;	-	2857.09	2213.26	1207.35	2123.38	1358.57	1025.59	1129.23	1303.65	830.43	971.77	173.48	124.48	90.95	134.15	89.82	69.69	74.7	77.14	49.81	70.59	122.58	68.39	0.89915	up	5.83312e-06	0.00739666	yes
TRINITY_DN48941_c0_g2	2010	TRINITY_DN48941_c0_g2_i1;TRINITY_DN48941_c0_g2_i2;TRINITY_DN48941_c0_g2_i4	PREDICTED: zinc finger B-box domain-containing protein 1 isoform X1 [Nannospalax galili]	Zbbx	Zinc finger B-box domain-containing protein 1 OS=Mus musculus GN=Zbbx PE=1 SV=1	GO:0005622(intracellular);GO:0008270(zinc ion binding)	ENOG4111KT9(zinc finger, B-box domain containing)	-	-	-	-	-	-	33	38.53	49	22	32.55	16	26	18	8	28	1.53	2.06	2.79	1.15	1.76	0.74	1.06	0.75	0.5	1.25	1.86	0.86	0.897055	up	0.0185044	0.666086	yes
TRINITY_DN27809_c0_g2	2380	TRINITY_DN27809_c0_g2_i1	PREDICTED: galactosylgalactosylxylosylprotein 3-beta-glucuronosyltransferase 2 [Nannospalax galili]	B3gat2	Galactosylgalactosylxylosylprotein 3-beta-glucuronosyltransferase 2 OS=Rattus norvegicus GN=B3gat2 PE=1 SV=1	GO:0000139(Golgi membrane);GO:0005975(carbohydrate metabolic process);GO:0006486(protein glycosylation);GO:0015018(galactosylgalactosylxylosylprotein 3-beta-glucuronosyltransferase activity);GO:0016021(integral component of membrane);GO:0016051(carbohydrate biosynthetic process);GO:0030204(chondroitin sulfate metabolic process);GO:0046872(metal ion binding);GO:0050650(chondroitin sulfate proteogl…	ENOG410XP79(glucuronosyltransferase)	K10157	galactosylgalactosylxylosylprotein 3-beta-glucuronosyltransferase 2	EC:2.4.1.135	ngi00515(Mannose type O-glycan biosyntheis)	G1P046.1 PF03360.14;Glyco_transf_43;	-	166.41	395.06	71.98	87.09	63.26	66.28	58.63	113.14	100.03	84.85	5.29	12.33	2.86	2.97	2.11	2.18	1.97	3.38	3.04	3.11	5.11	2.74	0.893691	up	0.0280262	0.748361	yes
TRINITY_DN4738_c1_g2	3429	TRINITY_DN4738_c1_g2_i1	PREDICTED: uncharacterized protein C2orf50 homolog isoform X1 [Nannospalax galili]	C2orf50	Uncharacterized protein C2orf50 OS=Homo sapiens GN=C2orf50 PE=1 SV=1	GO:0005515(protein binding)	ENOG4111X0Y(chromosome 2 open reading frame 50)	-	-	-	-	F7CVB1.1 PF14945.4;LLC1;	-	78	132.02	145	55	85	36	36	67	33	102	1.64	2.73	3.81	1.24	1.88	0.78	0.8	1.32	0.66	2.48	2.26	1.21	0.893135	up	0.0181285	0.663687	yes
TRINITY_DN5070_c0_g1	1789	TRINITY_DN5070_c0_g1_i1;TRINITY_DN5070_c0_g1_i2;TRINITY_DN5070_c0_g1_i3;TRINITY_DN5070_c0_g1_i4;TRINITY_DN5070_c0_g1_i5;TRINITY_DN5070_c0_g1_i6;TRINITY_DN5070_c0_g1_i7	PREDICTED: zinc finger MYND domain-containing protein 10 [Nannospalax galili]	Zmynd10	Zinc finger MYND domain-containing protein 10 OS=Mus musculus GN=Zmynd10 PE=1 SV=2	GO:0003674(molecular_function);GO:0005737(cytoplasm);GO:0005856(cytoskeleton);GO:0034451(centriolar satellite);GO:0036158(outer dynein arm assembly);GO:0036159(inner dynein arm assembly);GO:0044458(motile cilium assembly);GO:0046872(metal ion binding)	ENOG410Z083(zinc finger, MYND-type containing 10)	-	-	-	-	Q99ML0.2 PF01753.16;zf-MYND;	-	48	46	114	39	73	41	32	25	33	47	2.63	2.22	7.5	2.11	4.99	2.73	2.44	1.27	2.28	3.04	3.89	2.35	0.891713	up	0.0158186	0.624894	yes
TRINITY_DN166_c1_g2	1806	TRINITY_DN166_c1_g2_i1	PREDICTED: LOW QUALITY PROTEIN: stromal membrane-associated protein 1 [Peromyscus maniculatus bairdii]	SMAP1	Stromal membrane-associated protein 1 OS=Homo sapiens GN=SMAP1 PE=1 SV=2	GO:0005096(GTPase activator activity);GO:0043547(positive regulation of GTPase activity)	COG5347(domain, ankyrin repeat and PH domain)	K12486	stromal membrane-associated protein	-	pale04144(Endocytosis)	-	-	403.25	862.62	191	232.69	161.27	192.84	106.75	350.8	153.39	207.96	17.77	37.37	10.52	11.02	7.45	8.8	4.98	14.58	6.48	10.6	16.83	9.09	0.891293	up	0.0188401	0.673804	yes
TRINITY_DN3871_c0_g1	569	TRINITY_DN3871_c0_g1_i1;TRINITY_DN3871_c0_g1_i2	PREDICTED: zinc finger protein 12 [Nannospalax galili]	ZNF12	Zinc finger protein 12 OS=Homo sapiens GN=ZNF12 PE=1 SV=3	GO:0003700(DNA binding transcription factor activity);GO:0006355(regulation of transcription, DNA-templated)	COG5048(Zinc finger protein)	NA	NA	NA	-	G5BI81.1 PF01352.25;KRAB;	zf-C2H2	18	29.2	23	29.36	14	1	13.55	20.99	13.03	14	5.07	8.26	8.21	9.02	4.16	0.3	4.17	5.86	3.67	4.74	6.94	3.75	0.890655	up	0.0459369	0.847527	yes
TRINITY_DN200_c0_g2	1232	TRINITY_DN200_c0_g2_i1;TRINITY_DN200_c0_g2_i2;TRINITY_DN200_c0_g2_i3;TRINITY_DN200_c0_g2_i4;TRINITY_DN200_c0_g2_i5;TRINITY_DN200_c0_g2_i6;TRINITY_DN200_c0_g2_i7;TRINITY_DN200_c0_g2_i8;TRINITY_DN200_c0_g2_i9	PREDICTED: BRCA1-A complex subunit Abraxas isoform X1 [Mus musculus]	Fam175a	BRCA1-A complex subunit Abraxas OS=Rattus norvegicus GN=Fam175a PE=1 SV=1	GO:0005634(nucleus);GO:0006302(double-strand break repair);GO:0010212(response to ionizing radiation);GO:0016569(covalent chromatin modification);GO:0016604(nuclear body);GO:0031593(polyubiquitin modification-dependent protein binding);GO:0045739(positive regulation of DNA repair);GO:0070531(BRCA1-A complex);GO:0072425(signal transduction involved in G2 DNA damage checkpoint)	ENOG4110D5E(family with sequence similarity 175, member A)	K20774	BRCA1-A complex subunit Abraxas	-	rno03440(Homologous recombination)	-	-	232.34	274.94	243.45	225.62	307.99	126.84	141.32	167.79	155.47	123.4	47.23	52.97	61.26	48.11	64.2	20.23	21.23	26.84	24.49	18.94	54.75	22.35	0.884505	up	2.03743e-05	0.017762	yes
TRINITY_DN65369_c0_g1	444	TRINITY_DN65369_c0_g1_i1	kelch domain-containing protein 2 isoform X1 [Sus scrofa]	KLHDC2	Kelch domain-containing protein 2 OS=Bos taurus GN=KLHDC2 PE=2 SV=1	GO:0031965(nuclear membrane)	ENOG410Y5WM(Kelch domain containing)	-	-	-	-	-	-	24.57	34.98	32.07	22.81	26.69	8.38	18.41	13.28	26.6	13.14	11.7	16.7	19.42	12.06	13.36	4.23	9.63	6.33	12.77	7.46	14.65	8.08	0.878846	up	0.0133787	0.616715	yes
TRINITY_DN402_c1_g2	2783	TRINITY_DN402_c1_g2_i1;TRINITY_DN402_c1_g2_i2;TRINITY_DN402_c1_g2_i3;TRINITY_DN402_c1_g2_i4;TRINITY_DN402_c1_g2_i5	unnamed protein product [Mus musculus]	RALGPS1	Ras-specific guanine nucleotide-releasing factor RalGPS1 OS=Gallus gallus GN=RALGPS1 PE=2 SV=1	GO:0005085(guanyl-nucleotide exchange factor activity);GO:0005737(cytoplasm);GO:0005886(plasma membrane);GO:0007264(small GTPase mediated signal transduction);GO:0032485(regulation of Ral protein signal transduction);GO:0043547(positive regulation of GTPase activity)	ENOG41124EU(RasGEF)	-	-	-	-	H9GJK0.1 PF00169.27;PH;	-	200.25	138.75	273.15	88	231.06	60	88.73	221.61	110.29	64.38	5.34	3.63	9.1	2.52	6.44	1.65	2.49	5.57	2.81	1.98	5.41	2.9	0.878328	up	0.0130191	0.616049	yes
TRINITY_DN261_c1_g1	9795	TRINITY_DN261_c1_g1_i1;TRINITY_DN261_c1_g1_i10;TRINITY_DN261_c1_g1_i11;TRINITY_DN261_c1_g1_i12;TRINITY_DN261_c1_g1_i13;TRINITY_DN261_c1_g1_i14;TRINITY_DN261_c1_g1_i16;TRINITY_DN261_c1_g1_i17;TRINITY_DN261_c1_g1_i18;TRINITY_DN261_c1_g1_i19;TRINITY_DN261_c1_g1_i2;TRINITY_DN261_c1_g1_i20;TRINITY_DN261_c1_g1_i21;TRINITY_DN261_c1_g1_i22;TRINITY_DN261_c1_g1_i23;TRINITY_DN261_c1_g1_i24;TRINITY_DN261_c1_…	inositol 1,4,5-trisphosphate receptor type 1 isoform X4 [Cricetulus griseus]	ITPR1	Inositol 1,4,5-trisphosphate receptor type 1 OS=Homo sapiens GN=ITPR1 PE=1 SV=3	GO:0001666(response to hypoxia);GO:0005220(inositol 1,4,5-trisphosphate-sensitive calcium-release channel activity);GO:0005515(protein binding);GO:0005637(nuclear inner membrane);GO:0005730(nucleolus);GO:0005783(endoplasmic reticulum);GO:0005789(endoplasmic reticulum membrane);GO:0005955(calcineurin complex);GO:0006816(calcium ion transport);GO:0007165(signal transduction);GO:0009791(post-embryon…	ENOG410XR97(inositol 1,4,5-trisphosphate receptor type)	K04958	inositol 1,4,5-triphosphate receptor type 1	-	ngi04371(Apelin signaling pathway);ngi04020(Calcium signaling pathway);ngi04070(Phosphatidylinositol signaling system);ngi04022(cGMP - PKG signaling pathway);ngi04140(Autophagy - animal);ngi04114(Oocyte meiosis);ngi04210(Apoptosis);ngi04218(Cellular senescence);ngi04540(Gap junction);ngi04611(Platelet activation);ngi04621(NOD-like receptor signaling pathway);ngi04625(C-type lectin receptor signal…	G5BA11.1 PF00520.29;Ion_trans;	-	6165.33	10399.2	1459.95	1573.06	1461.62	1725.2	1618.56	4313.03	2221.3	1808.69	44.1	74.29	14.03	13.33	12.06	13.79	13.55	29.92	17.63	15.25	31.56	18.03	0.867222	up	0.0455756	0.846228	yes
TRINITY_DN3326_c0_g1	6095	TRINITY_DN3326_c0_g1_i1;TRINITY_DN3326_c0_g1_i2	PREDICTED: leucine-rich repeat-containing G-protein coupled receptor 6 isoform X1 [Nannospalax galili]	Lgr6	Leucine-rich repeat-containing G-protein coupled receptor 6 OS=Mus musculus GN=Lgr6 PE=2 SV=1	GO:0003674(molecular_function);GO:0004930(G-protein coupled receptor activity);GO:0005886(plasma membrane);GO:0007165(signal transduction);GO:0007186(G-protein coupled receptor signaling pathway);GO:0016020(membrane);GO:0016021(integral component of membrane);GO:0016055(Wnt signaling pathway);GO:0016500(protein-hormone receptor activity);GO:0030177(positive regulation of Wnt signaling pathway);GO…	COG4886(leucine Rich Repeat)	NA	NA	NA	-	M7CHQ9.1 PF00001.19;7tm_1;	-	450	755.36	138	207.98	201	147	200	248.04	226.02	143.12	5.62	9.32	2.4	3.28	2.97	2	2.64	3.03	2.89	2.21	4.72	2.55	0.864932	up	0.0122291	0.614304	yes
TRINITY_DN14046_c0_g7	2793	TRINITY_DN14046_c0_g7_i1	androglobin [Loxodonta africana]	Adgb	Androglobin OS=Mus musculus GN=Adgb PE=1 SV=1	GO:0004198(calcium-dependent cysteine-type endopeptidase activity);GO:0005622(intracellular);GO:0005737(cytoplasm);GO:0006508(proteolysis)	ENOG410ZVMY(NA)	-	-	-	-	-	-	36	44.03	108	32	45	30	35	25	26	35.86	0.95	1.14	3.57	0.91	1.25	0.82	0.98	0.62	0.66	1.1	1.56	0.84	0.86122	up	0.0260018	0.744269	yes
TRINITY_DN61990_c0_g1	1175	TRINITY_DN61990_c0_g1_i1	PREDICTED: epidermal retinol dehydrogenase 2 [Jaculus jaculus]	Sdr16c5	Epidermal retinol dehydrogenase 2 OS=Mus musculus GN=Sdr16c5 PE=2 SV=1	GO:0000122(negative regulation of transcription by RNA polymerase II);GO:0000785(chromatin);GO:0003674(molecular_function);GO:0004745(retinol dehydrogenase activity);GO:0005575(cellular_component);GO:0005634(nucleus);GO:0005783(endoplasmic reticulum);GO:0005789(endoplasmic reticulum membrane);GO:0005811(lipid droplet);GO:0005886(plasma membrane);GO:0008134(transcription factor binding);GO:0008150…	COG1028(Dehydrogenase reductase)	K15734	all-trans-retinol dehydrogenase (NAD+)	EC:1.1.1.105	ngi00830(Retinol metabolism)	G1QKS8.1 PF00106.23;adh_short;	-	24.55	11	53	41	38	16	18	14	16	31	1.88	0.83	5.09	3.39	3.05	1.27	1.47	1.02	1.18	2.76	2.85	1.54	0.859741	up	0.0448925	0.843744	yes
TRINITY_DN4803_c0_g2	2427	TRINITY_DN4803_c0_g2_i1	thyrotropin-releasing hormone receptor isoform X1 [Castor canadensis]	Trhr	Thyrotropin-releasing hormone receptor OS=Rattus norvegicus GN=Trhr PE=2 SV=1	GO:0004997(thyrotropin-releasing hormone receptor activity);GO:0005886(plasma membrane);GO:0007186(G-protein coupled receptor signaling pathway);GO:0007204(positive regulation of cytosolic calcium ion concentration);GO:0009986(cell surface);GO:0016021(integral component of membrane);GO:0042803(protein homodimerization activity);GO:0090073(positive regulation of protein homodimerization activity)	ENOG410XRW9(Receptor)	K04282	thyrotropin-releasing hormone receptor	-	ccan04020(Calcium signaling pathway);ccan04080(Neuroactive ligand-receptor interaction)	Q32MS1.1 PF00001.19;7tm_1;	-	45	43.67	108	49	34	21	22	48.82	20	50.97	1.4	1.33	4.19	1.63	1.11	0.67	0.72	1.43	0.59	1.83	1.93	1.05	0.857083	up	0.0345671	0.791578	yes
TRINITY_DN61727_c0_g1	786	TRINITY_DN61727_c0_g1_i1	exosome complex component CSL4 isoform X6 [Mus pahari]	Exosc1	Exosome complex component CSL4 OS=Mus musculus GN=Exosc1 PE=1 SV=1	GO:0000176(nuclear exosome (RNase complex));GO:0003723(RNA binding);GO:0005730(nucleolus);GO:0005737(cytoplasm)	COG1096(Exosome complex)	K07573	exosome complex component CSL4	-	cjc03018(RNA degradation)	-	-	20.03	14.19	19	27.06	29.07	16.02	15.01	9	13.19	8.03	2.82	1.98	3.36	4.14	4.3	2.36	2.27	1.22	1.82	1.32	3.32	1.8	0.854769	up	0.0257559	0.739972	yes
TRINITY_DN4529_c0_g1	3876	TRINITY_DN4529_c0_g1_i1	PREDICTED: synaptotagmin-9 isoform X2 [Nannospalax galili]	Syt9	Synaptotagmin-9 OS=Mus musculus GN=Syt9 PE=1 SV=2	GO:0000149(SNARE binding);GO:0001786(phosphatidylserine binding);GO:0005509(calcium ion binding);GO:0005515(protein binding);GO:0005544(calcium-dependent phospholipid binding);GO:0005546(phosphatidylinositol-4,5-bisphosphate binding);GO:0005886(plasma membrane);GO:0006906(vesicle fusion);GO:0016020(membrane);GO:0016021(integral component of membrane);GO:0016079(synaptic vesicle exocytosis);GO:001…	ENOG410XQZ9(synaptotagmin)	NA	NA	NA	-	G3VKW7.1 PF00168.28;C2;	-	756.28	1295.94	401	347.98	306	229	220	745.11	266	321.33	13.92	23.4	9.21	6.86	5.9	4.35	4.27	12.86	4.67	6.82	11.86	6.59	0.850221	up	0.0176154	0.653479	yes
TRINITY_DN10813_c0_g2	1069	TRINITY_DN10813_c0_g2_i1	PREDICTED: LOW QUALITY PROTEIN: transmembrane protein 158 [Nannospalax galili]	Tmem158	Transmembrane protein 158 OS=Rattus norvegicus GN=Tmem158 PE=1 SV=1	GO:0016021(integral component of membrane);GO:0042277(peptide binding)	ENOG410YHSY(transmembrane protein 158)	NA	NA	NA	-	-	-	158.76	321.87	162.73	135.88	231.61	172.19	82.21	134.26	79.88	102.03	13.9	27.77	17.84	12.84	21.26	15.68	7.66	11.2	6.77	10.38	18.72	10.34	0.847357	up	0.00395801	0.391922	yes
TRINITY_DN28505_c1_g3	3643	TRINITY_DN28505_c1_g3_i1	sodium channel protein type 7 subunit alpha [Ictidomys tridecemlineatus]	SCN7A	Sodium channel protein type 7 subunit alpha OS=Homo sapiens GN=SCN7A PE=1 SV=2	GO:0005248(voltage-gated sodium channel activity);GO:0005886(plasma membrane);GO:0019228(neuronal action potential);GO:0086010(membrane depolarization during action potential)	ENOG410Y1Z2(Sodium channel voltage-gated type VII alpha)	K04839	voltage-gated sodium channel type VII alpha	-	pps04261(Adrenergic signaling in cardiomyocytes)	I3MGP1.1 PF00520.29;Ion_trans;	-	107.94	282.68	82.1	69	56	58.31	78.99	68	90	41	2.13	5.46	2.02	1.46	1.16	1.19	1.64	1.26	1.69	0.93	2.45	1.34	0.842636	up	0.0273174	0.746777	yes
TRINITY_DN36744_c1_g1	7304	TRINITY_DN36744_c1_g1_i1;TRINITY_DN36744_c1_g1_i2	PREDICTED: protein Shroom3 [Nannospalax galili]	Shroom3	Protein Shroom3 OS=Mus musculus GN=Shroom3 PE=1 SV=2	GO:0000902(cell morphogenesis);GO:0001843(neural tube closure);GO:0002064(epithelial cell development);GO:0002066(columnar/cuboidal epithelial cell development);GO:0003779(actin binding);GO:0005737(cytoplasm);GO:0005856(cytoskeleton);GO:0005874(microtubule);GO:0005912(adherens junction);GO:0007015(actin filament organization);GO:0007275(multicellular organism development);GO:0007389(pattern speci…	ENOG41113GY(Shroom family member)	NA	NA	NA	-	G3TMW2.1 PF08687.9;ASD2;	-	423.09	657.08	199	213	240	173	213.89	289	176	129	5.27	7.34	3.54	2.55	3.19	2.83	2.59	3.31	2.28	1.93	4.38	2.59	0.839569	up	0.00471369	0.422823	yes
TRINITY_DN34166_c0_g1	2041	TRINITY_DN34166_c0_g1_i1	PREDICTED: kinesin-like protein KIFC1 [Jaculus jaculus]	KIFC1	Kinesin-like protein KIFC1 OS=Homo sapiens GN=KIFC1 PE=1 SV=2	GO:0003777(microtubule motor activity);GO:0005871(kinesin complex);GO:0007018(microtubule-based movement);GO:0016887(ATPase activity)	COG5059(Kinesin family member)	NA	NA	NA	-	H0VHB7.1 PF00225.21;Kinesin;	-	29	32	21	55	16	21	10	12	24	19	1.1	1.2	1	2.25	0.64	0.83	0.4	0.43	0.87	0.84	1.24	0.67	0.837123	up	0.0339168	0.78865	yes
TRINITY_DN754_c0_g1	3252	TRINITY_DN754_c0_g1_i1;TRINITY_DN754_c0_g1_i2	leucine-rich repeat transmembrane neuronal protein 1 [Meriones unguiculatus]	Lrrtm1	Leucine-rich repeat transmembrane neuronal protein 1 OS=Mus musculus GN=Lrrtm1 PE=2 SV=1	GO:0004860(protein kinase inhibitor activity);GO:0005737(cytoplasm);GO:0006469(negative regulation of protein kinase activity);GO:0019221(cytokine-mediated signaling pathway);GO:0046426(negative regulation of JAK-STAT cascade)	COG4886(leucine Rich Repeat)	NA	NA	NA	-	S9XVA9.1 PF13855.4;LRR_8;	-	1410.61	2264.23	627.18	683.08	457	391	436	1324.67	413	571	34.03	53.23	18.69	17.35	11.44	9.75	10.92	29.89	9.29	15.78	26.95	15.13	0.837096	up	0.0208637	0.708072	yes
TRINITY_DN16202_c0_g1	4882	TRINITY_DN16202_c0_g1_i1	potassium voltage-gated channel subfamily S member 2 [Rattus norvegicus]	Kcns2	Potassium voltage-gated channel subfamily S member 2 OS=Rattus norvegicus GN=Kcns2 PE=2 SV=1	GO:0005249(voltage-gated potassium channel activity);GO:0005886(plasma membrane);GO:0006813(potassium ion transport);GO:0008076(voltage-gated potassium channel complex);GO:0016021(integral component of membrane);GO:0048471(perinuclear region of cytoplasm);GO:0051260(protein homooligomerization);GO:0071805(potassium ion transmembrane transport);GO:1902259(regulation of delayed rectifier potassium …	COG1226(PotAssium voltage-gated channel)	NA	NA	NA	-	H2RIE6.1 PF00520.29;Ion_trans;	-	150.16	267	204	141	143	75	61	151	107	131	2.15	3.76	3.65	2.17	2.15	1.11	0.92	2.03	1.46	2.17	2.78	1.54	0.834893	up	0.00357723	0.375165	yes
TRINITY_DN8080_c0_g1	3149	TRINITY_DN8080_c0_g1_i1	glycine receptor subunit alpha-2-like isoform 2 [Cricetulus griseus]	GLRA2	Glycine receptor subunit alpha-2 OS=Homo sapiens GN=GLRA2 PE=1 SV=1	GO:0005887(integral component of plasma membrane);GO:0007218(neuropeptide signaling pathway);GO:0016594(glycine binding);GO:0016934(extracellularly glycine-gated chloride channel activity);GO:0022824(transmitter-gated ion channel activity);GO:0030054(cell junction);GO:0043200(response to amino acid);GO:0045211(postsynaptic membrane);GO:0060012(synaptic transmission, glycinergic);GO:0099565(chemic…	ENOG410XPWH(Gamma-aminobutyric acid (GABA) A receptor)	K05194	glycine receptor alpha-2	-	ngi04080(Neuroactive ligand-receptor interaction)	H0WRZ0.1 PF02931.21;Neur_chan_LBD;	-	922.46	1512.55	885	1098.11	1413	720	649	839.41	492	633.28	21.34	34.35	25.56	27.24	34.27	17.2	15.83	18.23	10.87	16.91	28.55	15.81	0.832719	up	1.10727e-05	0.0114556	yes
TRINITY_DN5771_c0_g1	3003	TRINITY_DN5771_c0_g1_i1;TRINITY_DN5771_c0_g1_i2;TRINITY_DN5771_c0_g1_i4;TRINITY_DN5771_c0_g1_i5;TRINITY_DN5771_c0_g1_i6;TRINITY_DN5771_c0_g1_i7	PREDICTED: T-complex-associated testis-expressed protein 1 [Nannospalax galili]	Tcte1	T-complex-associated testis-expressed protein 1 OS=Mus musculus GN=Tcte1 PE=1 SV=1	GO:0003674(molecular_function);GO:0005575(cellular_component);GO:0008150(biological_process)	COG4886(leucine Rich Repeat)	-	-	-	-	-	-	78.02	128.78	130.98	55.43	97.53	29.05	35.68	62.47	64.41	92.73	3.05	4.89	5.76	1.75	3.68	1.15	1.83	2.27	1.96	4.83	3.83	2.41	0.831846	up	0.0182045	0.663858	yes
TRINITY_DN6956_c0_g2	1225	TRINITY_DN6956_c0_g2_i1	Oligosaccharyltransferase complex subunit ostc-B [Acipenser ruthenus]	ostc-a	Oligosaccharyltransferase complex subunit ostc-A OS=Xenopus laevis GN=ostc-a PE=2 SV=1	GO:0008250(oligosaccharyltransferase complex);GO:0016021(integral component of membrane)	ENOG4111G0G(Oligosaccharyltransferase complex subunit)	-	-	-	-	F7A064.2 PF04756.11;OST3_OST6;	-	79.23	67.26	36.17	73.16	43.85	32.72	39.75	43.77	28	24.53	5.74	4.8	3.28	5.71	3.33	2.46	3.06	3.01	1.96	2.06	4.57	2.51	0.830107	up	0.00434651	0.412951	yes
TRINITY_DN1208_c0_g1	4636	TRINITY_DN1208_c0_g1_i1;TRINITY_DN1208_c0_g1_i2	PREDICTED: ATP-sensitive inward rectifier potassium channel 12 isoform X3 [Nannospalax galili]	KCNJ12	ATP-sensitive inward rectifier potassium channel 12 OS=Homo sapiens GN=KCNJ12 PE=1 SV=2	GO:0005242(inward rectifier potassium channel activity);GO:0005887(integral component of plasma membrane)	ENOG410XQ62(Potassium inwardly-rectifying channel, subfamily J, member)	K05005	potassium inwardly-rectifying channel subfamily J member 12	-	ngi04921(Oxytocin signaling pathway);ngi04725(Cholinergic synapse)	P52188.1 PF01007.18;IRK;	-	807.03	1166.89	404	249	240	190	213	727	224	320	13.61	19.49	8.64	4.54	4.35	3.36	3.53	11.46	3.7	6.28	10.13	5.67	0.825053	up	0.0370501	0.81277	yes
TRINITY_DN56435_c0_g2	3314	TRINITY_DN56435_c0_g2_i1;TRINITY_DN56435_c0_g2_i2;TRINITY_DN56435_c0_g2_i3	helix-loop-helix protein 2 isoform X1 [Heterocephalus glaber]	NHLH2	Helix-loop-helix protein 2 OS=Homo sapiens GN=NHLH2 PE=1 SV=1	GO:0000977(RNA polymerase II regulatory region sequence-specific DNA binding);GO:0000981(RNA polymerase II transcription factor activity, sequence-specific DNA binding);GO:0005634(nucleus)	ENOG411227D(Transcription factor)	NA	NA	NA	-	G3VWQ3.1 PF00010.24;HLH;	bHLH	454	742.63	219.73	270	255	176.93	215	395.97	149	182.12	12.2	20.62	7.17	7.77	7.34	5.05	6.14	10.33	4.1	5.45	11.02	6.21	0.823819	up	0.00732045	0.510039	yes
TRINITY_DN51788_c0_g1	6864	TRINITY_DN51788_c0_g1_i1;TRINITY_DN51788_c0_g1_i2;TRINITY_DN51788_c0_g1_i3	PREDICTED: regulating synaptic membrane exocytosis protein 3 [Nannospalax galili]	RIMS3	Regulating synaptic membrane exocytosis protein 3 OS=Homo sapiens GN=RIMS3 PE=1 SV=1	GO:0006836(neurotransmitter transport);GO:0017156(calcium ion regulated exocytosis);GO:0030054(cell junction);GO:0042391(regulation of membrane potential);GO:0044325(ion channel binding);GO:0048786(presynaptic active zone);GO:0098779(positive regulation of mitophagy in response to mitochondrial depolarization);GO:2000300(regulation of synaptic vesicle exocytosis)	ENOG410ZNB1(regulating synaptic membrane exocytosis)	NA	NA	NA	-	A0A0D9S7M4.1 PF00168.28;C2;	-	4935.01	8034.35	3013.86	2606.05	2028	1644.08	1601	4950.75	1369	2506.32	50.67	80.07	38.84	28.06	21.5	17.5	17.31	46.66	13.22	29.3	43.83	24.8	0.817925	up	0.0145208	0.619527	yes
TRINITY_DN6_c0_g2	6846	TRINITY_DN6_c0_g2_i1;TRINITY_DN6_c0_g2_i2;TRINITY_DN6_c0_g2_i3;TRINITY_DN6_c0_g2_i4;TRINITY_DN6_c0_g2_i5;TRINITY_DN6_c0_g2_i6	disks large-associated protein 1 isoform X1 [Homo sapiens]	DLGAP1	Disks large-associated protein 1 OS=Homo sapiens GN=DLGAP1 PE=1 SV=1	GO:0005515(protein binding);GO:0005575(cellular_component);GO:0005886(plasma membrane);GO:0007268(chemical synaptic transmission);GO:0019904(protein domain specific binding);GO:0030054(cell junction);GO:0045211(postsynaptic membrane)	ENOG4111JKV(Discs, large (Drosophila) homolog-associated protein)	K15008	discs, large-associated protein 1	-	ptr04724(Glutamatergic synapse)	G3SKG4.1 PF03359.11;GKAP;	-	1088.17	2096.77	540.33	763.71	462.56	411.58	527.15	955.77	455.98	505.2	14.18	26.04	8.77	10.67	6.33	5.55	7.5	11.55	5.65	7.44	13.2	7.54	0.817851	up	0.00860139	0.545348	yes
TRINITY_DN10271_c0_g1	1050	TRINITY_DN10271_c0_g1_i1;TRINITY_DN10271_c0_g1_i2	PREDICTED: PIH1 domain-containing protein 2 [Nannospalax galili]	Pih1d2	PIH1 domain-containing protein 2 OS=Mus musculus GN=Pih1d2 PE=1 SV=1	GO:0000492(box C/D snoRNP assembly);GO:0005737(cytoplasm);GO:0006364(rRNA processing);GO:0017160(Ral GTPase binding);GO:0097255(R2TP complex)	ENOG410XQ8C(PIH1 domain containing)	NA	NA	NA	-	Q8CHR9.1 PF08190.10;PIH1;	-	34.17	48.13	67.58	38.09	50.4	19.19	26.74	40.09	37	20.21	4.25	4.26	7.6	3.69	5.92	1.79	3.62	3.43	3.22	2.91	5.14	2.99	0.803489	up	0.0123799	0.614304	yes
TRINITY_DN832_c1_g1	2092	TRINITY_DN832_c1_g1_i1;TRINITY_DN832_c1_g1_i2;TRINITY_DN832_c1_g1_i3;TRINITY_DN832_c1_g1_i4;TRINITY_DN832_c1_g1_i5;TRINITY_DN832_c1_g1_i6;TRINITY_DN832_c1_g1_i7;TRINITY_DN832_c1_g1_i8;TRINITY_DN832_c1_g1_i9	PREDICTED: leucine-rich repeat-containing protein 23 isoform X1 [Nannospalax galili]	Lrrc23	Leucine-rich repeat-containing protein 23 OS=Mus musculus GN=Lrrc23 PE=1 SV=1	GO:0003674(molecular_function);GO:0005829(cytosol);GO:0008150(biological_process)	COG4886(leucine Rich Repeat)	-	-	-	-	M3W1X2.1 PF14580.4;LRR_9;	-	98	149.34	262.14	108.21	138.72	52.99	150.96	99	66.17	84	5.19	8.92	18.51	6.06	8.06	3.1	9.04	4.59	3.49	5.49	9.35	5.14	0.802055	up	0.0220899	0.715656	yes
TRINITY_DN3496_c1_g1	3887	TRINITY_DN3496_c1_g1_i1	PREDICTED: neuroserpin [Nannospalax galili]	SERPINI1	Neuroserpin OS=Homo sapiens GN=SERPINI1 PE=1 SV=1	GO:0004867(serine-type endopeptidase inhibitor activity);GO:0005615(extracellular space)	COG4826(serine-type endopeptidase inhibitor activity)	NA	NA	NA	-	F7B450.1 PF00079.18;Serpin;	-	9658.46	16865.7	5680.41	6542.46	5596.03	2811.78	4975.68	9737.47	3050.7	5637.09	177.22	303.64	130.08	128.63	107.61	53.25	96.17	167.56	53.37	119.28	169.44	97.93	0.792795	up	0.00968364	0.559966	yes
TRINITY_DN4613_c0_g1	3743	TRINITY_DN4613_c0_g1_i1	copine IV, isoform CRA_a, partial [Mus musculus]	Cpne4	Copine-4 OS=Mus musculus GN=Cpne4 PE=1 SV=1	GO:0070062(extracellular exosome)	ENOG410XPC8(copine family)	NA	NA	NA	-	F1M0Z3.2 PF07002.14;Copine;	-	641	1216.23	346	293	369	287.68	191	548.2	179	464	12.26	22.82	8.26	6	7.39	5.68	3.85	9.83	3.26	10.23	11.35	6.57	0.791767	up	0.0272437	0.746777	yes
TRINITY_DN5003_c0_g1	1118	TRINITY_DN5003_c0_g1_i1;TRINITY_DN5003_c0_g1_i2;TRINITY_DN5003_c0_g1_i3;TRINITY_DN5003_c0_g1_i4	PREDICTED: prepronociceptin isoform X1 [Marmota marmota marmota]	PNOC	Prepronociceptin OS=Homo sapiens GN=PNOC PE=1 SV=1	GO:0005184(neuropeptide hormone activity);GO:0005576(extracellular region);GO:0005886(plasma membrane);GO:0007218(neuropeptide signaling pathway);GO:0007268(chemical synaptic transmission);GO:0007600(sensory perception);GO:0030425(dendrite);GO:0031628(opioid receptor binding);GO:0043025(neuronal cell body);GO:0043679(axon terminus)	ENOG4111JDY(Prepronociceptin)	NA	NA	NA	-	A0A0D9RTR3.1 PF01160.16;Opiods_neuropep;	-	127	245	171	549	455	224	206.02	151.65	199	126	10.75	20.54	18.38	50.58	40.79	19.9	18.72	12.26	16.5	12.51	28.21	15.98	0.788935	up	0.0221387	0.715656	yes
TRINITY_DN34572_c0_g1	1488	TRINITY_DN34572_c0_g1_i1;TRINITY_DN34572_c0_g1_i2	enkurin isoform X1 [Microtus ochrogaster]	Enkur	Enkurin OS=Mus musculus GN=Enkur PE=1 SV=1	GO:0001669(acrosomal vesicle);GO:0005515(protein binding);GO:0005516(calmodulin binding);GO:0005929(cilium);GO:0017124(SH3 domain binding);GO:0031514(motile cilium);GO:0042995(cell projection);GO:0097228(sperm principal piece)	ENOG410ZNA7(enkurin, TRPC channel interacting protein)	-	-	-	-	D3ZWN6.1 PF13864.4;Enkurin;	-	332	573	355	247.91	272	146	198.02	297	161	255.28	19.3	32.34	25.03	15.17	16.56	9.02	12.04	16.25	8.94	17.05	21.68	12.66	0.786508	up	0.00251089	0.327874	yes
TRINITY_DN2993_c2_g1	3677	TRINITY_DN2993_c2_g1_i1;TRINITY_DN2993_c2_g1_i10;TRINITY_DN2993_c2_g1_i2;TRINITY_DN2993_c2_g1_i3;TRINITY_DN2993_c2_g1_i4;TRINITY_DN2993_c2_g1_i5;TRINITY_DN2993_c2_g1_i6;TRINITY_DN2993_c2_g1_i7;TRINITY_DN2993_c2_g1_i8;TRINITY_DN2993_c2_g1_i9	PREDICTED: oligosaccharyltransferase complex subunit OSTC isoform X1 [Chlorocebus sabaeus]	OSTC	Oligosaccharyltransferase complex subunit OSTC OS=Canis lupus familiaris GN=OSTC PE=1 SV=1	GO:0016021(integral component of membrane)	ENOG4111G0G(Oligosaccharyltransferase complex subunit)	-	-	-	-	F7A064.2 PF04756.11;OST3_OST6;	-	1883.59	1391.36	994.92	1616.6	1424.3	888.97	802.68	887.01	676.15	1004.65	43.54	30.96	28.35	38.67	33.97	21.17	20.09	19.43	15.09	26.11	35.1	20.38	0.783148	up	1.20746e-05	0.0120301	yes
TRINITY_DN2313_c11_g1	6336	TRINITY_DN2313_c11_g1_i1	PREDICTED: semaphorin-5A [Nannospalax galili]	SEMA5A	Semaphorin-5A OS=Homo sapiens GN=SEMA5A PE=1 SV=3	GO:0001755(neural crest cell migration);GO:0016021(integral component of membrane);GO:0030215(semaphorin receptor binding);GO:0030335(positive regulation of cell migration);GO:0045499(chemorepellent activity);GO:0048843(negative regulation of axon extension involved in axon guidance);GO:0071526(semaphorin-plexin signaling pathway)	ENOG410XQZC(Sema domain, immunoglobulin domain (Ig), transmembrane domain (TM) and short cytoplasmic domain, (Semaphorin))	K06841	semaphorin 5	-	ngi04360(Axon guidance)	H2QQM4.1 PF01403.17;Sema;	-	404.12	895	214	329.06	237	150	205	480.5	200.41	208.45	4.4	9.55	2.9	3.83	2.7	1.68	2.35	4.89	2.08	2.61	4.68	2.72	0.781046	up	0.0214118	0.71365	yes
TRINITY_DN44512_c0_g1	917	TRINITY_DN44512_c0_g1_i1;TRINITY_DN44512_c0_g1_i2;TRINITY_DN44512_c0_g1_i3	Rem2 protein [Rattus norvegicus]	REM2	GTP-binding protein REM 2 OS=Homo sapiens GN=REM2 PE=1 SV=2	GO:0003924(GTPase activity);GO:0005525(GTP binding);GO:0005622(intracellular);GO:0005886(plasma membrane);GO:0007264(small GTPase mediated signal transduction)	COG1100(GTP-binding Protein)	NA	NA	NA	-	A0A0D9RUK1.1 PF00071.20;Ras;	-	25	42.92	22	23	17	18	8	19	18	14	5.45	7.17	5.28	5.6	4.02	4.85	1.13	3.71	4.18	3.55	5.5	3.48	0.779574	up	0.0339023	0.78865	yes
TRINITY_DN9183_c0_g1	5989	TRINITY_DN9183_c0_g1_i1;TRINITY_DN9183_c0_g1_i10;TRINITY_DN9183_c0_g1_i100;TRINITY_DN9183_c0_g1_i101;TRINITY_DN9183_c0_g1_i102;TRINITY_DN9183_c0_g1_i103;TRINITY_DN9183_c0_g1_i104;TRINITY_DN9183_c0_g1_i105;TRINITY_DN9183_c0_g1_i106;TRINITY_DN9183_c0_g1_i107;TRINITY_DN9183_c0_g1_i108;TRINITY_DN9183_c0_g1_i109;TRINITY_DN9183_c0_g1_i11;TRINITY_DN9183_c0_g1_i110;TRINITY_DN9183_c0_g1_i111;TRINITY_DN918…	leucine-rich repeat-containing protein 71 [Otolemur garnettii]	LRRC71	Leucine-rich repeat-containing protein 71 OS=Homo sapiens GN=LRRC71 PE=2 SV=1	GO:0005737(cytoplasm);GO:0023052(signaling);GO:0035556(intracellular signal transduction)	ENOG410ZBX3(leucine Rich Repeat)	-	-	-	-	-	-	305.65	328.91	566.53	224.31	251.4	134.3	170.23	226.37	167.95	318.25	11.76	12.23	23.58	11.44	10.19	4.51	7.72	7.71	7.14	13.74	13.84	8.16	0.776955	up	0.0121044	0.612841	yes
TRINITY_DN39713_c0_g2	1086	TRINITY_DN39713_c0_g2_i1;TRINITY_DN39713_c0_g2_i2	PREDICTED: aurora kinase A and ninein-interacting protein [Nannospalax galili]	Aunip	Aurora kinase A and ninein-interacting protein OS=Rattus norvegicus GN=Aunip PE=3 SV=1	GO:0000724(double-strand break repair via homologous recombination);GO:0000922(spindle pole);GO:0003684(damaged DNA binding);GO:0005737(cytoplasm);GO:0005813(centrosome);GO:0007051(spindle organization);GO:0090734(site of DNA damage);GO:2001033(negative regulation of double-strand break repair via nonhomologous end joining)	ENOG41113GP(aurora kinase A and ninein interacting protein)	NA	NA	NA	-	L5JUY6.1 PF15334.4;AIB;	-	33.4	25.13	22.04	26.27	25.92	12.74	10.66	17.88	14.11	22.07	2.88	2.13	2.38	2.43	2.33	1.13	0.97	1.47	1.18	2.21	2.43	1.39	0.776634	up	0.0166639	0.634895	yes
TRINITY_DN24961_c0_g1	1323	TRINITY_DN24961_c0_g1_i1;TRINITY_DN24961_c0_g1_i2	PREDICTED: thyrotropin releasing hormone [Nannospalax galili]	Trh	Pro-thyrotropin-releasing hormone OS=Rattus norvegicus GN=Trh PE=1 SV=1	GO:0001666(response to hypoxia);GO:0001692(histamine metabolic process);GO:0005576(extracellular region);GO:0005634(nucleus);GO:0005737(cytoplasm);GO:0005886(plasma membrane);GO:0007165(signal transduction);GO:0007628(adult walking behavior);GO:0008437(thyrotropin-releasing hormone activity);GO:0009409(response to cold);GO:0009749(response to glucose);GO:0009755(hormone-mediated signaling pathway…	ENOG4111JXZ(Thyrotropin-releasing hormone)	K05253	thyrotropin-releasing hormone	-	ngi04080(Neuroactive ligand-receptor interaction)	P01150.1 PF05438.10;TRH;	-	104	67	31	73	117	47	37	26	73	45	6.79	4.31	2.53	5.14	8.09	3.19	2.56	1.61	4.6	3.41	5.37	3.07	0.773348	up	0.0287457	0.75457	yes
TRINITY_DN5820_c0_g1	1729	TRINITY_DN5820_c0_g1_i1;TRINITY_DN5820_c0_g1_i2;TRINITY_DN5820_c0_g1_i3	PREDICTED: V-type proton ATPase subunit C 2 isoform X2 [Nannospalax galili]	Atp6v1c2	V-type proton ATPase subunit C 2 OS=Rattus norvegicus GN=Atp6v1c2 PE=2 SV=1	GO:0015078(proton transmembrane transporter activity);GO:0015991(ATP hydrolysis coupled proton transport);GO:0033180(proton-transporting V-type ATPase, V1 domain)	COG5127(ATP hydrolysis coupled proton transport)	K02148	V-type H+-transporting ATPase subunit C	-	ngi00190(Oxidative phosphorylation);ngi04150(mTOR signaling pathway);ngi04145(Phagosome);ngi04966(Collecting duct acid secretion);ngi04721(Synaptic vesicle cycle);ngi05323(Rheumatoid arthritis);ngi05165(Human papillomavirus infection)	F7H8R0.1 PF03223.13;V-ATPase_C;	-	32	47	74	32	51	22	35	27	28	31	1.56	2.28	4.69	1.65	2.62	1.14	1.8	1.33	1.31	1.77	2.56	1.47	0.770931	up	0.0221223	0.715656	yes
TRINITY_DN9122_c0_g1	4011	TRINITY_DN9122_c0_g1_i1;TRINITY_DN9122_c0_g1_i2	ribosomal protein S15a, isoform CRA_b [Mus musculus]	RPS15A	40S ribosomal protein S15a OS=Bos taurus GN=RPS15A PE=2 SV=1	GO:0005784(Sec61 translocon complex);GO:0006613(cotranslational protein targeting to membrane);GO:0016021(integral component of membrane)	ENOG410Z6SH(ADP-ribosylation factor-like 6 interacting protein 1)	K02957	small subunit ribosomal protein S15Ae	-	umr03010(Ribosome)	L9KY99.1 PF00410.17;Ribosomal_S8;	-	2220.24	1822	3630.34	3613.56	4380.11	2093.17	1667.91	1762.85	1900.85	2033.84	40.25	32.64	80.62	68.88	81.59	38.39	31.27	29.37	32.22	41.66	60.8	34.58	0.768535	up	0.000986813	0.205006	yes
TRINITY_DN30636_c0_g3	3583	TRINITY_DN30636_c0_g3_i1	BMP-binding endothelial regulator protein isoform X1 [Ictidomys tridecemlineatus]	Bmper	BMP-binding endothelial regulator protein OS=Mus musculus GN=Bmper PE=1 SV=1	GO:0001657(ureteric bud development);GO:0002043(blood vessel endothelial cell proliferation involved in sprouting angiogenesis);GO:0005576(extracellular region);GO:0005615(extracellular space);GO:0010594(regulation of endothelial cell migration);GO:0030514(negative regulation of BMP signaling pathway);GO:0042118(endothelial cell activation);GO:0048839(inner ear development);GO:0060393(regulation …	ENOG410XW0S(BMP binding endothelial regulator)	NA	NA	NA	-	M3Y2L6.1 PF00094.23;VWD;	-	380	458.29	221	266.98	129	115	147	275	109	224	7.62	9.02	5.53	5.74	2.71	2.38	3.11	5.18	2.09	5.18	6.12	3.59	0.763959	up	0.0152511	0.624894	yes
TRINITY_DN4821_c0_g1	2587	TRINITY_DN4821_c0_g1_i1;TRINITY_DN4821_c0_g1_i2	PREDICTED: cochlin [Nannospalax galili]	Coch	Cochlin OS=Mus musculus GN=Coch PE=1 SV=2	GO:0003674(molecular_function);GO:0005518(collagen binding);GO:0005575(cellular_component);GO:0005576(extracellular region);GO:0007605(sensory perception of sound);GO:0008150(biological_process);GO:0008360(regulation of cell shape);GO:0031012(extracellular matrix);GO:0042742(defense response to bacterium);GO:0045089(positive regulation of innate immune response);GO:0070062(extracellular exosome)	ENOG410XRIU(Coagulation factor C homolog, cochlin (Limulus polyphemus))	NA	NA	NA	-	M3Y1W8.1 PF00092.26;VWA;	-	532	955.75	246	237	192	124	217.56	445	233	278	16.03	28.12	9.44	7.68	6.11	3.91	7	12.71	6.63	9.73	13.48	8	0.760828	up	0.040615	0.82323	yes
TRINITY_DN37406_c0_g1	2676	TRINITY_DN37406_c0_g1_i1;TRINITY_DN37406_c0_g1_i2;TRINITY_DN37406_c0_g1_i3;TRINITY_DN37406_c0_g1_i4;TRINITY_DN37406_c0_g1_i5;TRINITY_DN37406_c0_g1_i6;TRINITY_DN37406_c0_g1_i7;TRINITY_DN37406_c0_g1_i8	adenylate kinase 7 [Mesocricetus auratus]	AK7	Adenylate kinase 7 OS=Homo sapiens GN=AK7 PE=1 SV=3	GO:0002437(inflammatory response to antigenic stimulus);GO:0003351(epithelial cilium movement);GO:0004017(adenylate kinase activity);GO:0004127(cytidylate kinase activity);GO:0004550(nucleoside diphosphate kinase activity);GO:0005524(ATP binding);GO:0006165(nucleoside diphosphate phosphorylation);GO:0007283(spermatogenesis);GO:0007420(brain development);GO:0009142(nucleoside triphosphate biosynth…	COG0563(Catalyzes the reversible transfer of the terminal phosphate group between ATP and AMP. Plays an important role in cellular energy homeostasis and in adenine nucleotide metabolism (By similarity))	K00939	adenylate kinase	EC:2.7.4.3	mmu00230(Purine metabolism);mmu00730(Thiamine metabolism)	G3TDL2.1 PF00406.20;ADK;	-	75	78	127	57	84.08	42	89	38	44	42	2.9	2.62	5.88	2.05	2.97	1.71	3.62	1.28	1.69	1.74	3.28	2.01	0.759678	up	0.0250557	0.735074	yes
TRINITY_DN27653_c0_g2	3416	TRINITY_DN27653_c0_g2_i1;TRINITY_DN27653_c0_g2_i2;TRINITY_DN27653_c0_g2_i3	PREDICTED: meprin A subunit alpha [Nannospalax galili]	MEP1A	Meprin A subunit alpha OS=Homo sapiens GN=MEP1A PE=1 SV=2	GO:0004222(metalloendopeptidase activity);GO:0006508(proteolysis);GO:0008270(zinc ion binding);GO:0016021(integral component of membrane)	ENOG410ZPX7(Meprin A)	K01395	meprin A	EC:3.4.24.18	ngi04974(Protein digestion and absorption)	H0WGC6.1 PF01400.22;Astacin;	-	97	93.06	204	59	144	80	64	81	43.17	99.11	2.05	1.93	5.57	1.36	3.58	1.76	1.44	1.64	0.89	2.48	2.9	1.64	0.756286	up	0.0337606	0.788237	yes
TRINITY_DN10810_c0_g1	1670	TRINITY_DN10810_c0_g1_i1	PREDICTED: 5-hydroxytryptamine receptor 1A [Nannospalax galili]	Htr1a	5-hydroxytryptamine receptor 1A OS=Rattus norvegicus GN=Htr1a PE=1 SV=1	GO:0001662(behavioral fear response);GO:0001965(G-protein alpha-subunit binding);GO:0004930(G-protein coupled receptor activity);GO:0004993(G-protein coupled serotonin receptor activity);GO:0005102(receptor binding);GO:0005515(protein binding);GO:0005887(integral component of plasma membrane);GO:0007186(G-protein coupled receptor signaling pathway);GO:0007187(G-protein coupled receptor signaling …	ENOG410XRW9(Receptor)	K04153	5-hydroxytryptamine receptor 1	-	ngi04024(cAMP signaling pathway);ngi04080(Neuroactive ligand-receptor interaction);ngi04726(Serotonergic synapse);ngi04742(Taste transduction)	Q64264.2 PF00001.19;7tm_1;	-	56	56	120	151.37	181	57.98	56	95	51	88	2.72	2.67	7.28	7.9	9.21	2.91	2.88	4.35	2.38	4.94	5.96	3.49	0.751061	up	0.034411	0.791395	yes
TRINITY_DN5449_c0_g1	7228	TRINITY_DN5449_c0_g1_i1	PREDICTED: probable G-protein coupled receptor 101 [Nannospalax galili]	GPR101	Probable G-protein coupled receptor 101 OS=Homo sapiens GN=GPR101 PE=1 SV=1	GO:0004935(adrenergic receptor activity);GO:0005887(integral component of plasma membrane);GO:0007267(cell-cell signaling);GO:0043235(receptor complex);GO:0071880(adenylate cyclase-activating adrenergic receptor signaling pathway)	ENOG410XRW9(Receptor)	NA	NA	NA	-	I3LZM1.1 PF00001.19;7tm_1;	-	183	497.22	265.93	556.04	320.02	192.61	171	243.03	220	277	1.73	4.62	3.14	5.64	3.18	1.88	1.7	2.15	1.98	3.02	3.66	2.15	0.745775	up	0.00715043	0.506283	yes
TRINITY_DN62632_c0_g1	2846	TRINITY_DN62632_c0_g1_i1	PREDICTED: UBX domain-containing protein 10 [Nannospalax galili]	Ubxn10	UBX domain-containing protein 10 OS=Mus musculus GN=Ubxn10 PE=2 SV=1	GO:0005929(cilium);GO:0030992(intraciliary transport particle B);GO:0060271(cilium assembly)	ENOG410XTZS(UBX domain protein 10)	-	-	-	-	Q8BG34.1 PF00789.18;UBX;	-	75	118.32	119	71	120	73	69	53	40	70	1.94	3.01	3.85	1.97	3.26	1.95	1.89	1.29	0.99	2.09	2.81	1.64	0.744347	up	0.0126964	0.616049	yes
TRINITY_DN2510_c0_g2	5720	TRINITY_DN2510_c0_g2_i1;TRINITY_DN2510_c0_g2_i2;TRINITY_DN2510_c0_g2_i3	mKIAA0760 protein, partial [Mus musculus]	Znf423	Zinc finger protein 423 OS=Mus musculus GN=Znf423 PE=1 SV=2	GO:0003676(nucleic acid binding);GO:0003677(DNA binding);GO:0005515(protein binding);GO:0005634(nucleus);GO:0005654(nucleoplasm);GO:0006351(transcription, DNA-templated);GO:0006355(regulation of transcription, DNA-templated);GO:0007219(Notch signaling pathway);GO:0007275(multicellular organism development);GO:0007399(nervous system development);GO:0030154(cell differentiation);GO:0030513(positive…	COG5048(Zinc finger protein)	-	-	-	-	L5KV85.1 PF13912.4;zf-C2H2_6;	zf-C2H2	788.29	1304.96	407.82	409.98	310.75	310.32	352	670	284.4	346.99	12.21	19.43	7.79	6.84	4.98	4.91	5.84	9.65	4.17	6.22	10.25	6.16	0.741165	up	0.0186293	0.668856	yes
TRINITY_DN7924_c0_g1	3053	TRINITY_DN7924_c0_g1_i1;TRINITY_DN7924_c0_g1_i2;TRINITY_DN7924_c0_g1_i3;TRINITY_DN7924_c0_g1_i4;TRINITY_DN7924_c0_g1_i5;TRINITY_DN7924_c0_g1_i6;TRINITY_DN7924_c0_g1_i7	PREDICTED: thymidine phosphorylase isoform X4 [Rattus norvegicus]	Tymp	Thymidine phosphorylase OS=Rattus norvegicus GN=Tymp PE=1 SV=1	GO:0004645(phosphorylase activity);GO:0006206(pyrimidine nucleobase metabolic process);GO:0006213(pyrimidine nucleoside metabolic process);GO:0016763(transferase activity, transferring pentosyl groups)	COG0213(The enzymes which catalyze the reversible phosphorolysis of pyrimidine nucleosides are involved in the degradation of these compounds and in their utilization as carbon and energy sources, or in the rescue of pyrimidine bases for nucleotide synthesis (By similarity))	K00758	thymidine phosphorylase	EC:2.4.2.4	ngi00240(Pyrimidine metabolism);ngi00983(Drug metabolism - other enzymes);ngi05219(Bladder cancer)	Q8VCL2.1 PF02630.12;SCO1-SenC;	-	144.27	184.35	235.82	230.54	267.95	116.47	151.49	117.9	125.84	139.91	7.96	9.92	16.99	15.86	15.03	7.45	8.89	6.13	7.16	10.85	13.15	8.1	0.74097	up	0.00324537	0.358093	yes
TRINITY_DN62276_c0_g1	1136	TRINITY_DN62276_c0_g1_i1	PREDICTED: fibroblast growth factor-binding protein 3 [Nannospalax galili]	FGFBP3	Fibroblast growth factor-binding protein 3 OS=Homo sapiens GN=FGFBP3 PE=1 SV=1	GO:0005576(extracellular region);GO:0008201(heparin binding);GO:0017134(fibroblast growth factor binding);GO:0031012(extracellular matrix);GO:0043117(positive regulation of vascular permeability);GO:0045743(positive regulation of fibroblast growth factor receptor signaling pathway)	ENOG4112ARC(fibroblast growth factor binding protein 3)	-	-	-	-	F1PRD3.2 PF06473.10;FGF-BP1;	-	70	58	38	28	24	30	20	42	16	26	5.62	4.59	3.82	2.43	2.02	2.51	1.71	3.21	1.24	2.43	3.7	2.22	0.725175	up	0.0376458	0.814128	yes
TRINITY_DN32401_c0_g1	1916	TRINITY_DN32401_c0_g1_i1	PREDICTED: immunoglobulin superfamily member 21 [Nannospalax galili]	Igsf21	Immunoglobulin superfamily member 21 OS=Mus musculus GN=Igsf21 PE=2 SV=1	GO:0003674(molecular_function);GO:0005575(cellular_component);GO:0005576(extracellular region);GO:0008150(biological_process)	ENOG410XPIE(Immunoglobin superfamily, member 21)	-	-	-	-	G7NUR8.1 PF07686.15;V-set;	-	1061	1816.56	441.89	472.02	416	390	341	898.86	456	503.01	43.53	73.25	22.65	20.8	17.89	16.56	14.79	34.77	17.93	23.87	35.62	21.58	0.724506	up	0.0322789	0.786278	yes
TRINITY_DN56329_c0_g1	5211	TRINITY_DN56329_c0_g1_i1;TRINITY_DN56329_c0_g1_i2;TRINITY_DN56329_c0_g1_i3;TRINITY_DN56329_c0_g1_i4;TRINITY_DN56329_c0_g1_i5	PREDICTED: voltage-dependent calcium channel gamma-5 subunit [Nannospalax galili]	Cacng5	Voltage-dependent calcium channel gamma-5 subunit OS=Mus musculus GN=Cacng5 PE=1 SV=1	GO:0005244(voltage-gated ion channel activity);GO:0005245(voltage-gated calcium channel activity);GO:0005262(calcium channel activity);GO:0005886(plasma membrane);GO:0006811(ion transport);GO:0006816(calcium ion transport);GO:0014069(postsynaptic density);GO:0016020(membrane);GO:0016021(integral component of membrane);GO:0016247(channel regulator activity);GO:0019226(transmission of nerve impulse…	ENOG410XUAQ(calcium channel, voltage-dependent, gamma subunit)	K04870	voltage-dependent calcium channel gamma-5	-	ngi04010(MAPK signaling pathway);ngi04921(Oxytocin signaling pathway);ngi04260(Cardiac muscle contraction);ngi04261(Adrenergic signaling in cardiomyocytes);ngi05410(Hypertrophic cardiomyopathy (HCM));ngi05412(Arrhythmogenic right ventricular cardiomyopathy (ARVC));ngi05414(Dilated cardiomyopathy (DCM))	J9P2P2.1 PF00822.18;PMP22_Claudin;	-	1099.04	1727.72	411	562.3	546	585	317	1017.65	257	497	15.13	23.39	7.02	8.32	7.83	8.27	4.6	13.11	3.34	7.88	12.34	7.44	0.72366	up	0.0383842	0.818166	yes
TRINITY_DN46962_c0_g1	3800	TRINITY_DN46962_c0_g1_i1;TRINITY_DN46962_c0_g1_i2	PREDICTED: dynein heavy chain 6, axonemal [Nannospalax galili]	DNAH6	Dynein heavy chain 6, axonemal OS=Homo sapiens GN=DNAH6 PE=2 SV=3	GO:0001539(cilium or flagellum-dependent cell motility);GO:0003777(microtubule motor activity);GO:0005524(ATP binding);GO:0005737(cytoplasm);GO:0005858(axonemal dynein complex);GO:0005874(microtubule);GO:0007018(microtubule-based movement);GO:0016887(ATPase activity)	COG5245(heavy chain)	K10408	dynein heavy chain, axonemal	-	ngi05016(Huntington disease)	F1LXT8.3 PF03028.13;Dynein_heavy;	-	76	86.42	154.64	39	95	69	81	56	41	37	1.46	1.64	3.73	0.79	1.91	1.37	1.65	1.01	0.74	0.82	1.91	1.12	0.722248	up	0.0492263	0.857219	yes
TRINITY_DN2225_c0_g3	1586	TRINITY_DN2225_c0_g3_i1;TRINITY_DN2225_c0_g3_i2	PREDICTED: uncharacterized protein LOC109271052 [Panthera pardus]	KCNA4	Potassium voltage-gated channel subfamily A member 4 OS=Bos taurus GN=KCNA4 PE=1 SV=1	GO:0005249(voltage-gated potassium channel activity);GO:0008076(voltage-gated potassium channel complex);GO:0030955(potassium ion binding);GO:0034765(regulation of ion transmembrane transport);GO:0051260(protein homooligomerization);GO:0071805(potassium ion transmembrane transport)	-	K04877	potassium voltage-gated channel Shaker-related subfamily A member 4	-	epz04927(Cortisol synthesis and secretion);epz04934(Cushing syndrome)	-	-	51.26	88	54	54	31	13	29.03	69.24	32	33	3.42	6.33	3.87	3	1.79	0.78	1.59	4.58	1.72	2.43	3.68	2.22	0.721289	up	0.0467637	0.850622	yes
TRINITY_DN20854_c1_g2	1400	TRINITY_DN20854_c1_g2_i1	protein shisa-7 isoform X2 [Microtus ochrogaster]	Isoc2	Isochorismatase domain-containing protein 2 OS=Rattus norvegicus GN=Isoc2 PE=2 SV=1	GO:0003824(catalytic activity);GO:0005634(nucleus);GO:0005737(cytoplasm);GO:0005739(mitochondrion);GO:0031648(protein destabilization)	-	-	-	-	-	-	-	49.69	29.66	37.28	32.33	34.6	37.33	10.18	27.44	23.86	15.77	3.01	1.77	2.83	2.11	2.2	2.35	0.65	1.58	1.39	1.11	2.38	1.42	0.721181	up	0.0329771	0.786354	yes
TRINITY_DN6528_c0_g1	1122	TRINITY_DN6528_c0_g1_i1;TRINITY_DN6528_c0_g1_i10;TRINITY_DN6528_c0_g1_i11;TRINITY_DN6528_c0_g1_i12;TRINITY_DN6528_c0_g1_i2;TRINITY_DN6528_c0_g1_i3;TRINITY_DN6528_c0_g1_i4;TRINITY_DN6528_c0_g1_i5;TRINITY_DN6528_c0_g1_i6;TRINITY_DN6528_c0_g1_i7;TRINITY_DN6528_c0_g1_i8;TRINITY_DN6528_c0_g1_i9	mucin-17 isoform X1 [Cricetulus griseus]	MUC17	Mucin-17 OS=Homo sapiens GN=MUC17 PE=1 SV=2	GO:0002223(stimulatory C-type lectin receptor signaling pathway);GO:0005515(protein binding);GO:0005576(extracellular region);GO:0005796(Golgi lumen);GO:0005886(plasma membrane);GO:0005902(microvillus);GO:0009897(external side of plasma membrane);GO:0016021(integral component of membrane);GO:0016266(O-glycan processing);GO:0016324(apical plasma membrane);GO:0019725(cellular homeostasis);GO:003016…	ENOG41126RR(cell surface- associated)	NA	NA	NA	-	-	-	40	44	40	30.05	36	19	21	36	24	19	9.73	12.72	20.8	12.58	12.64	8.09	11.93	12.06	9.41	12.26	13.69	10.75	0.718628	up	0.0123083	0.614304	yes
TRINITY_DN2687_c1_g2	2002	TRINITY_DN2687_c1_g2_i1	PREDICTED: carbonic anhydrase-related protein [Callithrix jacchus]	CA8	Carbonic anhydrase-related protein OS=Homo sapiens GN=CA8 PE=1 SV=3	GO:0004089(carbonate dehydratase activity);GO:0005515(protein binding);GO:0005737(cytoplasm);GO:0006730(one-carbon metabolic process);GO:0008270(zinc ion binding);GO:0048015(phosphatidylinositol-mediated signaling)	COG3338(Carbonic anhydrase)	K01672	carbonic anhydrase	EC:4.2.1.1	hsa00910(Nitrogen metabolism)	F6WSY1.1 PF00194.19;Carb_anhydrase;	-	192	497.63	178	214.33	255.09	187	169.75	191.62	166.44	110.52	7.47	19.04	8.66	8.96	10.41	7.53	6.98	7.03	6.21	4.97	10.91	6.54	0.714777	up	0.00959982	0.559966	yes
TRINITY_DN5742_c1_g2	461	TRINITY_DN5742_c1_g2_i1	radial spoke head 1 homolog [Microtus ochrogaster]	Rsph1	Radial spoke head 1 homolog OS=Mus musculus GN=Rsph1 PE=1 SV=2	GO:0000794(condensed nuclear chromosome);GO:0001520(outer dense fiber);GO:0003674(molecular_function);GO:0005694(chromosome);GO:0005737(cytoplasm);GO:0007286(spermatid development);GO:0031514(motile cilium);GO:0035082(axoneme assembly);GO:0036126(sperm flagellum);GO:0042995(cell projection);GO:0051321(meiotic cell cycle);GO:0072687(meiotic spindle)	COG4642(whole genome shotgun sequence)	NA	NA	NA	-	-	-	52.75	102.37	99.87	73.57	103.34	60.25	48.9	54.03	39.53	65.52	22.86	44.45	54.99	35.38	47.06	27.69	23.27	23.43	17.27	33.83	40.95	25.1	0.714321	up	0.0157304	0.624894	yes
TRINITY_DN5716_c0_g3	1091	TRINITY_DN5716_c0_g3_i1;TRINITY_DN5716_c0_g3_i2;TRINITY_DN5716_c0_g3_i3	PREDICTED: BPI fold-containing family B member 4 [Nannospalax galili]	Bpifb4	BPI fold-containing family B member 4 OS=Mus musculus GN=Bpifb4 PE=2 SV=1	GO:0005575(cellular_component);GO:0005576(extracellular region);GO:0005737(cytoplasm);GO:0008150(biological_process);GO:0008289(lipid binding)	ENOG410Z88E(BPI fold containing family B, member)	-	-	-	-	A2BGH0.1 PF02886.15;LBP_BPI_CETP_C;	-	43.02	85	74	61	78.86	26	65	34	40	47	5.44	7.91	9.83	5.82	7.97	2.42	6.53	2.78	3.74	5.14	7.39	4.12	0.713469	up	0.0266321	0.746292	yes
TRINITY_DN3346_c0_g1	3271	TRINITY_DN3346_c0_g1_i1	unnamed protein product, partial [Gulo gulo]	Tspan33	Tetraspanin-33 OS=Mus musculus GN=Tspan33 PE=1 SV=1	GO:0005886(plasma membrane);GO:0005887(integral component of plasma membrane);GO:0007166(cell surface receptor signaling pathway);GO:0009986(cell surface);GO:0019899(enzyme binding);GO:0051604(protein maturation);GO:0072659(protein localization to plasma membrane);GO:0097197(tetraspanin-enriched microdomain)	ENOG4111IRY(tetraspanin)	NA	NA	NA	-	F1SMQ2.1 PF00335.18;Tetraspannin;	-	730.89	1116.18	445	482	562	332	336	731	320.07	379	16.21	24.3	12.32	11.46	13.06	7.6	7.86	15.22	6.78	9.7	15.47	9.43	0.706671	up	0.00437589	0.412951	yes
TRINITY_DN6305_c0_g1	2500	TRINITY_DN6305_c0_g1_i1;TRINITY_DN6305_c0_g1_i2	cationic amino acid transporter 3 [Equus caballus]	SLC7A3	Cationic amino acid transporter 3 OS=Homo sapiens GN=SLC7A3 PE=1 SV=1	GO:0000064(L-ornithine transmembrane transporter activity);GO:0005887(integral component of plasma membrane);GO:0015181(arginine transmembrane transporter activity);GO:0015189(L-lysine transmembrane transporter activity);GO:0015297(antiporter activity);GO:1903352(L-ornithine transmembrane transport)	COG0531(amino acid)	NA	NA	NA	-	F6VJA1.1 PF13520.4;AA_permease_2;	-	133	169	325	253	220	123	117	184	110	171	4.31	5.41	13.28	8.82	7.52	4.14	4.05	5.63	3.44	6.45	7.87	4.74	0.70628	up	0.014202	0.619527	yes
TRINITY_DN676_c1_g1	1126	TRINITY_DN676_c1_g1_i1;TRINITY_DN676_c1_g1_i2;TRINITY_DN676_c1_g1_i3	ropporin-1A [Mus pahari]	Ropn1	Ropporin-1 OS=Rattus norvegicus GN=Ropn1 PE=1 SV=1	GO:0001932(regulation of protein phosphorylation);GO:0005634(nucleus);GO:0005737(cytoplasm);GO:0030317(flagellated sperm motility);GO:0042802(identical protein binding);GO:0044782(cilium organization);GO:0048240(sperm capacitation);GO:0061512(protein localization to cilium);GO:0097228(sperm principal piece);GO:0097598(sperm cytoplasmic droplet)	ENOG410ZIXI(rhophilin associated tail protein)	NA	NA	NA	-	W5KKG2.1 PF02197.15;RIIa;	-	51	94.65	54.12	49	70.6	34.41	39.92	50.01	31	44.74	5.1	8.97	6.73	5.28	7.18	3.53	4.04	4.6	2.82	4.98	6.65	3.99	0.703337	up	0.014991	0.624894	yes
TRINITY_DN250_c0_g1	3056	TRINITY_DN250_c0_g1_i1;TRINITY_DN250_c0_g1_i2	protein kinase C-binding protein NELL1 precursor [Mus musculus]	Nell1	Protein kinase C-binding protein NELL1 OS=Mus musculus GN=Nell1 PE=2 SV=1	GO:0005080(protein kinase C binding);GO:0005509(calcium ion binding);GO:0005576(extracellular region);GO:0005615(extracellular space);GO:0005634(nucleus);GO:0005635(nuclear envelope);GO:0005737(cytoplasm);GO:0008201(heparin binding);GO:0010468(regulation of gene expression);GO:0030154(cell differentiation);GO:0030501(positive regulation of bone mineralization);GO:0033689(negative regulation of os…	ENOG410XSZA(NEL-like 1 (Chicken))	NA	NA	NA	-	G1SE08.1 PF02210.22;Laminin_G_2;	-	1081	1690.34	1130.58	1337	759.32	535	765.85	1165.58	451.83	870.12	26.33	41.03	34.7	35.2	19.59	13.58	19.83	27	10.54	24.66	31.37	19.12	0.701411	up	0.00328683	0.358093	yes
TRINITY_DN1179_c0_g1	1939	TRINITY_DN1179_c0_g1_i1	PREDICTED: alpha-1B adrenergic receptor [Nannospalax galili]	ADRA1B	Alpha-1B adrenergic receptor OS=Mesocricetus auratus GN=ADRA1B PE=1 SV=1	GO:0005515(protein binding);GO:0005634(nucleus);GO:0031965(nuclear membrane);GO:0043410(positive regulation of MAPK cascade);GO:0046982(protein heterodimerization activity)	ENOG410XRW9(Receptor)	K04136	adrenergic receptor alpha-1B	-	ngi04020(Calcium signaling pathway);ngi04022(cGMP - PKG signaling pathway);ngi04080(Neuroactive ligand-receptor interaction);ngi04261(Adrenergic signaling in cardiomyocytes);ngi04270(Vascular smooth muscle contraction);ngi04970(Salivary secretion)	F7IQ78.1 PF00001.19;7tm_1;	-	357	577	120	263	280	108	212	281.2	223	169	14.44	22.93	6.06	11.43	11.87	4.52	9.06	10.72	8.64	7.9	13.35	8.17	0.700595	up	0.0227717	0.725263	yes
TRINITY_DN5351_c0_g1	3145	TRINITY_DN5351_c0_g1_i1;TRINITY_DN5351_c0_g1_i2;TRINITY_DN5351_c0_g1_i3	PREDICTED: protein FAM83H [Nannospalax galili]	Fam83h	Protein FAM83H OS=Mus musculus GN=Fam83h PE=1 SV=1	GO:0005737(cytoplasm);GO:0005856(cytoskeleton);GO:0019901(protein kinase binding);GO:0030335(positive regulation of cell migration);GO:0031214(biomineral tissue development);GO:0044380(protein localization to cytoskeleton);GO:0045095(keratin filament);GO:0045104(intermediate filament cytoskeleton organization);GO:1990254(keratin filament binding)	ENOG410YB0T(family with sequence similarity 83, member H)	NA	NA	NA	-	D3ZRK0.1 PF07894.10;DUF1669;	-	206.09	202.89	347.56	188.01	240.26	111.78	184.69	162.69	104.23	190.33	4.96	4.82	10.52	4.89	6.1	2.79	4.72	3.68	2.42	5.28	6.26	3.78	0.697687	up	0.0128204	0.616049	yes
TRINITY_DN407_c0_g1	8568	TRINITY_DN407_c0_g1_i1;TRINITY_DN407_c0_g1_i10;TRINITY_DN407_c0_g1_i100;TRINITY_DN407_c0_g1_i101;TRINITY_DN407_c0_g1_i102;TRINITY_DN407_c0_g1_i103;TRINITY_DN407_c0_g1_i104;TRINITY_DN407_c0_g1_i105;TRINITY_DN407_c0_g1_i106;TRINITY_DN407_c0_g1_i107;TRINITY_DN407_c0_g1_i108;TRINITY_DN407_c0_g1_i109;TRINITY_DN407_c0_g1_i11;TRINITY_DN407_c0_g1_i110;TRINITY_DN407_c0_g1_i111;TRINITY_DN407_c0_g1_i112;TRI…	PREDICTED: BAI1-associated protein 3 [Nannospalax galili]	Baiap3	BAI1-associated protein 3 OS=Mus musculus GN=Baiap3 PE=1 SV=3	GO:0005543(phospholipid binding);GO:0005783(endoplasmic reticulum);GO:0007186(G-protein coupled receptor signaling pathway)	ENOG410Z3Q9(BAI1-associated protein 3)	K15621	BAI1-associated protein 3	-	ngi05202(Transcriptional misregulation in cancers)	L5KGX9.1 PF00168.28;C2;	-	1844.66	2456.87	4555.15	4169.95	3911.45	2316.44	2235	2474.4	1414.21	2442.81	25.67	33.47	75.89	58.7	56.09	30.38	32.08	31.96	17.42	36.11	49.96	29.59	0.689875	up	0.00702934	0.502973	yes
TRINITY_DN1259_c9_g1	4249	TRINITY_DN1259_c9_g1_i1;TRINITY_DN1259_c9_g1_i2	protein Hook homolog 1 isoform X1 [Meriones unguiculatus]	HOOK1	Protein Hook homolog 1 OS=Homo sapiens GN=HOOK1 PE=1 SV=2	GO:0003779(actin binding);GO:0005829(cytosol);GO:0007032(endosome organization);GO:0007040(lysosome organization);GO:0007286(spermatid development);GO:0008017(microtubule binding);GO:0008333(endosome to lysosome transport);GO:0015630(microtubule cytoskeleton);GO:0030897(HOPS complex);GO:0042802(identical protein binding);GO:0045022(early endosome to late endosome transport);GO:0070695(FHF complex)	ENOG410XQ3G(Hook homolog)	NA	NA	NA	-	E1BAT1.2 PF05622.10;HOOK;	-	308.52	516.04	175	185.69	195.82	118.21	165.83	307.46	140.35	149.12	6.36	9.86	4.37	4.18	4.31	2.73	3.32	6.14	2.48	3.58	5.82	3.65	0.685605	up	0.0221837	0.716271	yes
TRINITY_DN32052_c0_g1	643	TRINITY_DN32052_c0_g1_i1;TRINITY_DN32052_c0_g1_i2;TRINITY_DN32052_c0_g1_i3;TRINITY_DN32052_c0_g1_i4	probable G-protein coupled receptor 156 [Rattus norvegicus]	Gpr156	Probable G-protein coupled receptor 156 OS=Rattus norvegicus GN=Gpr156 PE=2 SV=1	GO:0004965(G-protein coupled GABA receptor activity);GO:0005886(plasma membrane);GO:0007186(G-protein coupled receptor signaling pathway);GO:0016021(integral component of membrane)	ENOG410XNN1(Gamma-aminobutyric acid (GABA) B receptor)	K04617	gamma-aminobutyric acid type B receptor-like	-	rno04080(Neuroactive ligand-receptor interaction)	G3V6C5.1 PF00003.20;7tm_3;	-	19.93	39	22.11	29.92	39.56	14	21	15	22	23	7.95	13.87	6.51	7.28	12.26	4.87	6.68	4.22	6.17	6.26	9.57	5.64	0.682155	up	0.0436515	0.839246	yes
TRINITY_DN1851_c0_g2	1560	TRINITY_DN1851_c0_g2_i1;TRINITY_DN1851_c0_g2_i10;TRINITY_DN1851_c0_g2_i11;TRINITY_DN1851_c0_g2_i12;TRINITY_DN1851_c0_g2_i13;TRINITY_DN1851_c0_g2_i14;TRINITY_DN1851_c0_g2_i15;TRINITY_DN1851_c0_g2_i16;TRINITY_DN1851_c0_g2_i17;TRINITY_DN1851_c0_g2_i18;TRINITY_DN1851_c0_g2_i2;TRINITY_DN1851_c0_g2_i3;TRINITY_DN1851_c0_g2_i4;TRINITY_DN1851_c0_g2_i5;TRINITY_DN1851_c0_g2_i6;TRINITY_DN1851_c0_g2_i7;TRINIT…	protein FAM166B isoform 1 [Mus musculus]	Fam166b	Protein FAM166B OS=Mus musculus GN=Fam166b PE=2 SV=1	GO:0003674(molecular_function);GO:0005575(cellular_component);GO:0008150(biological_process)	ENOG4111J2F(Family with sequence similarity 166, member B)	-	-	-	-	F7GT61.1 PF10629.7;DUF2475;	-	184.04	245.59	440.23	244.94	271.83	200	183	146	162.6	206	21.43	28.11	64.89	31.34	32.85	23.34	22.32	15.14	18.13	26.84	35.72	21.15	0.672797	up	0.0162015	0.624894	yes
TRINITY_DN4120_c0_g1	2517	TRINITY_DN4120_c0_g1_i1;TRINITY_DN4120_c0_g1_i2	PREDICTED: glucokinase isoform X2 [Peromyscus maniculatus bairdii]	Gck	Glucokinase OS=Rattus norvegicus GN=Gck PE=1 SV=2	GO:0000287(magnesium ion binding);GO:0001678(cellular glucose homeostasis);GO:0004340(glucokinase activity);GO:0004396(hexokinase activity);GO:0005515(protein binding);GO:0005524(ATP binding);GO:0005536(glucose binding);GO:0005634(nucleus);GO:0005654(nucleoplasm);GO:0005737(cytoplasm);GO:0005739(mitochondrion);GO:0005829(cytosol);GO:0005884(actin filament);GO:0005938(cell cortex);GO:0005978(glyco…	COG5026(hexokinase)	K12407	glucokinase	EC:2.7.1.2	hsa00010(Glycolysis / Gluconeogenesis);hsa00052(Galactose metabolism);hsa00500(Starch and sucrose metabolism);hsa00520(Amino sugar and nucleotide sugar metabolism);hsa00524(Neomycin, kanamycin and gentamicin biosynthesis);hsa04911(Insulin secretion);hsa04910(Insulin signaling pathway);hsa04922(Glucagon signaling pathway);hsa04917(Prolactin signaling pathway);hsa05230(Central carbon metabolism in …	A0A0D9RST3.1 PF03727.14;Hexokinase_2;	-	57	84.01	99	91	75	46	54	72	38	54	2.5	3.42	5.54	3.97	3.56	2.07	2.3	2.99	1.5	2.93	3.8	2.36	0.670477	up	0.0163492	0.629094	yes
TRINITY_DN55038_c0_g2	3138	TRINITY_DN55038_c0_g2_i1;TRINITY_DN55038_c0_g2_i2	neurexophilin 1, isoform CRA_a, partial [Mus musculus]	Nxph1	Neurexophilin-1 OS=Mus musculus GN=Nxph1 PE=2 SV=2	GO:0005102(receptor binding)	ENOG410YYWH(May be signaling molecules that resemble neuropeptides (By similarity))	NA	NA	NA	-	V8PF13.1 PF06312.10;Neurexophilin;	-	930	1684.77	868	1385.83	1096.01	885.06	622	900	708.01	702	26.76	46.34	30.52	41.46	32.41	26.09	18.57	24.12	19	22.63	35.5	22.08	0.666956	up	0.000421818	0.123868	yes
TRINITY_DN57420_c0_g2	1942	TRINITY_DN57420_c0_g2_i1;TRINITY_DN57420_c0_g2_i2;TRINITY_DN57420_c0_g2_i3;TRINITY_DN57420_c0_g2_i4	PREDICTED: circadian-associated transcriptional repressor isoform X1 [Nannospalax galili]	CIART	Circadian-associated transcriptional repressor OS=Homo sapiens GN=CIART PE=1 SV=1	GO:0001046(core promoter sequence-specific DNA binding);GO:0005515(protein binding);GO:0005634(nucleus);GO:0006351(transcription, DNA-templated);GO:0016605(PML body);GO:0032922(circadian regulation of gene expression);GO:0045475(locomotor rhythm);GO:0045892(negative regulation of transcription, DNA-templated);GO:0070888(E-box binding)	ENOG410YK16(Chromosome 1 open reading frame 51)	NA	NA	NA	-	G3RLB3.1 PF15673.3;Ciart;	-	168.72	165	164	174	212	147	111	159.01	86.27	74	9.21	8.82	11	10.4	11.7	8.46	6.12	8.1	4.25	4.5	10.23	6.29	0.65702	up	0.00835843	0.536035	yes
TRINITY_DN9926_c0_g1	4655	TRINITY_DN9926_c0_g1_i1;TRINITY_DN9926_c0_g1_i2	PREDICTED: protein sprouty homolog 4 [Nannospalax galili]	SPRY4	Protein sprouty homolog 4 OS=Bos taurus GN=SPRY4 PE=2 SV=1	GO:0007275(multicellular organism development);GO:0016020(membrane);GO:0043407(negative regulation of MAP kinase activity);GO:0070373(negative regulation of ERK1 and ERK2 cascade)	ENOG410ZPNT(sprouty homolog 4 (Drosophila))	NA	NA	NA	-	G3VW72.1 PF05210.11;Sprouty;	-	1109.31	1625.49	518	582.79	453	390.01	423	938.83	433	582	16.83	24.21	9.82	9.56	7.17	6.15	6.88	13.38	6.34	10.26	13.52	8.6	0.656524	up	0.0277989	0.746777	yes
TRINITY_DN14614_c0_g2	3775	TRINITY_DN14614_c0_g2_i1	PREDICTED: gremlin-2 [Cebus capucinus imitator]	GREM2	Gremlin-2 OS=Homo sapiens GN=GREM2 PE=2 SV=1	GO:0005125(cytokine activity);GO:0005576(extracellular region);GO:0005615(extracellular space);GO:0008201(heparin binding);GO:0010172(embryonic body morphogenesis);GO:0019221(cytokine-mediated signaling pathway);GO:0030509(BMP signaling pathway);GO:0036122(BMP binding);GO:0038098(sequestering of BMP from receptor via BMP binding);GO:0042803(protein homodimerization activity);GO:0048263(determinat…	ENOG4111HEF(Gremlin 1)	K19558	neuroblastoma suppressor of tumorigenicity 1	-	shr04350(TGF-beta signaling pathway)	F6XPS4.1 PF03045.13;DAN;	-	526	712.31	408	335	338	244	213	529.41	211	320.43	9.96	13.24	9.65	6.8	6.71	4.77	4.25	9.41	3.81	7	9.27	5.85	0.656278	up	0.0113141	0.600056	yes
TRINITY_DN29997_c0_g8	1918	TRINITY_DN29997_c0_g8_i1	PREDICTED: matrilin-3 [Nannospalax galili]	MATN3	Matrilin-3 OS=Homo sapiens GN=MATN3 PE=1 SV=2	GO:0001501(skeletal system development);GO:0005201(extracellular matrix structural constituent);GO:0005509(calcium ion binding);GO:0005515(protein binding);GO:0005576(extracellular region);GO:0005788(endoplasmic reticulum lumen);GO:0030198(extracellular matrix organization);GO:0043687(post-translational protein modification);GO:0044267(cellular protein metabolic process)	ENOG4111IJ5(Matrilin 3)	NA	NA	NA	-	F7BWQ4.1 PF00092.26;VWA;	-	50.2	100	41	35.14	71	29	39	44	46	34	2.06	4.03	2.1	1.55	3.05	1.23	1.69	1.7	1.81	1.61	2.56	1.61	0.651933	up	0.0386013	0.820238	yes
TRINITY_DN4104_c0_g1	2122	TRINITY_DN4104_c0_g1_i1;TRINITY_DN4104_c0_g1_i2	PREDICTED: DNA primase large subunit [Nannospalax galili]	Prim2	DNA primase large subunit OS=Rattus norvegicus GN=Prim2 PE=2 SV=1	GO:0003674(molecular_function);GO:0003677(DNA binding);GO:0003697(single-stranded DNA binding);GO:0003887(DNA-directed DNA polymerase activity);GO:0003896(DNA primase activity);GO:0005575(cellular_component);GO:0005658(alpha DNA polymerase:primase complex);GO:0006260(DNA replication);GO:0006269(DNA replication, synthesis of RNA primer);GO:0046872(metal ion binding);GO:0051539(4 iron, 4 sulfur clu…	COG2219(DNA primase is the polymerase that synthesizes small RNA primers for the Okazaki fragments on both template strands at replication forks during chromosomal DNA synthesis (By similarity))	K02685	DNA primase large subunit	EC:2.7.7.-	ngi00230(Purine metabolism);ngi00240(Pyrimidine metabolism);ngi03030(DNA replication)	A0JNF4.1 PF04104.12;DNA_primase_lrg;	-	455	368.03	300	234.72	205	135	149.03	356	141	252.19	58.27	44.45	44.26	28.85	22.9	13.75	17.2	42.45	12.78	33.5	39.75	23.94	0.639574	up	0.0232246	0.725669	yes
TRINITY_DN1120_c0_g1	3286	TRINITY_DN1120_c0_g1_i1;TRINITY_DN1120_c0_g1_i2	PREDICTED: carbonic anhydrase-related protein 10 [Nannospalax galili]	CA10	Carbonic anhydrase-related protein 10 OS=Homo sapiens GN=CA10 PE=2 SV=1	GO:0003674(molecular_function);GO:0005575(cellular_component);GO:0007420(brain development)	COG3338(Carbonic anhydrase)	K01672	carbonic anhydrase	EC:4.2.1.1	pvt00910(Nitrogen metabolism)	G7PUC4.1 PF00194.19;Carb_anhydrase;	-	1198.96	1662.16	1563	1395.94	1114.95	621	688.9	1450.61	485	1357.46	27.25	37.06	44.64	34.07	26.62	14.66	16.6	30.99	10.6	35.66	33.93	21.7	0.638605	up	0.0151104	0.624894	yes
TRINITY_DN5765_c3_g1	3662	TRINITY_DN5765_c3_g1_i1	PREDICTED: synaptic vesicle membrane protein VAT-1 homolog-like [Nannospalax galili]	VAT1L	Synaptic vesicle membrane protein VAT-1 homolog-like OS=Homo sapiens GN=VAT1L PE=1 SV=2	GO:0005515(protein binding);GO:0008270(zinc ion binding);GO:0016491(oxidoreductase activity);GO:0055114(oxidation-reduction process)	COG0604(alcohol dehydrogenase)	K10133	tumor protein p53-inducible protein 3	EC:1.-.-.-	nfu04115(p53 signaling pathway)	H2QBJ9.1 PF13602.4;ADH_zinc_N_2;	-	1514	2991.96	2725.99	4096.11	3679	1863	2082.18	1992.48	1920.01	2008.46	29.65	57.5	66.63	85.97	75.51	37.66	42.96	36.61	35.86	45.37	63.05	39.69	0.638072	up	0.00374432	0.381073	yes
TRINITY_DN743_c0_g1	2751	TRINITY_DN743_c0_g1_i1	protein MAL2 [Piliocolobus tephrosceles]	MAL2	Protein MAL2 OS=Bos taurus GN=MAL2 PE=1 SV=1	GO:0016021(integral component of membrane);GO:0016324(apical plasma membrane);GO:0045056(transcytosis);GO:0045121(membrane raft);GO:0070062(extracellular exosome)	ENOG4111IAF(CKLF-like MARVEL transmembrane domain containing)	-	-	-	-	G3SVM2.1 PF01284.21;MARVEL;	-	975.41	1663.48	522	691.7	755.1	415	574	1048.26	501.67	493	26.27	43.98	17.55	19.98	21.31	11.55	16.3	26.52	12.91	15.33	25.82	16.52	0.638045	up	0.0131833	0.616049	yes
TRINITY_DN41760_c0_g2	5580	TRINITY_DN41760_c0_g2_i1;TRINITY_DN41760_c0_g2_i2	PREDICTED: LOW QUALITY PROTEIN: gamma-aminobutyric acid type B receptor subunit 2 [Rousettus aegyptiacus]	Gabbr2	Gamma-aminobutyric acid type B receptor subunit 2 OS=Mus musculus GN=Gabbr2 PE=1 SV=2	GO:0004930(G-protein coupled receptor activity);GO:0004965(G-protein coupled GABA receptor activity);GO:0005515(protein binding);GO:0005737(cytoplasm);GO:0005886(plasma membrane);GO:0005887(integral component of plasma membrane);GO:0007165(signal transduction);GO:0007186(G-protein coupled receptor signaling pathway);GO:0007214(gamma-aminobutyric acid signaling pathway);GO:0016020(membrane);GO:001…	ENOG410XNN1(Gamma-aminobutyric acid (GABA) B receptor)	K04615	gamma-aminobutyric acid type B receptor	-	mmu04024(cAMP signaling pathway);mmu04080(Neuroactive ligand-receptor interaction);mmu04915(Estrogen signaling pathway);mmu04727(GABAergic synapse);mmu04742(Taste transduction);mmu05032(Morphine addiction)	A0A0A0MXV8.1 PF01094.26;ANF_receptor;	-	5921.22	9527.55	3042.13	3595.71	2621	2433	2565.95	6524.49	1974.38	2994.86	73.69	116.29	47.24	47.92	34.19	31.23	33.62	76.08	23.4	42.95	63.87	41.46	0.622122	up	0.0450728	0.843744	yes
TRINITY_DN661_c0_g2	4773	TRINITY_DN661_c0_g2_i1	PREDICTED: sodium/potassium/calcium exchanger 3 [Nannospalax galili]	Slc24a3	Sodium/potassium/calcium exchanger 3 (Fragment) OS=Rattus norvegicus GN=Slc24a3 PE=1 SV=1	GO:0005262(calcium channel activity);GO:0005509(calcium ion binding);GO:0005886(plasma membrane);GO:0005887(integral component of plasma membrane);GO:0006812(cation transport);GO:0006813(potassium ion transport);GO:0006874(cellular calcium ion homeostasis);GO:0008273(calcium, potassium:sodium antiporter activity);GO:0015293(symporter activity);GO:0016021(integral component of membrane);GO:0030955…	ENOG410Y9YY(Solute carrier family 24 (Sodium potassium calcium exchanger), member)	NA	NA	NA	-	G1MWR9.2 PF01699.22;Na_Ca_ex;	-	5164.36	7224.57	2299.46	2767.53	2443.04	2253.57	1679.25	4685.24	1777.4	2805.3	75.9	104.15	42.17	43.57	37.63	34.17	25.98	64.52	24.89	47.52	60.68	39.42	0.617875	up	0.0331714	0.788237	yes
TRINITY_DN1923_c0_g1	7983	TRINITY_DN1923_c0_g1_i1;TRINITY_DN1923_c0_g1_i2;TRINITY_DN1923_c0_g1_i3;TRINITY_DN1923_c0_g1_i4	PREDICTED: prickle-like protein 2 [Nannospalax galili]	Prickle2	Prickle-like protein 2 OS=Mus musculus GN=Prickle2 PE=1 SV=3	GO:0001825(blastocyst formation);GO:0001830(trophectodermal cell fate commitment);GO:0005634(nucleus);GO:0005737(cytoplasm);GO:0008270(zinc ion binding);GO:0016327(apicolateral plasma membrane);GO:0016328(lateral plasma membrane);GO:0030010(establishment of cell polarity);GO:0031175(neuron projection development);GO:0045197(establishment or maintenance of epithelial cell apical/basal polarity)	ENOG410XP0W(Prickle homolog)	K04511	prickle	-	ngi04310(Wnt signaling pathway)	F7C9A5.2 PF06297.12;PET;	-	1982.07	3404.25	1015	1174	1016.28	884.69	941.95	1954.68	913.72	1016.42	17.44	29.22	11.14	10.99	9.36	8.04	8.7	16.07	7.65	10.27	15.63	10.15	0.617563	up	0.0288877	0.75457	yes
TRINITY_DN2398_c1_g4	2142	TRINITY_DN2398_c1_g4_i1;TRINITY_DN2398_c1_g4_i2	PREDICTED: vacuolar protein sorting-associated protein 72 homolog [Ailuropoda melanoleuca]	VPS72	Vacuolar protein sorting-associated protein 72 homolog OS=Pongo abelii GN=VPS72 PE=2 SV=1	GO:0005634(nucleus);GO:0006355(regulation of transcription, DNA-templated);GO:0035019(somatic stem cell population maintenance);GO:0043486(histone exchange)	ENOG41119RU(vacuolar protein sorting 72 homolog (S. cerevisiae))	NA	NA	NA	-	F7BGD0.1 PF05764.11;YL1;	-	150.58	239.66	229.53	271.72	180.95	126	139.98	195.65	97.83	162.5	5.41	8.97	11.4	11.84	6.82	4.68	5.79	6.62	3.37	7.18	8.89	5.53	0.61597	up	0.0149877	0.624894	yes
TRINITY_DN14821_c0_g3	2241	TRINITY_DN14821_c0_g3_i1	PREDICTED: forkhead box protein J1 [Oryctolagus cuniculus]	Foxj1	Forkhead box protein J1 OS=Mus musculus GN=Foxj1 PE=2 SV=2	GO:0000122(negative regulation of transcription by RNA polymerase II);GO:0000976(transcription regulatory region sequence-specific DNA binding);GO:0000978(RNA polymerase II proximal promoter sequence-specific DNA binding);GO:0000981(RNA polymerase II transcription factor activity, sequence-specific DNA binding);GO:0002508(central tolerance induction);GO:0002635(negative regulation of germinal cen…	COG5025(forkhead box)	NA	NA	NA	-	Q63247.1 PF00250.16;Forkhead;	Fork_head	271.81	326.92	365.99	252	302.82	129.55	248.81	172.57	189.99	268.83	9.26	10.94	15.58	9.22	10.82	4.57	8.96	5.54	6.2	10.59	11.16	7.17	0.613932	up	0.0148423	0.623578	yes
TRINITY_DN131_c0_g3	1468	TRINITY_DN131_c0_g3_i1;TRINITY_DN131_c0_g3_i2	PREDICTED: chondroitin sulfate proteoglycan 5 isoform X1 [Nannospalax galili]	Cspg5	Chondroitin sulfate proteoglycan 5 OS=Rattus norvegicus GN=Cspg5 PE=1 SV=1	GO:0000139(Golgi membrane);GO:0005789(endoplasmic reticulum membrane);GO:0005794(Golgi apparatus);GO:0005886(plasma membrane);GO:0009986(cell surface);GO:0016021(integral component of membrane);GO:0030660(Golgi-associated vesicle membrane);GO:0031103(axon regeneration);GO:0040008(regulation of growth);GO:0050804(modulation of chemical synaptic transmission)	ENOG410YF9F(Chondroitin sulfate proteoglycan 5 (Neuroglycan C))	NA	NA	NA	-	G3HKQ9.1 PF06566.9;Chon_Sulph_att;	-	361.32	586.36	507.59	638.18	521.86	278.28	344.25	431.12	302.41	399.67	28.96	43.38	46.98	50.07	38.5	21.99	26.25	31.71	22.19	34.29	41.58	27.29	0.612932	up	0.00309992	0.35439	yes
TRINITY_DN3661_c0_g1	3677	TRINITY_DN3661_c0_g1_i1;TRINITY_DN3661_c0_g1_i2;TRINITY_DN3661_c0_g1_i3;TRINITY_DN3661_c0_g1_i4;TRINITY_DN3661_c0_g1_i5;TRINITY_DN3661_c0_g1_i6	PREDICTED: inactive serine protease PAMR1 [Nannospalax galili]	Pamr1	Inactive serine protease PAMR1 OS=Mus musculus GN=Pamr1 PE=2 SV=3	GO:0004252(serine-type endopeptidase activity);GO:0005509(calcium ion binding);GO:0005576(extracellular region);GO:0005615(extracellular space);GO:0006508(proteolysis)	COG5640(protease)	NA	NA	NA	-	D4A0A3.2 PF00089.24;Trypsin;	-	531	1062.99	341	372	306	307	285	460	403	280	16.21	24.79	9.05	10.54	7.14	8.56	7.1	11.52	9.09	8.59	13.55	8.97	0.612803	up	0.0277389	0.746777	yes
TRINITY_DN43981_c0_g1	4019	TRINITY_DN43981_c0_g1_i1;TRINITY_DN43981_c0_g1_i2	PREDICTED: cyclin-dependent kinase 5 activator 1 [Nannospalax galili]	CDK5R1	Cyclin-dependent kinase 5 activator 1 OS=Bos taurus GN=CDK5R1 PE=1 SV=1	GO:0001764(neuron migration);GO:0005654(nucleoplasm);GO:0007158(neuron cell-cell adhesion);GO:0007411(axon guidance);GO:0007413(axonal fasciculation);GO:0016533(cyclin-dependent protein kinase 5 holoenzyme complex);GO:0018107(peptidyl-threonine phosphorylation);GO:0019901(protein kinase binding);GO:0021549(cerebellum development);GO:0021722(superior olivary nucleus maturation);GO:0021766(hippocam…	ENOG410YFUI(Cyclin-dependent kinase 5 regulatory subunit)	K11716	cyclin-dependent kinase 5 activator 1	-	ngi05010(Alzheimer disease);ngi05030(Cocaine addiction)	L9KH17.1 PF03261.13;CDK5_activator;	-	4076.8	6000.07	1994	2131.93	2035	1691.62	1531	4517.64	1363.41	1881.08	75.39	109.17	46.07	42.12	39.51	32.44	29.67	78.66	24.04	40.46	62.45	41.05	0.608021	up	0.0466685	0.850622	yes
TRINITY_DN42739_c0_g1	1743	TRINITY_DN42739_c0_g1_i1;TRINITY_DN42739_c0_g1_i2;TRINITY_DN42739_c0_g1_i3	PREDICTED: E3 ubiquitin-protein ligase E3D [Peromyscus maniculatus bairdii]	Ube3d	E3 ubiquitin-protein ligase E3D OS=Mus musculus GN=Ube3d PE=2 SV=1	GO:0000151(ubiquitin ligase complex);GO:0000209(protein polyubiquitination);GO:0005737(cytoplasm);GO:0006513(protein monoubiquitination);GO:0016567(protein ubiquitination);GO:0016740(transferase activity);GO:0030332(cyclin binding);GO:0044390(ubiquitin-like protein conjugating enzyme binding);GO:0051865(protein autoubiquitination);GO:0061630(ubiquitin protein ligase activity)	ENOG4111HHQ(ubiquitin protein ligase E3D)	NA	NA	NA	-	A0A0G2JZS6.1 PF09814.7;HECT_2;	-	112	142	119	107	95	55.86	86	94	64	86	5.44	6.52	7.3	5.35	4.79	2.77	4.23	4.17	2.94	4.64	5.88	3.75	0.60675	up	0.0154758	0.624894	yes
TRINITY_DN3008_c0_g1	6146	TRINITY_DN3008_c0_g1_i1;TRINITY_DN3008_c0_g1_i10;TRINITY_DN3008_c0_g1_i11;TRINITY_DN3008_c0_g1_i12;TRINITY_DN3008_c0_g1_i13;TRINITY_DN3008_c0_g1_i14;TRINITY_DN3008_c0_g1_i15;TRINITY_DN3008_c0_g1_i16;TRINITY_DN3008_c0_g1_i17;TRINITY_DN3008_c0_g1_i18;TRINITY_DN3008_c0_g1_i19;TRINITY_DN3008_c0_g1_i2;TRINITY_DN3008_c0_g1_i20;TRINITY_DN3008_c0_g1_i21;TRINITY_DN3008_c0_g1_i22;TRINITY_DN3008_c0_g1_i23;T…	PREDICTED: cilia- and flagella-associated protein 43 [Nannospalax galili]	CFAP43	Cilia- and flagella-associated protein 43 OS=Homo sapiens GN=CFAP43 PE=2 SV=3	GO:0042995(cell projection)	ENOG410XSR0(NA)	-	-	-	-	-	-	272	282	479	204.28	331	221	264.05	210	152	217	9.95	6.37	16.56	7.48	7.1	7.37	7.23	10.39	6.26	7.82	9.49	7.81	0.604981	up	0.0263074	0.746292	yes
TRINITY_DN1420_c0_g1	8423	TRINITY_DN1420_c0_g1_i1;TRINITY_DN1420_c0_g1_i10;TRINITY_DN1420_c0_g1_i11;TRINITY_DN1420_c0_g1_i12;TRINITY_DN1420_c0_g1_i13;TRINITY_DN1420_c0_g1_i14;TRINITY_DN1420_c0_g1_i15;TRINITY_DN1420_c0_g1_i16;TRINITY_DN1420_c0_g1_i17;TRINITY_DN1420_c0_g1_i18;TRINITY_DN1420_c0_g1_i19;TRINITY_DN1420_c0_g1_i2;TRINITY_DN1420_c0_g1_i20;TRINITY_DN1420_c0_g1_i21;TRINITY_DN1420_c0_g1_i22;TRINITY_DN1420_c0_g1_i23;T…	PREDICTED: coiled-coil domain-containing protein 136 isoform X1 [Propithecus coquereli]	Ccdc136	Coiled-coil domain-containing protein 136 OS=Mus musculus GN=Ccdc136 PE=1 SV=2	GO:0001675(acrosome assembly);GO:0002080(acrosomal membrane);GO:0005739(mitochondrion);GO:0007283(spermatogenesis);GO:0007338(single fertilization);GO:0016021(integral component of membrane)	ENOG4111KB8(coiled-coil domain containing 136)	K04437	filamin	-	epz04010(MAPK signaling pathway);epz04510(Focal adhesion);epz05205(Proteoglycans in cancer);epz05132(Salmonella infection)	-	-	4191.07	6278.67	1881.44	2531.4	2284.9	1927.45	2033.77	3846.37	1744.02	2007.32	164.77	245.17	90.25	109.19	95.92	77.42	79.55	138.6	63.93	93.84	141.06	90.67	0.59472	up	0.0224625	0.72056	yes
TRINITY_DN38192_c0_g1	3652	TRINITY_DN38192_c0_g1_i1;TRINITY_DN38192_c0_g1_i2;TRINITY_DN38192_c0_g1_i3	protein kinase C-binding protein NELL2 isoform a [Homo sapiens]	NELL2	Protein kinase C-binding protein NELL2 OS=Homo sapiens GN=NELL2 PE=1 SV=1	GO:0005080(protein kinase C binding);GO:0005509(calcium ion binding);GO:0005515(protein binding);GO:0005615(extracellular space);GO:0005737(cytoplasm);GO:0008201(heparin binding);GO:0016020(membrane);GO:0030425(dendrite);GO:0040008(regulation of growth);GO:0042802(identical protein binding);GO:0043204(perikaryon);GO:0070050(neuron cellular homeostasis);GO:0070207(protein homotrimerization)	ENOG410XSZA(NEL-like 1 (Chicken))	NA	NA	NA	-	G1TC91.2 PF02210.22;Laminin_G_2;	-	3386.26	6264.53	1427.61	2509.6	3491.61	2109.96	2362.08	3182.45	1730.92	2004	71.68	129.25	37.78	56.54	77.28	49.02	52.48	63.25	34.66	49.12	74.51	49.71	0.593969	up	0.0210708	0.713242	yes
TRINITY_DN4046_c1_g2	3975	TRINITY_DN4046_c1_g2_i1	PREDICTED: protein phosphatase 1 regulatory subunit 3B [Nannospalax galili]	Ppp1r3b	Protein phosphatase 1 regulatory subunit 3B OS=Mus musculus GN=Ppp1r3b PE=1 SV=1	GO:0000164(protein phosphatase type 1 complex);GO:0004721(phosphoprotein phosphatase activity);GO:0005975(carbohydrate metabolic process);GO:0005977(glycogen metabolic process);GO:0005979(regulation of glycogen biosynthetic process);GO:0005981(regulation of glycogen catabolic process);GO:0019888(protein phosphatase regulator activity);GO:0019899(enzyme binding);GO:0042587(glycogen granule);GO:004…	ENOG4111FT1(protein phosphatase 1, regulatory subunit)	K07189	protein phosphatase 1 regulatory subunit 3A/B/C/D/E	-	ngi04910(Insulin signaling pathway);ngi04931(Insulin resistance)	G5AV62.1 PF03370.11;CBM_21;	-	111.66	199.58	125.12	82.09	76.28	89.02	55.13	96.11	80.99	82.18	2	3.51	2.8	1.57	1.43	1.65	1.04	1.61	1.38	1.7	2.26	1.48	0.592898	up	0.0429629	0.833543	yes
TRINITY_DN4049_c0_g1	4281	TRINITY_DN4049_c0_g1_i1;TRINITY_DN4049_c0_g1_i2;TRINITY_DN4049_c0_g1_i3	PREDICTED: rho guanine nucleotide exchange factor 3 isoform X2 [Nannospalax galili]	Arhgef3	Rho guanine nucleotide exchange factor 3 OS=Mus musculus GN=Arhgef3 PE=1 SV=1	GO:0005085(guanyl-nucleotide exchange factor activity);GO:0005089(Rho guanyl-nucleotide exchange factor activity);GO:0005622(intracellular);GO:0005737(cytoplasm);GO:0035023(regulation of Rho protein signal transduction);GO:0035556(intracellular signal transduction)	COG5422(guanine nucleotide exchange factor)	NA	NA	NA	-	D4A1J1.1 PF00621.18;RhoGEF;	-	1176.59	1981.23	661.31	765.02	576	558	569	967	614.72	750.11	22.11	35.68	15.57	15.12	11.3	10.84	11.3	17.2	11.07	16.46	19.96	13.37	0.592126	up	0.0238869	0.727509	yes
TRINITY_DN3046_c0_g1	1103	TRINITY_DN3046_c0_g1_i1;TRINITY_DN3046_c0_g1_i2;TRINITY_DN3046_c0_g1_i3	dickkopf-like protein 1 [Cricetulus griseus]	Dkkl1	Dickkopf-like protein 1 OS=Mus musculus GN=Dkkl1 PE=1 SV=2	GO:0001669(acrosomal vesicle);GO:0005615(extracellular space);GO:0007341(penetration of zona pellucida);GO:0039706(co-receptor binding);GO:0043065(positive regulation of apoptotic process);GO:0045600(positive regulation of fat cell differentiation);GO:0048019(receptor antagonist activity);GO:0090090(negative regulation of canonical Wnt signaling pathway);GO:2000225(negative regulation of testoste…	ENOG4111EFK(dickkopf-like 1)	-	-	-	-	-	-	215.41	257.14	526.18	503.75	397.06	192	323	220.26	252	316	23.49	26.62	69.01	57.32	44	22.28	37.17	22.82	26.44	37.15	44.09	29.17	0.587785	up	0.0434418	0.838102	yes
TRINITY_DN27622_c0_g1	6935	TRINITY_DN27622_c0_g1_i1;TRINITY_DN27622_c0_g1_i2;TRINITY_DN27622_c0_g1_i3	testican-1 precursor [Macaca mulatta]	SPOCK1	Testican-1 OS=Homo sapiens GN=SPOCK1 PE=1 SV=1	GO:0001764(neuron migration);GO:0004869(cysteine-type endopeptidase inhibitor activity);GO:0005509(calcium ion binding);GO:0005615(extracellular space);GO:0005737(cytoplasm);GO:0008191(metalloendopeptidase inhibitor activity);GO:0010812(negative regulation of cell-substrate adhesion);GO:0010951(negative regulation of endopeptidase activity);GO:0010977(negative regulation of neuron projection deve…	ENOG410Y6A8(peptide cross-linking via chondroitin 4-sulfate glycosaminoglycan)	NA	NA	NA	-	M3XF07.1 PF00086.16;Thyroglobulin_1;	-	6332.4	8176.65	3984.98	4944.36	3426	2184.45	3034.53	7489.1	1879.54	3916.55	94.55	120.41	74.41	79.8	53.76	33.84	47.72	105.36	26.95	67.83	84.59	56.34	0.586429	up	0.0413538	0.82323	yes
TRINITY_DN36834_c0_g1	2583	TRINITY_DN36834_c0_g1_i1;TRINITY_DN36834_c0_g1_i2;TRINITY_DN36834_c0_g1_i3	neuroglobin [Spalax carmeli]	NGB	Neuroglobin OS=Homo sapiens GN=NGB PE=1 SV=1	GO:0005344(oxygen carrier activity);GO:0005515(protein binding);GO:0005739(mitochondrion);GO:0005829(cytosol);GO:0006915(apoptotic process);GO:0015671(oxygen transport);GO:0019825(oxygen binding);GO:0020037(heme binding);GO:0043204(perikaryon);GO:0046872(metal ion binding)	COG1018(Is involved in NO detoxification in an aerobic process, termed nitric oxide dioxygenase (NOD) reaction that utilizes O(2) and NAD(P)H to convert NO to nitrate, which protects the bacterium from various noxious nitrogen compounds. Therefore, plays a central role in the inducible response to nitrosative stress (By similarity))	NA	NA	NA	-	Q5ZPR7.1 PF00042.20;Globin;	-	932.29	1123.78	1424.16	1705.07	1107.94	873.95	633	1114.79	560	1136.32	27.31	32.25	51.72	53.15	33.83	26.24	19.55	30.97	15.72	38.6	39.65	26.22	0.585487	up	0.0117756	0.608541	yes
TRINITY_DN10035_c0_g1	1308	TRINITY_DN10035_c0_g1_i1;TRINITY_DN10035_c0_g1_i2	PREDICTED: ras-related and estrogen-regulated growth inhibitor isoform X1 [Nannospalax galili]	Rerg	Ras-related and estrogen-regulated growth inhibitor OS=Mus musculus GN=Rerg PE=2 SV=1	GO:0000166(nucleotide binding);GO:0003924(GTPase activity);GO:0005525(GTP binding);GO:0005634(nucleus);GO:0005737(cytoplasm);GO:0005829(cytosol);GO:0007165(signal transduction);GO:0008285(negative regulation of cell proliferation);GO:0009725(response to hormone);GO:0016020(membrane);GO:0030308(negative regulation of cell growth)	COG1100(GTP-binding Protein)	NA	NA	NA	-	A9JSB8.1 PF00071.20;Ras;	-	71	81	105	98	102	47	55	62	62	86	4.83	5.49	8.71	7.15	7.33	3.28	3.96	3.97	3.96	6.62	6.7	4.36	0.584837	up	0.0359381	0.800796	yes
TRINITY_DN683_c0_g2	3584	TRINITY_DN683_c0_g2_i1;TRINITY_DN683_c0_g2_i2;TRINITY_DN683_c0_g2_i3	PREDICTED: guanine nucleotide-binding protein G(I)/G(S)/G(O) subunit gamma-2 isoform X1 [Fukomys damarensis]	GNG2	Guanine nucleotide-binding protein G(I)/G(S)/G(O) subunit gamma-2 OS=Bos taurus GN=GNG2 PE=1 SV=2	GO:0005834(heterotrimeric G-protein complex);GO:0007186(G-protein coupled receptor signaling pathway)	ENOG41122JF(Guanine nucleotide-binding proteins (G proteins) are involved as a modulator or transducer in various transmembrane signaling systems. The beta and gamma chains are required for the GTPase activity, for replacement of GDP by GTP, and for G protein- effector interaction)	K07826	guanine nucleotide-binding protein G(I)/G(S)/G(O) subunit gamma-2	-	myb04014(Ras signaling pathway);myb04371(Apelin signaling pathway);myb04151(PI3K-Akt signaling pathway);myb04062(Chemokine signaling pathway);myb04926(Relaxin signaling pathway);myb04724(Glutamatergic synapse);myb04727(GABAergic synapse);myb04725(Cholinergic synapse);myb04728(Dopaminergic synapse);myb04726(Serotonergic synapse);myb04723(Retrograde endocannabinoid signaling);myb04713(Circadian ent…	W5N292.1 PF00631.20;G-gamma;	-	3832.97	7259.84	3503.01	4082.84	4542.98	2563.11	3068.5	4576.97	2616.82	3025.09	79.18	144.13	90.52	89.12	99.25	55.9	68.34	87.58	50.41	72.12	100.44	66.87	0.584628	up	0.00254968	0.329298	yes

## Sheet: down-regulated genes
Gene_ID	Length	Trans_ID	Annotation	Name	swissprot_description	GO_Term	NOG	KOEntry	KODescription	EC	KEGG_Pathway	Pfam_description	Family	HE_1_count	HE_2_count	HE_3_count	HE_4_count	HE_5_count	HA_1_count	HA_2_count	HA_3_count	HA_4_count	HA_5_count	HE_1_TPM	HE_2_TPM	HE_3_TPM	HE_4_TPM	HE_5_TPM	HA_1_TPM	HA_2_TPM	HA_3_TPM	HA_4_TPM	HA_5_TPM	HE_mean_TPM	HA_mean_TPM	log2FC	regulation	pvalue	FDR	significant
TRINITY_DN55263_c1_g2	4683	TRINITY_DN55263_c1_g2_i1;TRINITY_DN55263_c1_g2_i2;TRINITY_DN55263_c1_g2_i3;TRINITY_DN55263_c1_g2_i4;TRINITY_DN55263_c1_g2_i5;TRINITY_DN55263_c1_g2_i6;TRINITY_DN55263_c1_g2_i7	PREDICTED: pro-interleukin-16 isoform X1 [Nannospalax galili]	Il16	Pro-interleukin-16 OS=Mus musculus GN=Il16 PE=1 SV=3	GO:0005125(cytokine activity);GO:0005515(protein binding);GO:0005576(extracellular region);GO:0005615(extracellular space);GO:0005622(intracellular);GO:0005634(nucleus);GO:0005737(cytoplasm);GO:0005829(cytosol);GO:0005886(plasma membrane);GO:0006351(transcription, DNA-templated);GO:0006355(regulation of transcription, DNA-templated);GO:0006935(chemotaxis);GO:0016607(nuclear speck);GO:0030595(leuk…	ENOG4110362(parallel actin filament bundle assembly)	NA	NA	NA	-	I3NEB5.1 PF00595.22;PDZ;	-	250.87	185.03	146.03	202.06	268	324.98	235.13	248.43	593.69	202.17	5.5	3.92	3.87	4.75	6.39	7.67	5.29	5.07	12.44	4.94	4.89	7.08	-0.584113	down	0.0356866	0.800796	yes
TRINITY_DN37482_c0_g1	6492	TRINITY_DN37482_c0_g1_i1	PREDICTED: collagen alpha-1(XXIV) chain [Nannospalax galili]	COL24A1	Collagen alpha-1(XXIV) chain OS=Homo sapiens GN=COL24A1 PE=1 SV=2	GO:0002244(hematopoietic progenitor cell differentiation);GO:0005201(extracellular matrix structural constituent);GO:0005515(protein binding);GO:0005576(extracellular region);GO:0005581(collagen trimer);GO:0005788(endoplasmic reticulum lumen)	ENOG410XNMM(collagen, type)	K19721	collagen, type V/XI/XXIV/XXVII, alpha	-	ngi04974(Protein digestion and absorption)	G1MWR8.2 PF01410.16;COLFI;	-	275.21	144	166	129	192	484	219.17	203	280	179	2.92	1.5	2.2	1.46	2.13	5.29	2.44	2.01	2.83	2.19	2.04	2.95	-0.584776	down	0.0494015	0.857594	yes
TRINITY_DN13227_c0_g2	2958	TRINITY_DN13227_c0_g2_i1	PREDICTED: storkhead-box protein 1 isoform X1 [Nannospalax galili]	STOX1	Storkhead-box protein 1 OS=Homo sapiens GN=STOX1 PE=1 SV=2	GO:0000977(RNA polymerase II regulatory region sequence-specific DNA binding);GO:0005654(nucleoplasm);GO:0005730(nucleolus);GO:0005813(centrosome);GO:0005938(cell cortex);GO:0010628(positive regulation of gene expression);GO:0010629(negative regulation of gene expression);GO:0010800(positive regulation of peptidyl-threonine phosphorylation);GO:0010971(positive regulation of G2/M transition of mit…	ENOG410ZJ97(storkhead box)	-	-	-	-	S9WZA7.1 PF10264.7;Stork_head;	-	60	71	53	67.57	56	69.02	131	126.02	89.02	60.02	1.49	1.73	1.64	1.8	1.46	1.77	3.43	2.94	2.11	1.72	1.62	2.39	-0.585495	down	0.0313145	0.783305	yes
TRINITY_DN37340_c0_g3	8126	TRINITY_DN37340_c0_g3_i1;TRINITY_DN37340_c0_g3_i2;TRINITY_DN37340_c0_g3_i3	collagen alpha-1(XII) chain isoform X4 [Cricetulus griseus]	Col12a1	Collagen alpha-1(XII) chain OS=Mus musculus GN=Col12a1 PE=2 SV=3	GO:0005576(extracellular region);GO:0005581(collagen trimer);GO:0005595(collagen type XII trimer);GO:0005615(extracellular space);GO:0007155(cell adhesion);GO:0031012(extracellular matrix)	ENOG4111RUM(collagen, type XII, alpha 1)	K08132	collagen, type XII, alpha	-	mmu04974(Protein digestion and absorption)	F7H0A7.1 PF00092.26;VWA;	-	424	302.66	295	276	369	609.51	418.28	343.08	763.67	394	7.12	4.88	6.67	5.16	7.04	12.16	7.63	5.96	13.56	8.86	6.17	9.63	-0.585656	down	0.0134719	0.616715	yes
TRINITY_DN44449_c0_g2	3302	TRINITY_DN44449_c0_g2_i1;TRINITY_DN44449_c0_g2_i2;TRINITY_DN44449_c0_g2_i3;TRINITY_DN44449_c0_g2_i4;TRINITY_DN44449_c0_g2_i5;TRINITY_DN44449_c0_g2_i6	PREDICTED: toll-like receptor 6 [Nannospalax galili]	TLR6	Toll-like receptor 6 OS=Homo sapiens GN=TLR6 PE=1 SV=2	GO:0002224(toll-like receptor signaling pathway);GO:0004888(transmembrane signaling receptor activity);GO:0005887(integral component of plasma membrane);GO:0035355(Toll-like receptor 2-Toll-like receptor 6 protein complex);GO:0035663(Toll-like receptor 2 binding);GO:0042742(defense response to bacterium);GO:0071723(lipopeptide binding);GO:0071726(cellular response to diacyl bacterial lipopeptide)	COG4886(leucine Rich Repeat)	K10169	toll-like receptor 6	-	ngi04145(Phagosome);ngi04620(Toll-like receptor signaling pathway);ngi05152(Tuberculosis);ngi05142(Chagas disease (American trypanosomiasis))	Q9EPW9.2 PF01582.18;TIR;	-	158	92.01	68.01	106.08	100	160.83	115.96	118	274.99	124	4.22	2.39	2.08	2.72	2.51	4.54	3.18	2.73	7.17	3.87	2.78	4.3	-0.588364	down	0.0428931	0.833543	yes
TRINITY_DN3271_c1_g1	5452	TRINITY_DN3271_c1_g1_i1;TRINITY_DN3271_c1_g1_i2	PREDICTED: sal-like protein 1 [Peromyscus maniculatus bairdii]	Sall1	Sal-like protein 1 OS=Mus musculus GN=Sall1 PE=1 SV=1	GO:0000122(negative regulation of transcription by RNA polymerase II);GO:0000792(heterochromatin);GO:0000978(RNA polymerase II proximal promoter sequence-specific DNA binding);GO:0001085(RNA polymerase II transcription factor binding);GO:0001158(enhancer sequence-specific DNA binding);GO:0001657(ureteric bud development);GO:0001658(branching involved in ureteric bud morphogenesis);GO:0001822(kidn…	ENOG410ZE3Z(-Drosophila)	NA	NA	NA	-	T1GDX9.1 PF12756.5;zf-C2H2_2;	zf-C2H2	392	278.16	241	418	375	517.08	443	440	783.04	416.19	5.24	3.68	4.05	6.02	5.29	7.13	6.22	5.57	10.03	6.46	4.86	7.08	-0.588988	down	0.00708478	0.503497	yes
TRINITY_DN2709_c0_g1	4815	TRINITY_DN2709_c0_g1_i1;TRINITY_DN2709_c0_g1_i10;TRINITY_DN2709_c0_g1_i11;TRINITY_DN2709_c0_g1_i12;TRINITY_DN2709_c0_g1_i13;TRINITY_DN2709_c0_g1_i14;TRINITY_DN2709_c0_g1_i15;TRINITY_DN2709_c0_g1_i16;TRINITY_DN2709_c0_g1_i17;TRINITY_DN2709_c0_g1_i18;TRINITY_DN2709_c0_g1_i19;TRINITY_DN2709_c0_g1_i2;TRINITY_DN2709_c0_g1_i20;TRINITY_DN2709_c0_g1_i21;TRINITY_DN2709_c0_g1_i22;TRINITY_DN2709_c0_g1_i23;T…	PREDICTED: calpastatin isoform X2 [Nannospalax galili]	CAST	Calpastatin OS=Homo sapiens GN=CAST PE=1 SV=4	GO:0005737(cytoplasm);GO:0005783(endoplasmic reticulum)	ENOG4111YF0(calpastatin)	NA	NA	NA	-	H0V7Z8.1 PF00748.17;Calpain_inhib;	-	838.01	703.6	561.97	744.35	1035.73	1031.04	1263.46	858.98	2068.06	714.8	16.78	13.8	13.9	14.27	20.12	21.16	24.52	14.77	35.14	16.09	15.77	22.34	-0.589164	down	0.015264	0.624894	yes
TRINITY_DN12365_c0_g1	2874	TRINITY_DN12365_c0_g1_i1;TRINITY_DN12365_c0_g1_i2	PREDICTED: cytidine monophosphate-N-acetylneuraminic acid hydroxylase [Nannospalax galili]	Cmah	Cytidine monophosphate-N-acetylneuraminic acid hydroxylase OS=Mus musculus GN=Cmah PE=1 SV=1	GO:0005737(cytoplasm);GO:0005783(endoplasmic reticulum);GO:0016491(oxidoreductase activity);GO:0016787(hydrolase activity);GO:0030338(CMP-N-acetylneuraminate monooxygenase activity);GO:0043227(membrane-bounded organelle);GO:0046381(CMP-N-acetylneuraminate metabolic process);GO:0046872(metal ion binding);GO:0051536(iron-sulfur cluster binding);GO:0051537(2 iron, 2 sulfur cluster binding);GO:005511…	ENOG410YSJY(cytidine monophospho-N-acetylneuraminic acid hydroxylase, pseudogene)	K08080	CMP-N-acetylneuraminate monooxygenase	EC:1.14.18.2	ngi00520(Amino sugar and nucleotide sugar metabolism)	W5MF68.1 PF13483.4;Lactamase_B_3;	-	48.07	41	38	27	59	75	66	60	83	43	1.67	1.51	1.86	0.74	2.02	2.46	2.31	2.19	2.55	2.04	1.56	2.31	-0.590156	down	0.0438156	0.839858	yes
TRINITY_DN8873_c0_g1	2306	TRINITY_DN8873_c0_g1_i1;TRINITY_DN8873_c0_g1_i2;TRINITY_DN8873_c0_g1_i3	PREDICTED: mitochondrial ribonuclease P protein 3 isoform X1 [Nannospalax galili]	Kiaa0391	Mitochondrial ribonuclease P protein 3 OS=Mus musculus GN=Kiaa0391 PE=2 SV=1	GO:0001682(tRNA 5'-leader removal);GO:0004518(nuclease activity);GO:0004526(ribonuclease P activity);GO:0005634(nucleus);GO:0005739(mitochondrion);GO:0008033(tRNA processing);GO:0016787(hydrolase activity);GO:0030678(mitochondrial ribonuclease P complex);GO:0042645(mitochondrial nucleoid);GO:0046872(metal ion binding);GO:0097745(mitochondrial tRNA 5'-end processing)	ENOG4111GT9(Mitochondrial ribonuclease p protein)	NA	NA	NA	-	V9GXP4.1 PF16953.3;PRORP;	-	71	113	71	110	103	154.31	135	140.87	145.98	139	4.09	5.54	3.35	4.35	3.93	6.46	5.3	5.13	6.2	8.18	4.25	6.25	-0.590659	down	0.0132662	0.616049	yes
TRINITY_DN8601_c2_g2	3963	TRINITY_DN8601_c2_g2_i1	PREDICTED: toll-like receptor 2 [Nannospalax galili]	TLR2	Toll-like receptor 2 OS=Cricetulus griseus GN=TLR2 PE=2 SV=2	GO:0005794(Golgi apparatus);GO:0045121(membrane raft);GO:0071726(cellular response to diacyl bacterial lipopeptide);GO:0071727(cellular response to triacyl bacterial lipopeptide)	COG4886(leucine Rich Repeat)	K10159	toll-like receptor 2	-	ngi04151(PI3K-Akt signaling pathway);ngi04145(Phagosome);ngi04620(Toll-like receptor signaling pathway);ngi05205(Proteoglycans in cancer);ngi05323(Rheumatoid arthritis);ngi05321(Inflammatiory bowel disease (IBD));ngi05134(Legionellosis);ngi05152(Tuberculosis);ngi05162(Measles);ngi05161(Hepatitis B);ngi05168(Herpes simplex infection);ngi05146(Amoebiasis);ngi05144(Malaria);ngi05145(Toxoplasmosis);n…	G3UL46.1 PF01582.18;TIR;	-	123	99.06	67	132.7	148	164.25	130	144	323	113	2.21	1.75	1.5	2.55	2.79	3.05	2.46	2.43	5.53	2.34	2.16	3.16	-0.591529	down	0.0477327	0.850622	yes
TRINITY_DN175_c0_g1	12366	TRINITY_DN175_c0_g1_i1;TRINITY_DN175_c0_g1_i10;TRINITY_DN175_c0_g1_i100;TRINITY_DN175_c0_g1_i101;TRINITY_DN175_c0_g1_i102;TRINITY_DN175_c0_g1_i103;TRINITY_DN175_c0_g1_i104;TRINITY_DN175_c0_g1_i105;TRINITY_DN175_c0_g1_i106;TRINITY_DN175_c0_g1_i107;TRINITY_DN175_c0_g1_i108;TRINITY_DN175_c0_g1_i109;TRINITY_DN175_c0_g1_i11;TRINITY_DN175_c0_g1_i110;TRINITY_DN175_c0_g1_i111;TRINITY_DN175_c0_g1_i112;TRI…	PREDICTED: ATP-binding cassette sub-family A member 8-B-like [Nannospalax galili]	Abca8b	ATP-binding cassette sub-family A member 8-B OS=Mus musculus GN=Abca8b PE=1 SV=2	GO:0005743(mitochondrial inner membrane);GO:0006869(lipid transport);GO:0042626(ATPase activity, coupled to transmembrane movement of substances)	COG1131((ABC) transporter)	K05650	ATP-binding cassette, subfamily A (ABC1), member 8	-	ngi02010(ABC transporters)	F7D8B7.1 PF12698.5;ABC2_membrane_3;	-	4667.75	3888.41	2266.88	2742.92	3829.76	6135.14	6068.81	4397.51	6843.42	2904.5	48.64	40.88	27.66	34.5	43.33	64.98	69.17	51.67	74.44	35.65	39	59.18	-0.591942	down	0.00732106	0.510039	yes
TRINITY_DN2102_c5_g1	5277	TRINITY_DN2102_c5_g1_i1	PREDICTED: phosphatidylcholine:ceramide cholinephosphotransferase 2 [Nannospalax galili]	Sgms2	Phosphatidylcholine:ceramide cholinephosphotransferase 2 OS=Rattus norvegicus GN=Sgms2 PE=1 SV=2	GO:0005887(integral component of plasma membrane);GO:0006686(sphingomyelin biosynthetic process);GO:0030173(integral component of Golgi membrane);GO:0047493(ceramide cholinephosphotransferase activity)	ENOG410XNSC(sphingomyelin synthase)	K04714	shingomyelin synthase	EC:2.7.8.27	ngi00600(Sphingolipid metabolism);ngi04071(Sphingolipid signaling pathway)	G3RA31.1 PF14360.4;PAP2_C;	-	240	380	260.03	425	368	485	434	713.61	507	456	3.17	4.92	4.28	6.01	5.09	6.6	6.03	8.82	6.37	6.94	4.69	6.95	-0.591973	down	0.00332144	0.359141	yes
TRINITY_DN100_c9_g1	2658	TRINITY_DN100_c9_g1_i1	PREDICTED: serine/threonine-protein kinase 32A isoform X1 [Nannospalax galili]	Stk32a	Serine/threonine-protein kinase 32A OS=Mus musculus GN=Stk32a PE=2 SV=1	GO:0004674(protein serine/threonine kinase activity);GO:0005524(ATP binding);GO:0005622(intracellular);GO:0018105(peptidyl-serine phosphorylation);GO:0035556(intracellular signal transduction)	ENOG410XNPH(protein serine/threonine kinase activity)	NA	NA	NA	-	H0VBA8.1 PF00069.23;Pkinase;	-	170	142.02	148.21	276.41	240.15	281.27	332.21	219.25	435.7	226.79	4.76	3.9	5.18	8.3	7.05	8.14	9.81	5.77	11.66	7.33	5.84	8.54	-0.592942	down	0.0242389	0.731207	yes
TRINITY_DN763_c0_g1	7822	TRINITY_DN763_c0_g1_i1;TRINITY_DN763_c0_g1_i10;TRINITY_DN763_c0_g1_i11;TRINITY_DN763_c0_g1_i12;TRINITY_DN763_c0_g1_i13;TRINITY_DN763_c0_g1_i14;TRINITY_DN763_c0_g1_i15;TRINITY_DN763_c0_g1_i16;TRINITY_DN763_c0_g1_i17;TRINITY_DN763_c0_g1_i18;TRINITY_DN763_c0_g1_i19;TRINITY_DN763_c0_g1_i2;TRINITY_DN763_c0_g1_i20;TRINITY_DN763_c0_g1_i21;TRINITY_DN763_c0_g1_i22;TRINITY_DN763_c0_g1_i23;TRINITY_DN763_c0_…	PREDICTED: inverted formin-2 [Nannospalax galili]	Inf2	Inverted formin-2 OS=Mus musculus GN=Inf2 PE=1 SV=1	GO:0003779(actin binding);GO:0005737(cytoplasm);GO:0016043(cellular component organization);GO:0017048(Rho GTPase binding);GO:0030036(actin cytoskeleton organization);GO:0032535(regulation of cellular component size);GO:0048471(perinuclear region of cytoplasm);GO:0090140(regulation of mitochondrial fission)	ENOG410XQR0(inverted formin, FH2 and WH2 domain containing)	K01939	adenylosuccinate synthase	EC:6.3.4.4	asn00230(Purine metabolism);asn00250(Alanine, aspartate and glutamate metabolism)	G3H393.1 PF02181.21;FH2;	-	2232.04	1776.85	1220	1603.15	2052	2990	2530.98	2097.73	4279.91	1645.14	39.46	28.74	25.04	29.82	35.55	49.22	48.28	30.22	67.34	30.12	31.72	45.04	-0.59375	down	0.00689509	0.499076	yes
TRINITY_DN20612_c0_g1	6841	TRINITY_DN20612_c0_g1_i1;TRINITY_DN20612_c0_g1_i2;TRINITY_DN20612_c0_g1_i3;TRINITY_DN20612_c0_g1_i4;TRINITY_DN20612_c0_g1_i5;TRINITY_DN20612_c0_g1_i6;TRINITY_DN20612_c0_g1_i7;TRINITY_DN20612_c0_g1_i8	PREDICTED: collagen alpha-2(XI) chain isoform X1 [Macaca mulatta]	Col11a2	Collagen alpha-2(XI) chain OS=Mus musculus GN=Col11a2 PE=2 SV=3	GO:0001501(skeletal system development);GO:0001894(tissue homeostasis);GO:0002062(chondrocyte differentiation);GO:0005201(extracellular matrix structural constituent);GO:0005576(extracellular region);GO:0005581(collagen trimer);GO:0007605(sensory perception of sound);GO:0030199(collagen fibril organization);GO:0046872(metal ion binding);GO:0048705(skeletal system morphogenesis);GO:0051216(cartila…	ENOG410XNMM(collagen, type)	K19721	collagen, type V/XI/XXIV/XXVII, alpha	-	mcc04974(Protein digestion and absorption)	G3VT58.1 PF01410.16;COLFI;	-	214	185	303	280	363	535	384.07	270	453	428	3.9	2.09	4.31	3.4	5.88	7.9	6.08	3.68	6.53	5.59	3.92	5.96	-0.598104	down	0.0217847	0.715656	yes
TRINITY_DN25122_c1_g1	5631	TRINITY_DN25122_c1_g1_i1;TRINITY_DN25122_c1_g1_i2;TRINITY_DN25122_c1_g1_i3;TRINITY_DN25122_c1_g1_i4;TRINITY_DN25122_c1_g1_i5;TRINITY_DN25122_c1_g1_i6;TRINITY_DN25122_c1_g1_i7;TRINITY_DN25122_c1_g1_i8;TRINITY_DN25122_c1_g1_i9	PREDICTED: complement C3 [Nannospalax galili]	C3	Complement C3 OS=Rattus norvegicus GN=C3 PE=1 SV=3	GO:0001798(positive regulation of type IIa hypersensitivity);GO:0001934(positive regulation of protein phosphorylation);GO:0001970(positive regulation of activation of membrane attack complex);GO:0002507(tolerance induction);GO:0004866(endopeptidase inhibitor activity);GO:0005515(protein binding);GO:0005615(extracellular space);GO:0006631(fatty acid metabolic process);GO:0006911(phagocytosis, eng…	ENOG410XRED(Complement component)	K03990	complement component 3	-	ngi04145(Phagosome);ngi04610(Complement and coagulation cascades);ngi05203(Viral carcinogenesis);ngi05322(Systemic lupus erythematosus);ngi05133(Pertussis);ngi05134(Legionellosis);ngi05150(Staphylococcus aureus infection);ngi05152(Tuberculosis);ngi05168(Herpes simplex infection);ngi05167(Kaposi sarcoma-associated herpesvirus infection);ngi05140(Leishmaniasis);ngi05142(Chagas disease (American try…	P01026.3 PF07678.12;A2M_comp;	-	2334.75	2022.71	1586.83	2134.73	2608.54	2029.87	2567.95	2530.14	7705.4	1815.38	80.73	57.67	63.94	64.02	88.66	74.09	80.79	68.73	213.74	67.29	71	100.93	-0.600359	down	0.0448589	0.843744	yes
TRINITY_DN3492_c1_g1	5065	TRINITY_DN3492_c1_g1_i1;TRINITY_DN3492_c1_g1_i10;TRINITY_DN3492_c1_g1_i11;TRINITY_DN3492_c1_g1_i12;TRINITY_DN3492_c1_g1_i13;TRINITY_DN3492_c1_g1_i14;TRINITY_DN3492_c1_g1_i15;TRINITY_DN3492_c1_g1_i16;TRINITY_DN3492_c1_g1_i17;TRINITY_DN3492_c1_g1_i18;TRINITY_DN3492_c1_g1_i19;TRINITY_DN3492_c1_g1_i2;TRINITY_DN3492_c1_g1_i20;TRINITY_DN3492_c1_g1_i21;TRINITY_DN3492_c1_g1_i22;TRINITY_DN3492_c1_g1_i23;T…	PREDICTED: SEC14-like protein 5 [Nannospalax galili]	SEC14L5	SEC14-like protein 5 OS=Homo sapiens GN=SEC14L5 PE=2 SV=3	GO:0005215(transporter activity);GO:0005622(intracellular);GO:0006810(transport);GO:0016021(integral component of membrane)	ENOG410XRSQ(Transfer protein)	NA	NA	NA	-	H2QAJ0.1 PF00650.18;CRAL_TRIO;	-	894.15	574.65	435.58	445.19	783.48	982.16	1283.02	669.2	1358.07	485.17	29.47	18.09	13.88	10.95	26.64	34.1	37.73	18.51	34.17	20.06	19.81	28.91	-0.601661	down	0.023402	0.725831	yes
TRINITY_DN1277_c0_g1	4656	TRINITY_DN1277_c0_g1_i1;TRINITY_DN1277_c0_g1_i2;TRINITY_DN1277_c0_g1_i3;TRINITY_DN1277_c0_g1_i4	PREDICTED: calcitonin gene-related peptide type 1 receptor [Nannospalax galili]	Calcrl	Calcitonin gene-related peptide type 1 receptor OS=Rattus norvegicus GN=Calcrl PE=2 SV=1	GO:0001525(angiogenesis);GO:0001605(adrenomedullin receptor activity);GO:0001635(calcitonin gene-related peptide receptor activity);GO:0004948(calcitonin receptor activity);GO:0005737(cytoplasm);GO:0005764(lysosome);GO:0005768(endosome);GO:0005783(endoplasmic reticulum);GO:0005886(plasma membrane);GO:0006171(cAMP biosynthetic process);GO:0006816(calcium ion transport);GO:0007166(cell surface rece…	ENOG410XRS2(Receptor)	K04577	calcitonin receptor-like	-	ngi04080(Neuroactive ligand-receptor interaction);ngi04270(Vascular smooth muscle contraction)	H0WPT5.1 PF00002.22;7tm_2;	-	368	501.64	293	576	494	561	626	602.29	1180	490.35	5.57	7.49	5.57	9.35	7.84	8.77	10.03	8.59	17.06	8.62	7.16	10.61	-0.603885	down	0.0107733	0.588758	yes
TRINITY_DN642_c0_g3	2242	TRINITY_DN642_c0_g3_i1;TRINITY_DN642_c0_g3_i2	PREDICTED: ras-related protein Rab-32 [Nannospalax galili]	Rab32	Ras-related protein Rab-32 OS=Mus musculus GN=Rab32 PE=1 SV=3	GO:0003924(GTPase activity);GO:0005525(GTP binding);GO:0005739(mitochondrion);GO:0005741(mitochondrial outer membrane);GO:0005769(early endosome);GO:0005783(endoplasmic reticulum);GO:0005802(trans-Golgi network);GO:0006886(intracellular protein transport);GO:0007005(mitochondrion organization);GO:0012505(endomembrane system);GO:0016020(membrane);GO:0016192(vesicle-mediated transport);GO:0019882(a…	ENOG410YITC(member RAS oncogene)	NA	NA	NA	-	-	-	153	141	127	126.61	129	210.75	135	180	372.86	157	5.81	5.25	6.05	5.15	5.16	8.31	5.44	6.49	13.59	6.92	5.48	8.15	-0.607263	down	0.0233503	0.725669	yes
TRINITY_DN27193_c0_g3	1679	TRINITY_DN27193_c0_g3_i1	E3 ubiquitin-protein ligase RNF125 isoform X2 [Cricetulus griseus]	RNF125	E3 ubiquitin-protein ligase RNF125 OS=Macaca fascicularis GN=RNF125 PE=2 SV=3	GO:0000209(protein polyubiquitination);GO:0005622(intracellular);GO:0008270(zinc ion binding);GO:0031624(ubiquitin conjugating enzyme binding);GO:0032436(positive regulation of proteasomal ubiquitin-dependent protein catabolic process);GO:0061630(ubiquitin protein ligase activity)	ENOG410YBNH(ring finger protein 125, E3 ubiquitin protein ligase)	K12170	E3 ubiquitin-protein ligase RNF125	EC:2.3.2.27	cge04622(RIG-I-like receptor signaling pathway)	F6VKR1.1 PF05605.10;zf-Di19;	-	34.17	43	31.81	44	29	48	58.02	56	78.29	44	1.65	2.04	1.92	2.28	1.47	2.4	2.96	2.55	3.62	2.45	1.87	2.8	-0.609811	down	0.0271955	0.746777	yes
TRINITY_DN3792_c0_g1	4511	TRINITY_DN3792_c0_g1_i1;TRINITY_DN3792_c0_g1_i2;TRINITY_DN3792_c0_g1_i3;TRINITY_DN3792_c0_g1_i4;TRINITY_DN3792_c0_g1_i5;TRINITY_DN3792_c0_g1_i6;TRINITY_DN3792_c0_g1_i7	PREDICTED: transmembrane 6 superfamily member 1 [Chinchilla lanigera]	TM6SF1	Transmembrane 6 superfamily member 1 OS=Homo sapiens GN=TM6SF1 PE=1 SV=2	GO:0003674(molecular_function);GO:0005765(lysosomal membrane);GO:0008150(biological_process);GO:0016021(integral component of membrane)	ENOG41113JR(Transmembrane 6 superfamily member)	NA	NA	NA	-	H2R887.1 PF10914.6;DUF2781;	-	186.58	155.79	148.74	297.43	202.89	136.24	246.75	385.1	546.79	254.68	5.35	4.84	5.99	10.76	6.85	4.7	8.24	12.91	19.51	9.8	6.76	11.03	-0.610616	down	0.0408218	0.82323	yes
TRINITY_DN28030_c0_g4	5845	TRINITY_DN28030_c0_g4_i1	dedicator of cytokinesis protein 8 [Microtus ochrogaster]	Dock8	Dedicator of cytokinesis protein 8 OS=Mus musculus GN=Dock8 PE=1 SV=4	GO:0001771(immunological synapse formation);GO:0005085(guanyl-nucleotide exchange factor activity);GO:0005515(protein binding);GO:0005737(cytoplasm);GO:0005886(plasma membrane);GO:0007264(small GTPase mediated signal transduction);GO:0016020(membrane);GO:0031252(cell leading edge);GO:0031256(leading edge membrane);GO:0036336(dendritic cell migration);GO:0042995(cell projection);GO:0043547(positiv…	ENOG410ZJ2S(Dedicator of cytokinesis 8)	NA	NA	NA	-	F6RU57.1 PF06920.11;DHR-2;	-	171	106	82	136	165	210	154	171.09	338.05	148	2.03	1.23	1.21	1.72	2.05	2.57	1.92	1.9	3.81	2.02	1.65	2.44	-0.610761	down	0.0266714	0.746292	yes
TRINITY_DN59558_c0_g1	4618	TRINITY_DN59558_c0_g1_i1;TRINITY_DN59558_c0_g1_i2;TRINITY_DN59558_c0_g1_i3;TRINITY_DN59558_c0_g1_i4;TRINITY_DN59558_c0_g1_i5;TRINITY_DN59558_c0_g1_i6	PREDICTED: uveal autoantigen with coiled-coil domains and ankyrin repeats isoform X2 [Nannospalax galili]	UACA	Uveal autoantigen with coiled-coil domains and ankyrin repeats OS=Homo sapiens GN=UACA PE=1 SV=2	GO:0005634(nucleus);GO:0005737(cytoplasm);GO:0005739(mitochondrion);GO:0097190(apoptotic signaling pathway);GO:1901222(regulation of NIK/NF-kappaB signaling)	COG0666(Ankyrin Repeat)	-	-	-	-	G3TRP2.1 PF12796.5;Ank_2;	-	475.11	440	348	470.1	512	498.25	479	569	1475.25	502	9.52	8.22	9.25	9.46	10.02	9.69	11.24	10.46	26.29	12.04	9.29	13.94	-0.614349	down	0.022846	0.725598	yes
TRINITY_DN7076_c0_g1	4672	TRINITY_DN7076_c0_g1_i1;TRINITY_DN7076_c0_g1_i2;TRINITY_DN7076_c0_g1_i3	PREDICTED: ras guanyl-releasing protein 3 [Peromyscus maniculatus bairdii]	RASGRP3	Ras guanyl-releasing protein 3 OS=Homo sapiens GN=RASGRP3 PE=1 SV=1	GO:0000165(MAPK cascade);GO:0005085(guanyl-nucleotide exchange factor activity);GO:0005088(Ras guanyl-nucleotide exchange factor activity);GO:0005096(GTPase activator activity);GO:0005509(calcium ion binding);GO:0005515(protein binding);GO:0005886(plasma membrane);GO:0005887(integral component of plasma membrane);GO:0007264(small GTPase mediated signal transduction);GO:0007265(Ras protein signal …	ENOG410XTGZ(RAS guanyl releasing protein 3 (calcium and DAG-regulated))	K12362	RAS guanyl-releasing protein 3	-	tup04014(Ras signaling pathway);tup04015(Rap1 signaling pathway);tup04010(MAPK signaling pathway);tup04662(B cell receptor signaling pathway);tup05200(Pathways in cancer)	G1NEU8.1 PF00617.17;RasGEF;	-	304	226	140	332.42	293	383	288	294.15	739	299	6.86	3.73	3.38	6.14	6.38	8.88	6.11	5.29	14.8	7.13	5.3	8.44	-0.614709	down	0.0285299	0.752266	yes
TRINITY_DN2555_c3_g1	5831	TRINITY_DN2555_c3_g1_i1;TRINITY_DN2555_c3_g1_i2;TRINITY_DN2555_c3_g1_i3;TRINITY_DN2555_c3_g1_i4	latent-transforming growth factor beta-binding protein 2 isoform X3 [Mesocricetus auratus]	LTBP2	Latent-transforming growth factor beta-binding protein 2 OS=Homo sapiens GN=LTBP2 PE=1 SV=3	GO:0005509(calcium ion binding);GO:0005515(protein binding);GO:0005615(extracellular space);GO:0005622(intracellular);GO:0006605(protein targeting);GO:0007179(transforming growth factor beta receptor signaling pathway);GO:0008201(heparin binding);GO:0009306(protein secretion);GO:0019838(growth factor binding);GO:0031012(extracellular matrix);GO:0070062(extracellular exosome)	ENOG410XSTY(Latent transforming growth factor beta binding protein 2)	NA	NA	NA	-	E9QNQ3.1 PF07645.13;EGF_CA;	-	337.12	201.31	190.28	225.37	221.16	382.87	326.06	308.1	416.03	381.35	4.73	2.82	3.34	3.38	3.22	5.58	4.82	4.03	5.51	6.18	3.5	5.22	-0.61945	down	0.00323956	0.358093	yes
TRINITY_DN25726_c0_g1	1495	TRINITY_DN25726_c0_g1_i1;TRINITY_DN25726_c0_g1_i2;TRINITY_DN25726_c0_g1_i3;TRINITY_DN25726_c0_g1_i4;TRINITY_DN25726_c0_g1_i5;TRINITY_DN25726_c0_g1_i6	PREDICTED: cyclin-dependent kinase-like 2 isoform X1 [Jaculus jaculus]	Cdkl2	Cyclin-dependent kinase-like 2 OS=Rattus norvegicus GN=Cdkl2 PE=2 SV=1	GO:0004672(protein kinase activity);GO:0004693(cyclin-dependent protein serine/threonine kinase activity);GO:0005524(ATP binding);GO:0005634(nucleus);GO:0005737(cytoplasm);GO:0005813(centrosome);GO:0006468(protein phosphorylation);GO:0051726(regulation of cell cycle);GO:1903955(positive regulation of protein targeting to mitochondrion)	ENOG410XNSW(Cyclin-dependent kinase-like)	NA	NA	NA	-	G3I9F2.1 PF00069.23;Pkinase;	-	30	24.01	23	19	31	42	36	54	43.03	26	4.86	2.49	3.12	4.85	4.19	7.16	8.08	10.08	7.1	3.85	3.9	7.25	-0.619771	down	0.0328132	0.786354	yes
TRINITY_DN1046_c0_g4	2873	TRINITY_DN1046_c0_g4_i1	serine/threonine-protein kinase N1 isoform X3 [Cricetulus griseus]	PKN1	Serine/threonine-protein kinase N1 OS=Homo sapiens GN=PKN1 PE=1 SV=2	GO:0001782(B cell homeostasis);GO:0001783(B cell apoptotic process);GO:0002634(regulation of germinal center formation);GO:0002637(regulation of immunoglobulin production);GO:0003014(renal system process);GO:0003682(chromatin binding);GO:0004674(protein serine/threonine kinase activity);GO:0005080(protein kinase C binding);GO:0005524(ATP binding);GO:0005622(intracellular);GO:0005634(nucleus);GO:0…	ENOG410XNPH(protein serine/threonine kinase activity)	K06071	protein kinase N	EC:2.7.11.13	cge04151(PI3K-Akt signaling pathway);cge05132(Salmonella infection)	G7PZL7.1 PF00069.23;Pkinase;	-	101.76	81.12	50.13	31.88	57.5	82.35	106.26	113.19	84.32	115.46	2.61	2.04	1.6	0.88	1.55	2.18	2.87	2.73	2.06	3.42	1.74	2.65	-0.62118	down	0.0340462	0.78865	yes
TRINITY_DN33598_c0_g3	2088	TRINITY_DN33598_c0_g3_i1;TRINITY_DN33598_c0_g3_i2	NADH dehydrogenase [ubiquinone] 1 beta subcomplex subunit 8, mitochondrial isoform X1 [Delphinapterus leucas]	NDUFB8	NADH dehydrogenase [ubiquinone] 1 beta subcomplex subunit 8, mitochondrial OS=Gorilla gorilla gorilla GN=NDUFB8 PE=2 SV=1	GO:0005747(mitochondrial respiratory chain complex I);GO:0006120(mitochondrial electron transport, NADH to ubiquinone);GO:0008137(NADH dehydrogenase (ubiquinone) activity);GO:0016021(integral component of membrane)	ENOG4111WEY(NADH dehydrogenase (ubiquinone) 1 beta subcomplex)	K03964	NADH dehydrogenase (ubiquinone) 1 beta subcomplex subunit 8	-	hsa00190(Oxidative phosphorylation);hsa04723(Retrograde endocannabinoid signaling);hsa04714(Thermogenesis);hsa05010(Alzheimer disease);hsa05012(Parkinson disease);hsa05016(Huntington disease);hsa04932(Non-alcoholic fatty liver disease (NAFLD))	Q0MQE7.1 PF05821.9;NDUF_B8;	-	28.05	34.83	14.45	29.16	40.31	55.7	43.43	61.59	37.14	31.45	1.06	1.34	0.67	1.23	1.59	2.22	1.79	2.15	1.4	1.5	1.18	1.81	-0.622588	down	0.0459962	0.847527	yes
TRINITY_DN17944_c0_g1	11305	TRINITY_DN17944_c0_g1_i1;TRINITY_DN17944_c0_g1_i10;TRINITY_DN17944_c0_g1_i11;TRINITY_DN17944_c0_g1_i12;TRINITY_DN17944_c0_g1_i13;TRINITY_DN17944_c0_g1_i14;TRINITY_DN17944_c0_g1_i15;TRINITY_DN17944_c0_g1_i16;TRINITY_DN17944_c0_g1_i17;TRINITY_DN17944_c0_g1_i18;TRINITY_DN17944_c0_g1_i19;TRINITY_DN17944_c0_g1_i2;TRINITY_DN17944_c0_g1_i20;TRINITY_DN17944_c0_g1_i21;TRINITY_DN17944_c0_g1_i22;TRINITY_DN1…	PREDICTED: zinc finger and BTB domain-containing protein 40 isoform X1 [Nannospalax galili]	ZBTB40	Zinc finger and BTB domain-containing protein 40 OS=Homo sapiens GN=ZBTB40 PE=1 SV=4	GO:0005634(nucleus);GO:0006974(cellular response to DNA damage stimulus)	COG5048(Zinc finger protein)	NA	NA	NA	-	G1RA58.1 PF00651.29;BTB;	ZBTB	747.32	493	364	451.13	409	698.97	427	1388.18	730.72	675.83	11.31	4.87	4.82	5.23	4.93	15.28	5.21	15.25	9.55	10.06	6.23	11.07	-0.623769	down	0.00796921	0.525572	yes
TRINITY_DN51927_c0_g4	4667	TRINITY_DN51927_c0_g4_i1;TRINITY_DN51927_c0_g4_i2	PREDICTED: sarcoplasmic/endoplasmic reticulum calcium ATPase 3 isoform X1 [Rattus norvegicus]	Atp2a3	Sarcoplasmic/endoplasmic reticulum calcium ATPase 3 OS=Mus musculus GN=Atp2a3 PE=1 SV=3	GO:0000166(nucleotide binding);GO:0005388(calcium-transporting ATPase activity);GO:0005515(protein binding);GO:0005524(ATP binding);GO:0005783(endoplasmic reticulum);GO:0005789(endoplasmic reticulum membrane);GO:0006811(ion transport);GO:0006816(calcium ion transport);GO:0006874(cellular calcium ion homeostasis);GO:0008553(proton-exporting ATPase activity, phosphorylative mechanism);GO:0016020(me…	COG0474(P-type atpase)	K05853	Ca2+ transporting ATPase, sarcoplasmic/endoplasmic reticulum	EC:3.6.3.8	ngi04020(Calcium signaling pathway);ngi04022(cGMP - PKG signaling pathway);ngi04972(Pancreatic secretion);ngi05010(Alzheimer disease)	H0WZA1.1 PF00702.24;Hydrolase;	-	385.32	345	205	441.71	619	834	572	449	867	384.02	7.45	5.34	4.68	8.04	12.7	17.74	10.08	7.16	14.37	8.76	7.64	11.62	-0.629878	down	0.0223103	0.717935	yes
TRINITY_DN1538_c2_g1	6869	TRINITY_DN1538_c2_g1_i1	low affinity cationic amino acid transporter 2-like isoform 1 [Cricetulus griseus]	Slc7a2	Cationic amino acid transporter 2 OS=Mus musculus GN=Slc7a2 PE=1 SV=3	GO:0000064(L-ornithine transmembrane transporter activity);GO:0002537(nitric oxide production involved in inflammatory response);GO:0003333(amino acid transmembrane transport);GO:0005289(high-affinity arginine transmembrane transporter activity);GO:0005292(high-affinity lysine transmembrane transporter activity);GO:0005886(plasma membrane);GO:0006809(nitric oxide biosynthetic process);GO:0006865(…	COG0531(amino acid)	NA	NA	NA	-	F6WVX4.1 PF13520.4;AA_permease_2;	-	437	418.29	359	462.21	367.13	455	398	594.05	1306.6	503	4.37	4.1	4.47	4.94	3.84	4.69	4.18	5.56	12.42	5.79	4.34	6.53	-0.631228	down	0.0158002	0.624894	yes
TRINITY_DN7501_c0_g1	8647	TRINITY_DN7501_c0_g1_i1;TRINITY_DN7501_c0_g1_i10;TRINITY_DN7501_c0_g1_i11;TRINITY_DN7501_c0_g1_i12;TRINITY_DN7501_c0_g1_i13;TRINITY_DN7501_c0_g1_i14;TRINITY_DN7501_c0_g1_i15;TRINITY_DN7501_c0_g1_i16;TRINITY_DN7501_c0_g1_i17;TRINITY_DN7501_c0_g1_i18;TRINITY_DN7501_c0_g1_i19;TRINITY_DN7501_c0_g1_i2;TRINITY_DN7501_c0_g1_i20;TRINITY_DN7501_c0_g1_i21;TRINITY_DN7501_c0_g1_i22;TRINITY_DN7501_c0_g1_i23;T…	caldesmon [Myotis lucifugus]	CALD1	Caldesmon OS=Homo sapiens GN=CALD1 PE=1 SV=3	GO:0003779(actin binding);GO:0005516(calmodulin binding);GO:0006936(muscle contraction);GO:0017022(myosin binding)	ENOG410ZMZI(caldesmon 1)	K12327	caldesmon	-	cge04270(Vascular smooth muscle contraction)	G1QAA8.1 PF02029.13;Caldesmon;	-	1267	1230.24	764.2	810.55	1066.39	1111	1117.62	1270.7	3407.02	1211	23.87	20.45	17.71	16.33	19.7	22.06	22.84	22.36	61.51	26.74	19.61	31.1	-0.63299	down	0.0181755	0.663858	yes
TRINITY_DN26202_c0_g1	2033	TRINITY_DN26202_c0_g1_i1;TRINITY_DN26202_c0_g1_i2;TRINITY_DN26202_c0_g1_i3	PREDICTED: podoplanin isoform X1 [Nannospalax galili]	Pdpn	Podoplanin OS=Rattus norvegicus GN=Pdpn PE=1 SV=1	GO:0000902(cell morphogenesis);GO:0001726(ruffle);GO:0001946(lymphangiogenesis);GO:0003674(molecular_function);GO:0005102(receptor binding);GO:0005372(water transmembrane transporter activity);GO:0005829(cytosol);GO:0005886(plasma membrane);GO:0006693(prostaglandin metabolic process);GO:0006833(water transport);GO:0006865(amino acid transport);GO:0006954(inflammatory response);GO:0007155(cell adh…	ENOG41116TP(May be involved in cell migration and or actin cytoskeleton organization. When expressed in keratinocytes, induces changes in cell morphology with transfected cells showing an elongated shape, numerous membrane protrusions, major reorganization of the actin cytoskeleton, increased motility and decreased cell adhesion. Required for normal lung cell proliferation and alveolus formation …	NA	NA	NA	-	Q64294.1 PF05808.9;Podoplanin;	-	231.06	175	171.15	213	251	267	262	209.12	684.46	228	9.56	6.63	8.25	9.34	10.18	12.09	11.68	7.89	26.33	10.52	8.79	13.7	-0.635451	down	0.0323476	0.786278	yes
TRINITY_DN13016_c0_g2	3831	TRINITY_DN13016_c0_g2_i1;TRINITY_DN13016_c0_g2_i2;TRINITY_DN13016_c0_g2_i3	PREDICTED: probable ATP-dependent RNA helicase DDX60 [Nannospalax galili]	DDX60	Probable ATP-dependent RNA helicase DDX60 OS=Homo sapiens GN=DDX60 PE=1 SV=3	GO:0003690(double-stranded DNA binding);GO:0003725(double-stranded RNA binding);GO:0003727(single-stranded RNA binding);GO:0004386(helicase activity);GO:0005515(protein binding);GO:0005524(ATP binding);GO:0005737(cytoplasm);GO:0009615(response to virus);GO:0045087(innate immune response);GO:0045111(intermediate filament cytoskeleton);GO:0051607(defense response to virus);GO:1900245(positive regul…	COG4581(helicase)	NA	NA	NA	-	Q8IY21.3 PF00270.27;DEAD;	-	66	37	43	32	62	77	74	90	96	46	18.07	3.02	1	0.66	3.78	6.34	1.52	3.75	12.78	1.02	5.31	5.08	-0.636001	down	0.0283114	0.750529	yes
TRINITY_DN41256_c0_g2	2775	TRINITY_DN41256_c0_g2_i1	PREDICTED: GTPase IMAP family member 8 [Nannospalax galili]	Gimap8	GTPase IMAP family member 8 OS=Mus musculus GN=Gimap8 PE=1 SV=1	GO:0000166(nucleotide binding);GO:0003674(molecular_function);GO:0005525(GTP binding);GO:0005737(cytoplasm);GO:0005739(mitochondrion);GO:0005783(endoplasmic reticulum);GO:0005794(Golgi apparatus);GO:0070232(regulation of T cell apoptotic process)	ENOG410XWIP(GTPase, IMAP family member)	NA	NA	NA	-	G3HB83.1 PF04548.14;AIG1;	-	45	49	26	37	43	59	72	61	61	61.08	1.2	1.28	0.87	1.06	1.2	1.63	2.03	1.53	1.55	1.88	1.12	1.72	-0.637815	down	0.0153523	0.624894	yes
TRINITY_DN7105_c0_g1	6614	TRINITY_DN7105_c0_g1_i1;TRINITY_DN7105_c0_g1_i10;TRINITY_DN7105_c0_g1_i11;TRINITY_DN7105_c0_g1_i12;TRINITY_DN7105_c0_g1_i13;TRINITY_DN7105_c0_g1_i14;TRINITY_DN7105_c0_g1_i15;TRINITY_DN7105_c0_g1_i17;TRINITY_DN7105_c0_g1_i18;TRINITY_DN7105_c0_g1_i19;TRINITY_DN7105_c0_g1_i2;TRINITY_DN7105_c0_g1_i20;TRINITY_DN7105_c0_g1_i21;TRINITY_DN7105_c0_g1_i22;TRINITY_DN7105_c0_g1_i23;TRINITY_DN7105_c0_g1_i3;TR…	fibrillin-2 [Loxodonta africana]	FBN3	Fibrillin-3 OS=Homo sapiens GN=FBN3 PE=2 SV=3	GO:0005737(cytoplasm)	ENOG410XSTY(Latent transforming growth factor beta binding protein 2)	NA	NA	NA	-	-	-	483.92	420.15	226.99	806.1	761.75	703.64	747.85	675.53	1409.2	704.65	39.85	32.47	27.93	72.43	64.82	61.13	60.41	45.48	96.25	67.08	47.5	66.07	-0.638097	down	0.0251005	0.735074	yes
TRINITY_DN8806_c0_g1	3007	TRINITY_DN8806_c0_g1_i1;TRINITY_DN8806_c0_g1_i2	PREDICTED: granulocyte colony-stimulating factor receptor [Nannospalax galili]	CSF3R	Granulocyte colony-stimulating factor receptor OS=Homo sapiens GN=CSF3R PE=1 SV=1	GO:0003674(molecular_function);GO:0004896(cytokine receptor activity);GO:0005575(cellular_component);GO:0016021(integral component of membrane);GO:0019221(cytokine-mediated signaling pathway);GO:0030593(neutrophil chemotaxis);GO:0045637(regulation of myeloid cell differentiation);GO:0051916(granulocyte colony-stimulating factor binding);GO:0097186(amelogenesis)	ENOG410XVIU(Colony stimulating factor 3 receptor (Granulocyte))	K05061	granulocyte colony-stimulating factor receptor	-	ngi04630(Jak-STAT signaling pathway);ngi04151(PI3K-Akt signaling pathway);ngi04060(Cytokine-cytokine receptor interaction);ngi04640(Hematopoietic cell lineage);ngi05200(Pathways in cancer)	I3LX16.1 PF09067.8;EpoR_lig-bind;	-	165	106	57	117	125	160	160.7	136	343.08	97	6.96	3.97	3.6	3.06	3.19	4.03	16.42	4.47	7.98	2.73	4.16	7.13	-0.641115	down	0.0456055	0.846228	yes
TRINITY_DN1614_c5_g1	3630	TRINITY_DN1614_c5_g1_i1	PREDICTED: P2X purinoceptor 7 [Nannospalax galili]	P2RX7	P2X purinoceptor 7 OS=Homo sapiens GN=P2RX7 PE=1 SV=4	GO:0001614(purinergic nucleotide receptor activity);GO:0004931(extracellularly ATP-gated cation channel activity);GO:0005639(integral component of nuclear inner membrane)	ENOG4110DDY(purinergic receptor P2X, ligand-gated ion channel, 7)	K05220	P2X purinoceptor 7	-	ngi04020(Calcium signaling pathway);ngi04080(Neuroactive ligand-receptor interaction);ngi04621(NOD-like receptor signaling pathway)	M3WGZ2.1 PF00864.17;P2X_receptor;	-	158.98	84.29	57.25	94	94.22	130.39	140.15	117.44	269.1	111	3.14	1.64	1.41	1.99	1.95	2.66	2.92	2.18	5.08	2.53	2.03	3.07	-0.64322	down	0.0326408	0.786354	yes
TRINITY_DN1313_c0_g1	5309	TRINITY_DN1313_c0_g1_i1;TRINITY_DN1313_c0_g1_i11;TRINITY_DN1313_c0_g1_i12;TRINITY_DN1313_c0_g1_i13;TRINITY_DN1313_c0_g1_i14;TRINITY_DN1313_c0_g1_i15;TRINITY_DN1313_c0_g1_i16;TRINITY_DN1313_c0_g1_i17;TRINITY_DN1313_c0_g1_i18;TRINITY_DN1313_c0_g1_i19;TRINITY_DN1313_c0_g1_i2;TRINITY_DN1313_c0_g1_i20;TRINITY_DN1313_c0_g1_i21;TRINITY_DN1313_c0_g1_i22;TRINITY_DN1313_c0_g1_i23;TRINITY_DN1313_c0_g1_i24;T…	PREDICTED: spondin-2 isoform X1 [Nannospalax galili]	Spon2	Spondin-2 OS=Mus musculus GN=Spon2 PE=2 SV=2	GO:0001530(lipopolysaccharide binding);GO:0002376(immune system process);GO:0002448(mast cell mediated immunity);GO:0003823(antigen binding);GO:0005102(receptor binding);GO:0005515(protein binding);GO:0005576(extracellular region);GO:0005615(extracellular space);GO:0007155(cell adhesion);GO:0008228(opsonization);GO:0032496(response to lipopolysaccharide);GO:0032755(positive regulation of interleu…	ENOG410XX1S(spondin 2, extracellular matrix protein)	NA	NA	NA	-	S9W487.1 PF06468.11;Spond_N;	-	2601.88	1727.61	1287	2838.26	1733	3062.08	2395.1	2777.66	5016.38	2840	220.17	122.76	130.32	226.36	154.48	316.89	206.77	220.77	377.79	271.19	170.82	278.68	-0.645382	down	0.00313407	0.35439	yes
TRINITY_DN4478_c3_g1	1430	TRINITY_DN4478_c3_g1_i1	cysteine-rich protein 1 (intestinal), isoform CRA_a [Mus musculus]	CRIP1	Cysteine-rich protein 1 OS=Homo sapiens GN=CRIP1 PE=1 SV=3	GO:0003680(AT DNA binding);GO:0005737(cytoplasm);GO:0006955(immune response);GO:0007507(heart development);GO:0008270(zinc ion binding);GO:0008283(cell proliferation);GO:0008301(DNA binding, bending);GO:0008630(intrinsic apoptotic signaling pathway in response to DNA damage);GO:0010033(response to organic substance);GO:0010043(response to zinc ion);GO:0010468(regulation of gene expression);GO:004…	ENOG4111U5J(Cysteine-rich protein)	-	-	-	-	-	-	24.03	21.42	14	13	18.82	29.72	28.77	22.49	37.16	25.66	1.42	1.24	1.03	0.83	1.16	1.82	1.8	1.26	2.11	1.75	1.14	1.75	-0.645429	down	0.0413994	0.82323	yes
TRINITY_DN2212_c2_g1	4427	TRINITY_DN2212_c2_g1_i1;TRINITY_DN2212_c2_g1_i2;TRINITY_DN2212_c2_g1_i3;TRINITY_DN2212_c2_g1_i4;TRINITY_DN2212_c2_g1_i5;TRINITY_DN2212_c2_g1_i6;TRINITY_DN2212_c2_g1_i7;TRINITY_DN2212_c2_g1_i8	PREDICTED: interleukin-12 receptor subunit beta-1 [Nannospalax galili]	Il12rb1	Interleukin-12 receptor subunit beta-1 OS=Mus musculus GN=Il12rb1 PE=1 SV=2	GO:0002230(positive regulation of defense response to virus by host);GO:0002827(positive regulation of T-helper 1 type immune response);GO:0005143(interleukin-12 receptor binding);GO:0005515(protein binding);GO:0005886(plasma membrane);GO:0009897(external side of plasma membrane);GO:0016020(membrane);GO:0016021(integral component of membrane);GO:0016517(interleukin-12 receptor activity);GO:001810…	ENOG410YV8S(interleukin 12 receptor, beta 1)	K05063	interleukin 12 receptor beta-1	-	ngi04630(Jak-STAT signaling pathway);ngi04060(Cytokine-cytokine receptor interaction);ngi04658(Th1 and Th2 cell differentiation);ngi04659(Th17 cell differentiation);ngi05200(Pathways in cancer);ngi05321(Inflammatiory bowel disease (IBD))	G3H4B3.1 PF00041.19;fn3;	-	751.97	349	294	540.59	565	1194.37	661.03	558.78	933.24	553.63	14.22	6.37	6.76	11.06	11.26	23.83	12.89	9.79	16.43	11.91	9.93	14.97	-0.645815	down	0.0140768	0.619527	yes
TRINITY_DN2079_c0_g1	5365	TRINITY_DN2079_c0_g1_i1;TRINITY_DN2079_c0_g1_i2;TRINITY_DN2079_c0_g1_i3;TRINITY_DN2079_c0_g1_i4;TRINITY_DN2079_c0_g1_i5;TRINITY_DN2079_c0_g1_i6;TRINITY_DN2079_c0_g1_i7;TRINITY_DN2079_c0_g1_i8	PREDICTED: myosin light chain kinase, smooth muscle isoform X1 [Nannospalax galili]	Mylk	Myosin light chain kinase, smooth muscle OS=Mus musculus GN=Mylk PE=1 SV=3	GO:0001725(stress fiber);GO:0004687(myosin light chain kinase activity);GO:0005524(ATP binding);GO:0005737(cytoplasm);GO:0005886(plasma membrane);GO:0005911(cell-cell junction);GO:0006468(protein phosphorylation);GO:0006939(smooth muscle contraction);GO:0014820(tonic smooth muscle contraction);GO:0015629(actin cytoskeleton);GO:0019899(enzyme binding);GO:0030027(lamellipodium);GO:0030335(positive …	ENOG410XQFD(myosin light chain kinase)	K00907	myosin-light-chain kinase	EC:2.7.11.18	ngi04371(Apelin signaling pathway);ngi04020(Calcium signaling pathway);ngi04022(cGMP - PKG signaling pathway);ngi04510(Focal adhesion);ngi04810(Regulation of actin cytoskeleton);ngi04611(Platelet activation);ngi04921(Oxytocin signaling pathway);ngi04270(Vascular smooth muscle contraction);ngi04971(Gastric acid secretion)	A0A0G2K0Q7.1 PF00069.23;Pkinase;	-	611.48	591.57	375	442	709	614	632	736.12	1811.99	584	13.79	12.51	10.04	9.77	16.47	13.49	13.83	14.42	35.85	15.09	12.52	18.54	-0.650055	down	0.0175866	0.65346	yes
TRINITY_DN40166_c0_g1	3195	TRINITY_DN40166_c0_g1_i1;TRINITY_DN40166_c0_g1_i10;TRINITY_DN40166_c0_g1_i11;TRINITY_DN40166_c0_g1_i12;TRINITY_DN40166_c0_g1_i13;TRINITY_DN40166_c0_g1_i14;TRINITY_DN40166_c0_g1_i15;TRINITY_DN40166_c0_g1_i16;TRINITY_DN40166_c0_g1_i17;TRINITY_DN40166_c0_g1_i18;TRINITY_DN40166_c0_g1_i19;TRINITY_DN40166_c0_g1_i2;TRINITY_DN40166_c0_g1_i20;TRINITY_DN40166_c0_g1_i21;TRINITY_DN40166_c0_g1_i22;TRINITY_DN4…	PREDICTED: 1-phosphatidylinositol 4,5-bisphosphate phosphodiesterase delta-1 [Nannospalax galili]	Plcd1	1-phosphatidylinositol 4,5-bisphosphate phosphodiesterase delta-1 OS=Rattus norvegicus GN=Plcd1 PE=1 SV=1	GO:0001525(angiogenesis);GO:0001786(phosphatidylserine binding);GO:0004435(phosphatidylinositol phospholipase C activity);GO:0004629(phospholipase C activity);GO:0005509(calcium ion binding);GO:0005515(protein binding);GO:0005543(phospholipid binding);GO:0005544(calcium-dependent phospholipid binding);GO:0005546(phosphatidylinositol-4,5-bisphosphate binding);GO:0005634(nucleus);GO:0005737(cytopla…	ENOG410XPSW(phospholipase c)	K05857	phosphatidylinositol phospholipase C, delta	EC:3.1.4.11	ngi00562(Inositol phosphate metabolism);ngi04020(Calcium signaling pathway);ngi04070(Phosphatidylinositol signaling system);ngi04919(Thyroid hormone signaling pathway);ngi04933(AGE-RAGE signaling pathway in diabetic complications)	H0UU98.1 PF16457.3;PH_12;	-	140	111.9	104	111	152	197	188	128	324	149	3.87	3.22	3.49	3.19	4.45	5.53	5.57	3.2	8.6	4.72	3.64	5.52	-0.652224	down	0.0161771	0.624894	yes
TRINITY_DN117_c4_g1	3407	TRINITY_DN117_c4_g1_i1;TRINITY_DN117_c4_g1_i2;TRINITY_DN117_c4_g1_i3	polymerase I and transcript release factor isoform X2 [Odocoileus virginianus texanus]	Ptrf	Polymerase I and transcript release factor OS=Mus musculus GN=Ptrf PE=1 SV=1	GO:0003723(RNA binding);GO:0005515(protein binding);GO:0005634(nucleus);GO:0005737(cytoplasm);GO:0005739(mitochondrion);GO:0005783(endoplasmic reticulum);GO:0005886(plasma membrane);GO:0005901(caveola);GO:0006351(transcription, DNA-templated);GO:0006353(DNA-templated transcription, termination);GO:0006355(regulation of transcription, DNA-templated);GO:0006361(transcription initiation from RNA pol…	ENOG410XT47(Polymerase I and transcript release factor)	NA	NA	NA	-	A0A096P5S9.1 PF15237.4;PTRF_SDPR;	-	760	655.16	419	669	723	744	603.65	693.29	2344.08	796.2	16.11	13.63	11.09	15.2	16.07	16.29	13.49	13.8	47.42	19.48	14.42	22.1	-0.659917	down	0.027229	0.746777	yes
TRINITY_DN4423_c0_g2	5693	TRINITY_DN4423_c0_g2_i1;TRINITY_DN4423_c0_g2_i2;TRINITY_DN4423_c0_g2_i3;TRINITY_DN4423_c0_g2_i4;TRINITY_DN4423_c0_g2_i5;TRINITY_DN4423_c0_g2_i6;TRINITY_DN4423_c0_g2_i7	PREDICTED: secretory phospholipase A2 receptor [Nannospalax galili]	PLA2R1	Secretory phospholipase A2 receptor OS=Homo sapiens GN=PLA2R1 PE=1 SV=2	GO:0001816(cytokine production);GO:0005886(plasma membrane);GO:0006898(receptor-mediated endocytosis);GO:0009986(cell surface);GO:0016021(integral component of membrane);GO:0043235(receptor complex);GO:0043274(phospholipase binding);GO:0043517(positive regulation of DNA damage response, signal transduction by p53 class mediator);GO:0070062(extracellular exosome);GO:0072593(reactive oxygen species…	ENOG4111FAE(Phospholipase A2 receptor 1, 180kDa)	K06560	mannose receptor, C type	-	ngi04145(Phagosome);ngi05152(Tuberculosis)	F7CUS6.1 PF00059.19;Lectin_C;	-	230	167.66	123	138	190	252.35	155	243	561.74	161	4	2.8	2.68	2.85	3.57	5.29	2.85	4.26	9.44	3.42	3.18	5.05	-0.661353	down	0.0320272	0.7855	yes
TRINITY_DN1122_c0_g1	5074	TRINITY_DN1122_c0_g1_i1;TRINITY_DN1122_c0_g1_i10;TRINITY_DN1122_c0_g1_i11;TRINITY_DN1122_c0_g1_i12;TRINITY_DN1122_c0_g1_i2;TRINITY_DN1122_c0_g1_i3;TRINITY_DN1122_c0_g1_i4;TRINITY_DN1122_c0_g1_i5;TRINITY_DN1122_c0_g1_i6;TRINITY_DN1122_c0_g1_i7;TRINITY_DN1122_c0_g1_i8;TRINITY_DN1122_c0_g1_i9	glycerol-3-phosphate dehydrogenase [NAD(+)], cytoplasmic [Eptesicus fuscus]	Gpd1	Glycerol-3-phosphate dehydrogenase [NAD(+)], cytoplasmic OS=Rattus norvegicus GN=Gpd1 PE=1 SV=4	GO:0004367(glycerol-3-phosphate dehydrogenase [NAD+] activity);GO:0004368(glycerol-3-phosphate dehydrogenase activity);GO:0005739(mitochondrion);GO:0005829(cytosol);GO:0005975(carbohydrate metabolic process);GO:0006072(glycerol-3-phosphate metabolic process);GO:0006094(gluconeogenesis);GO:0006116(NADH oxidation);GO:0006127(glycerophosphate shuttle);GO:0006734(NADH metabolic process);GO:0009331(gl…	COG0240(glycerol-3-phosphate dehydrogenase)	K00006	glycerol-3-phosphate dehydrogenase (NAD+)	EC:1.1.1.8	ccan00564(Glycerophospholipid metabolism)	P13707.3 PF01210.21;NAD_Gly3P_dh_N;	-	2731.23	1989.68	1749.04	2079.14	2864.39	4263.83	4989.88	2823.54	3898.5	2262.04	59.22	42.84	47.75	51.3	67.54	96.29	115.63	56.28	81.65	58.9	53.73	81.75	-0.667417	down	0.00191475	0.295114	yes
TRINITY_DN4552_c0_g2	1555	TRINITY_DN4552_c0_g2_i1;TRINITY_DN4552_c0_g2_i2	Ube2i protein [Mus musculus]	ube2ib	SUMO-conjugating enzyme UBC9-B OS=Danio rerio GN=ube2ib PE=1 SV=1	GO:0000122(negative regulation of transcription by RNA polymerase II);GO:0005524(ATP binding);GO:0005634(nucleus);GO:0005737(cytoplasm);GO:0007059(chromosome segregation);GO:0008134(transcription factor binding);GO:0016605(PML body);GO:0016874(ligase activity);GO:0016925(protein sumoylation);GO:0019789(SUMO transferase activity);GO:0031625(ubiquitin protein ligase binding);GO:0043123(positive reg…	COG5078(ubiquitin-conjugating enzyme)	K10577	ubiquitin-conjugating enzyme E2 I	-	csab03013(RNA transport);csab04120(Ubiquitin mediated proteolysis);csab04064(NF-kappa B signaling pathway);csab05206(MicroRNAs in cancer)	Q8CFZ0.1 PF00179.24;UQ_con;	-	17.49	18.83	22.79	17.47	15.22	21.93	33.14	27.98	41.97	24.09	4.52	3.63	5.24	4.13	1.77	2.99	11.6	6.14	6.72	4.92	3.86	6.47	-0.668437	down	0.0413365	0.82323	yes
TRINITY_DN4299_c0_g1	2022	TRINITY_DN4299_c0_g1_i1;TRINITY_DN4299_c0_g1_i2;TRINITY_DN4299_c0_g1_i3	PREDICTED: eukaryotic translation initiation factor 4B isoform X1 [Nannospalax galili]	EIF4B	Eukaryotic translation initiation factor 4B OS=Homo sapiens GN=EIF4B PE=1 SV=2	GO:0001731(formation of translation preinitiation complex);GO:0002181(cytoplasmic translation);GO:0003743(translation initiation factor activity);GO:0005844(polysome);GO:0016281(eukaryotic translation initiation factor 4F complex);GO:0033592(RNA strand annealing activity);GO:0034057(RNA strand-exchange activity);GO:0043024(ribosomal small subunit binding);GO:0097010(eukaryotic translation initiat…	ENOG4111NS2(eukaryotic translation initiation factor 4b)	K03258	translation initiation factor 4B	-	ngi03013(RNA transport);ngi04151(PI3K-Akt signaling pathway);ngi04150(mTOR signaling pathway);ngi05205(Proteoglycans in cancer)	-	-	146.5	71.22	133.04	148.02	135.78	201.36	220.98	130.28	343.79	136.08	6.57	3.67	7.95	7.62	7.46	9.85	11.65	6.22	16.57	7.8	6.65	10.42	-0.671888	down	0.0269657	0.746777	yes
TRINITY_DN19_c0_g2	4916	TRINITY_DN19_c0_g2_i1;TRINITY_DN19_c0_g2_i10;TRINITY_DN19_c0_g2_i11;TRINITY_DN19_c0_g2_i12;TRINITY_DN19_c0_g2_i13;TRINITY_DN19_c0_g2_i2;TRINITY_DN19_c0_g2_i3;TRINITY_DN19_c0_g2_i4;TRINITY_DN19_c0_g2_i5;TRINITY_DN19_c0_g2_i6;TRINITY_DN19_c0_g2_i7;TRINITY_DN19_c0_g2_i8;TRINITY_DN19_c0_g2_i9	PREDICTED: solute carrier family 12 member 7 isoform X2 [Nannospalax galili]	Slc12a7	Solute carrier family 12 member 7 OS=Rattus norvegicus GN=Slc12a7 PE=2 SV=2	GO:0005886(plasma membrane);GO:0005887(integral component of plasma membrane);GO:0006884(cell volume homeostasis);GO:0007268(chemical synaptic transmission);GO:0015377(cation:chloride symporter activity);GO:0015379(potassium:chloride symporter activity);GO:0019901(protein kinase binding);GO:0055064(chloride ion homeostasis);GO:0055075(potassium ion homeostasis);GO:0071805(potassium ion transmembr…	COG0531(amino acid)	K13627	solute carrier family 12 (potassium/chloride transporter), member 7	-	ngi04966(Collecting duct acid secretion)	H2PF34.1 PF00324.19;AA_permease;	-	254.98	153.74	232.58	269	462.12	551.45	404.65	258.7	668.89	336.3	4.97	3.24	6.04	5.47	9.84	11.09	8.01	4.63	12.27	8.02	5.91	8.8	-0.672361	down	0.0264418	0.746292	yes
TRINITY_DN55397_c0_g1	3940	TRINITY_DN55397_c0_g1_i1;TRINITY_DN55397_c0_g1_i2;TRINITY_DN55397_c0_g1_i3;TRINITY_DN55397_c0_g1_i4;TRINITY_DN55397_c0_g1_i6;TRINITY_DN55397_c0_g1_i7	PREDICTED: arf-GAP with SH3 domain, ANK repeat and PH domain-containing protein 3 [Nannospalax galili]	Asap3	Arf-GAP with SH3 domain, ANK repeat and PH domain-containing protein 3 OS=Mus musculus GN=Asap3 PE=2 SV=1	GO:0001726(ruffle);GO:0005096(GTPase activator activity);GO:0005654(nucleoplasm);GO:0005737(cytoplasm);GO:0005829(cytosol);GO:0005925(focal adhesion);GO:0016020(membrane);GO:0016192(vesicle-mediated transport);GO:0016477(cell migration);GO:0031267(small GTPase binding);GO:0032012(regulation of ARF protein signal transduction);GO:0043231(intracellular membrane-bounded organelle);GO:0043547(positiv…	COG5347(domain, ankyrin repeat and PH domain)	K12488	Arf-GAP with SH3 domain, ANK repeat and PH domain-containing protein	-	ngi04144(Endocytosis);ngi04666(Fc gamma R-mediated phagocytosis)	G3HMU8.1 PF16746.3;BAR_3;	-	160	96.44	84	115	148	230	127	137	366	115	3.1	1.82	2.02	2.38	2.99	4.65	2.54	2.48	6.7	2.67	2.46	3.81	-0.672909	down	0.034122	0.78865	yes
TRINITY_DN1552_c6_g1	2577	TRINITY_DN1552_c6_g1_i1	hypothetical protein A6R68_10624, partial [Neotoma lepida]	CTNNA1	Catenin alpha-1 OS=Bos taurus GN=CTNNA1 PE=2 SV=1	GO:0005198(structural molecule activity);GO:0005794(Golgi apparatus);GO:0005829(cytosol);GO:0005915(zonula adherens);GO:0005925(focal adhesion);GO:0007015(actin filament organization);GO:0007163(establishment or maintenance of cell polarity);GO:0007406(negative regulation of neuroblast proliferation);GO:0008013(beta-catenin binding);GO:0014704(intercalated disc);GO:0015629(actin cytoskeleton);GO:…	ENOG410XSRU(Catenin (Cadherin-associated protein))	K05691	catenin alpha	-	srx04520(Adherens junction)	F7DHT4.1 PF01044.17;Vinculin;	-	55.76	38.4	23.06	43.1	35.17	62.66	46.19	75.18	75.08	56.84	1.62	1.09	0.84	1.34	1.07	1.88	1.41	2.05	2.08	1.9	1.19	1.86	-0.674487	down	0.0141484	0.619527	yes
TRINITY_DN10844_c0_g1	517	TRINITY_DN10844_c0_g1_i1;TRINITY_DN10844_c0_g1_i2;TRINITY_DN10844_c0_g1_i3	PREDICTED: resistin [Nannospalax galili]	Retn	Resistin OS=Mus musculus GN=Retn PE=1 SV=1	GO:0005179(hormone activity);GO:0005576(extracellular region);GO:0005615(extracellular space);GO:0005634(nucleus);GO:0010714(positive regulation of collagen metabolic process);GO:0014911(positive regulation of smooth muscle cell migration);GO:0032868(response to insulin);GO:0045444(fat cell differentiation);GO:0048661(positive regulation of smooth muscle cell proliferation);GO:0050806(positive re…	ENOG410ZE8R(resistin)	NA	NA	NA	-	L5KC65.1 PF06954.9;Resistin;	-	28	26	33	23	21	34	28	42	80	33	14.92	11.41	25.46	12.19	10.98	17.6	13.62	20.34	35.47	18.66	14.99	21.14	-0.675261	down	0.0443223	0.840537	yes
TRINITY_DN1783_c1_g2	4595	TRINITY_DN1783_c1_g2_i1;TRINITY_DN1783_c1_g2_i2;TRINITY_DN1783_c1_g2_i3	PREDICTED: gelsolin isoform X2 [Nannospalax galili]	Gsn	Gelsolin OS=Mus musculus GN=Gsn PE=1 SV=3	GO:0001726(ruffle);GO:0002102(podosome);GO:0003779(actin binding);GO:0005509(calcium ion binding);GO:0005515(protein binding);GO:0005576(extracellular region);GO:0005615(extracellular space);GO:0005634(nucleus);GO:0005737(cytoplasm);GO:0005829(cytosol);GO:0005856(cytoskeleton);GO:0005886(plasma membrane);GO:0005925(focal adhesion);GO:0006911(phagocytosis, engulfment);GO:0006915(apoptotic process)…	ENOG410XR0A(capping protein (actin filament) gelsolin-like)	K05768	gelsolin	-	ngi04810(Regulation of actin cytoskeleton);ngi04666(Fc gamma R-mediated phagocytosis);ngi05203(Viral carcinogenesis)	G1L294.1 PF00626.20;Gelsolin;	-	2153.63	2255.65	1593.45	2565.65	2978.69	2649.07	4018.05	2221.7	7525.56	2335.37	58.85	60.14	54.31	75.64	85.69	76.11	115.42	56.57	197.26	74.47	66.93	103.97	-0.67689	down	0.0159878	0.624894	yes
TRINITY_DN4312_c1_g1	1044	TRINITY_DN4312_c1_g1_i1	PREDICTED: terminal uridylyltransferase 4 isoform X1 [Fukomys damarensis]	ZCCHC11	Terminal uridylyltransferase 4 OS=Homo sapiens GN=ZCCHC11 PE=1 SV=3	GO:0001816(cytokine production);GO:0003676(nucleic acid binding);GO:0005634(nucleus);GO:0005737(cytoplasm);GO:0008270(zinc ion binding);GO:0010586(miRNA metabolic process);GO:0031123(RNA 3'-end processing);GO:0031664(regulation of lipopolysaccharide-mediated signaling pathway);GO:0032088(negative regulation of NF-kappaB transcription factor activity);GO:0032755(positive regulation of interleukin-…	COG5260(domain) containing)	NA	NA	NA	-	-	-	38.05	15.91	22.11	14.79	30.92	44.85	38.52	36.29	41.84	35.79	3.45	1.42	2.51	1.45	2.94	4.23	3.72	3.13	3.67	3.77	2.35	3.7	-0.678335	down	0.0330143	0.786507	yes
TRINITY_DN2205_c0_g2	1939	TRINITY_DN2205_c0_g2_i1	polycystin-1 precursor [Castor fiber]	Pkd1	Polycystin-1 OS=Mus musculus GN=Pkd1 PE=1 SV=2	GO:0001502(cartilage condensation);GO:0001568(blood vessel development);GO:0001701(in utero embryonic development);GO:0001822(kidney development);GO:0001889(liver development);GO:0001892(embryonic placenta development);GO:0002133(polycystin complex);GO:0005261(cation channel activity);GO:0005262(calcium channel activity);GO:0005634(nucleus);GO:0005737(cytoplasm);GO:0005794(Golgi apparatus);GO:000…	ENOG410XTGE(Polycystic kidney disease)	NA	NA	NA	-	-	-	64.3	47.12	35.95	30.8	49.09	56.81	76.11	119.99	72.3	50.2	2.6	1.87	1.82	1.34	2.08	2.38	3.25	4.57	2.8	2.35	1.94	3.07	-0.678999	down	0.0176821	0.655085	yes
TRINITY_DN40498_c0_g1	4306	TRINITY_DN40498_c0_g1_i1;TRINITY_DN40498_c0_g1_i10;TRINITY_DN40498_c0_g1_i11;TRINITY_DN40498_c0_g1_i2;TRINITY_DN40498_c0_g1_i3;TRINITY_DN40498_c0_g1_i4;TRINITY_DN40498_c0_g1_i5;TRINITY_DN40498_c0_g1_i6;TRINITY_DN40498_c0_g1_i7;TRINITY_DN40498_c0_g1_i8;TRINITY_DN40498_c0_g1_i9	PREDICTED: TNF receptor-associated factor 5 isoform X2 [Oryctolagus cuniculus]	Traf5	TNF receptor-associated factor 5 OS=Mus musculus GN=Traf5 PE=1 SV=1	GO:0004842(ubiquitin-protein transferase activity);GO:0007165(signal transduction);GO:0008270(zinc ion binding);GO:0016567(protein ubiquitination);GO:0042981(regulation of apoptotic process);GO:0043123(positive regulation of I-kappaB kinase/NF-kappaB signaling)	ENOG410ZHGV(TNF receptor-associated factor 5)	K09849	TNF receptor-associated factor 5	-	ngi04064(NF-kappa B signaling pathway);ngi04668(TNF signaling pathway);ngi04217(Necroptosis);ngi04621(NOD-like receptor signaling pathway);ngi04657(IL-17 signaling pathway);ngi05200(Pathways in cancer);ngi05203(Viral carcinogenesis);ngi05222(Small cell lung cancer);ngi05168(Herpes simplex infection);ngi05163(Human cytomegalovirus infection);ngi05169(Epstein-Barr virus infection)	I1FQ59.1 PF00917.24;MATH;	-	145.94	92.04	97.94	136	154	237	207.78	131.31	349.09	94	5.64	3.15	3.93	5.07	5.62	9.02	10.06	3.83	16.93	4.35	4.68	8.84	-0.680978	down	0.0305989	0.775961	yes
TRINITY_DN233_c1_g3	2872	TRINITY_DN233_c1_g3_i1	PREDICTED: B-cell lymphoma 3 protein isoform X1 [Rattus norvegicus]	PLA2G12A	Group XIIA secretory phospholipase A2 OS=Homo sapiens GN=PLA2G12A PE=1 SV=1	GO:0004623(phospholipase A2 activity);GO:0005509(calcium ion binding);GO:0005576(extracellular region);GO:0005783(endoplasmic reticulum);GO:0005794(Golgi apparatus);GO:0016042(lipid catabolic process)	ENOG4111HAE(Phospholipase A2, group XIIA)	NA	NA	NA	-	A0A096MLU3.1 PF06951.9;PLA2G12;	-	202.75	240.93	160.34	236.52	280.61	312.7	361.84	594.68	292.65	295.43	5.2	6.07	5.13	6.51	7.54	8.29	9.79	14.33	7.17	8.75	6.09	9.67	-0.682198	down	0.00195045	0.297885	yes
TRINITY_DN24507_c1_g1	2845	TRINITY_DN24507_c1_g1_i1	unnamed protein product [Mus musculus]	Adcy7	Adenylate cyclase type 7 OS=Mus musculus GN=Adcy7 PE=2 SV=2	GO:0000166(nucleotide binding);GO:0004016(adenylate cyclase activity);GO:0004383(guanylate cyclase activity);GO:0005886(plasma membrane);GO:0006171(cAMP biosynthetic process);GO:0006182(cGMP biosynthetic process);GO:0007165(signal transduction);GO:0007189(adenylate cyclase-activating G-protein coupled receptor signaling pathway);GO:0008074(guanylate cyclase complex, soluble);GO:0009190(cyclic nuc…	COG2114(Guanylate Cyclase)	K08047	adenylate cyclase 7	EC:4.6.1.1	rno00230(Purine metabolism);rno04015(Rap1 signaling pathway);rno04371(Apelin signaling pathway);rno04020(Calcium signaling pathway);rno04072(Phospholipase D signaling pathway);rno04024(cAMP signaling pathway);rno04022(cGMP - PKG signaling pathway);rno04114(Oocyte meiosis);rno04540(Gap junction);rno04611(Platelet activation);rno04062(Chemokine signaling pathway);rno04911(Insulin secretion);rno0492…	S9Y3V4.1 PF00211.18;Guanylate_cyc;	-	152.47	63.31	77.23	57.85	97.66	192.28	126.78	120.68	221.8	68.07	3.95	1.61	2.5	1.61	2.65	5.15	3.47	2.94	5.49	2.04	2.46	3.82	-0.68355	down	0.0396644	0.82323	yes
TRINITY_DN8298_c0_g1	3744	TRINITY_DN8298_c0_g1_i1	PREDICTED: unconventional myosin-If isoform X1 [Nannospalax galili]	MYO1F	Unconventional myosin-If OS=Homo sapiens GN=MYO1F PE=1 SV=3	GO:0002446(neutrophil mediated immunity);GO:0003774(motor activity);GO:0005524(ATP binding);GO:0007162(negative regulation of cell adhesion);GO:0016459(myosin complex);GO:0030335(positive regulation of cell migration);GO:0030864(cortical actin cytoskeleton);GO:0031941(filamentous actin);GO:0032956(regulation of actin cytoskeleton organization);GO:0043312(neutrophil degranulation);GO:0045088(regul…	COG5022(myosin heavy chain)	NA	NA	NA	-	F1PLG7.2 PF00063.19;Myosin_head;	-	88	65	55.53	47	79.72	90.69	72	90.83	227	72	1.68	1.22	1.32	0.96	1.6	1.79	1.45	1.63	4.14	1.59	1.36	2.12	-0.683994	down	0.0374892	0.814112	yes
TRINITY_DN6580_c0_g1	2411	TRINITY_DN6580_c0_g1_i1	PREDICTED: tyrosine-protein kinase Fgr isoform X1 [Nannospalax galili]	Fgr	Tyrosine-protein kinase Fgr OS=Mus musculus GN=Fgr PE=1 SV=2	GO:0000166(nucleotide binding);GO:0001784(phosphotyrosine residue binding);GO:0002376(immune system process);GO:0004672(protein kinase activity);GO:0004713(protein tyrosine kinase activity);GO:0004715(non-membrane spanning protein tyrosine kinase activity);GO:0005102(receptor binding);GO:0005515(protein binding);GO:0005524(ATP binding);GO:0005737(cytoplasm);GO:0005739(mitochondrion);GO:0005743(mi…	COG0515(Serine Threonine protein kinase)	K08891	tyrosine-protein kinase Fgr	EC:2.7.10.2	ngi04062(Chemokine signaling pathway);ngi05169(Epstein-Barr virus infection)	Q6P6U0.1 PF07714.15;Pkinase_Tyr;	-	26	38	52	33	43	64	50	54	117	37	0.81	1.17	2.03	1.11	1.41	2.07	1.65	1.59	3.5	1.34	1.31	2.03	-0.686495	down	0.0457391	0.846289	yes
TRINITY_DN17717_c0_g1	4383	TRINITY_DN17717_c0_g1_i1;TRINITY_DN17717_c0_g1_i2;TRINITY_DN17717_c0_g1_i3;TRINITY_DN17717_c0_g1_i4	collagen alpha-5(IV) chain isoform X1 [Mesocricetus auratus]	COL4A5	Collagen alpha-5(IV) chain OS=Homo sapiens GN=COL4A5 PE=1 SV=2	GO:0003674(molecular_function);GO:0005201(extracellular matrix structural constituent);GO:0005575(cellular_component);GO:0005587(collagen type IV trimer);GO:0005604(basement membrane);GO:0007528(neuromuscular junction development);GO:0008150(biological_process);GO:0031594(neuromuscular junction);GO:0038063(collagen-activated tyrosine kinase receptor signaling pathway)	ENOG410XNMM(collagen, type)	K06237	collagen, type IV, alpha	-	cge04151(PI3K-Akt signaling pathway);cge04512(ECM-receptor interaction);cge04510(Focal adhesion);cge04926(Relaxin signaling pathway);cge04974(Protein digestion and absorption);cge05200(Pathways in cancer);cge05222(Small cell lung cancer);cge04933(AGE-RAGE signaling pathway in diabetic complications);cge05165(Human papillomavirus infection);cge05146(Amoebiasis)	F1LUN5.3 PF01413.17;C4;	-	110	57	64	100	115	112	102	101	320.72	100	1.77	0.9	1.29	1.73	1.94	1.87	1.74	1.53	4.93	1.86	1.53	2.39	-0.692022	down	0.046317	0.850069	yes
TRINITY_DN786_c1_g1	677	TRINITY_DN786_c1_g1_i1	-	RNF220	E3 ubiquitin-protein ligase RNF220 OS=Homo sapiens GN=RNF220 PE=1 SV=1	GO:0008270(zinc ion binding);GO:0016567(protein ubiquitination);GO:0090263(positive regulation of canonical Wnt signaling pathway)	-	-	-	-	-	-	-	31.8	50.86	20.45	40.31	32.17	53.35	48.54	64.91	75.55	45.4	5.85	9.28	4.73	8.09	6.21	10.33	9.65	11.63	13.75	9.82	6.83	11.04	-0.692384	down	0.0161702	0.624894	yes
TRINITY_DN735_c0_g4	1878	TRINITY_DN735_c0_g4_i1;TRINITY_DN735_c0_g4_i2;TRINITY_DN735_c0_g4_i3	PREDICTED: interferon regulatory factor 8 [Jaculus jaculus]	Irf8	Interferon regulatory factor 8 OS=Mus musculus GN=Irf8 PE=1 SV=1	GO:0000122(negative regulation of transcription by RNA polymerase II);GO:0000977(RNA polymerase II regulatory region sequence-specific DNA binding);GO:0000978(RNA polymerase II proximal promoter sequence-specific DNA binding);GO:0003677(DNA binding);GO:0003700(DNA binding transcription factor activity);GO:0005515(protein binding);GO:0005634(nucleus);GO:0005654(nucleoplasm);GO:0005737(cytoplasm);G…	ENOG410XNYR(interferon regulatory factor 8)	K10155	interferon regulatory factor 8	-	mmu05133(Pertussis)	Q544J7.1 PF10401.7;IRF-3;	IRF	106.01	74.14	39.54	57.19	67.02	99.06	114.01	84.02	219.66	45	5.25	3.1	2.11	3.58	3.55	5.95	5.12	3.59	10.67	3.39	3.52	5.74	-0.692454	down	0.048464	0.854074	yes
TRINITY_DN62651_c0_g1	2727	TRINITY_DN62651_c0_g1_i1	PREDICTED: protein atonal homolog 8 isoform X2 [Nannospalax galili]	Atoh8	Protein atonal homolog 8 OS=Mus musculus GN=Atoh8 PE=1 SV=1	GO:0001704(formation of primary germ layer);GO:0001937(negative regulation of endothelial cell proliferation);GO:0003677(DNA binding);GO:0003700(DNA binding transcription factor activity);GO:0005634(nucleus);GO:0005654(nucleoplasm);GO:0005737(cytoplasm);GO:0006351(transcription, DNA-templated);GO:0006355(regulation of transcription, DNA-templated);GO:0007275(multicellular organism development);GO…	ENOG4111P2D(atonal homolog 8 (Drosophila))	NA	NA	NA	-	Q99NA2.1 PF00010.24;HLH;	bHLH	66	56	36	31	63	84	66	59	132	70	1.8	1.5	1.22	0.9	1.8	2.36	1.89	1.51	3.43	2.2	1.44	2.28	-0.692594	down	0.0243331	0.731207	yes
TRINITY_DN5318_c0_g2	2651	TRINITY_DN5318_c0_g2_i1;TRINITY_DN5318_c0_g2_i2;TRINITY_DN5318_c0_g2_i3;TRINITY_DN5318_c0_g2_i4;TRINITY_DN5318_c0_g2_i5;TRINITY_DN5318_c0_g2_i6	PREDICTED: LOW QUALITY PROTEIN: dnaJ homolog subfamily A member 1 [Fukomys damarensis]	DNAJA1	DnaJ homolog subfamily A member 1 OS=Bos taurus GN=DNAJA1 PE=2 SV=2	GO:0005829(cytosol);GO:0006457(protein folding);GO:0031072(heat shock protein binding);GO:0046872(metal ion binding);GO:0051082(unfolded protein binding)	COG0484(ATP binding to DnaK triggers the release of the substrate protein, thus completing the reaction cycle. Several rounds of ATP-dependent interactions between DnaJ, DnaK and GrpE are required for fully efficient folding. Also involved, together with DnaK and GrpE, in the DNA replication of plasmids through activation of initiation proteins (By similarity))	K09502	DnaJ homolog subfamily A member 1	-	hgl04141(Protein processing in endoplasmic reticulum)	M3WQQ6.1 PF01556.16;DnaJ_C;	-	47.92	36	13	26	35	24.2	39.12	90	52.13	57	1.37	1.01	0.47	0.8	1.03	0.71	1.18	2.45	1.43	1.9	0.94	1.53	-0.696447	down	0.0475415	0.850622	yes
TRINITY_DN15920_c0_g2	3140	TRINITY_DN15920_c0_g2_i1	PREDICTED: torsin-4A [Nannospalax galili]	Tor4a	Torsin-4A OS=Mus musculus GN=Tor4a PE=2 SV=1	GO:0005524(ATP binding)	ENOG410XR06(Torsin family)	NA	NA	NA	-	F6PKC7.1 PF06309.9;Torsin;	-	63	57	47.06	47	75.03	94.21	83	56	170.63	71	1.46	1.3	1.36	1.17	1.83	2.26	2.03	1.22	3.78	1.9	1.42	2.24	-0.696867	down	0.0272542	0.746777	yes
TRINITY_DN5488_c0_g2	1257	TRINITY_DN5488_c0_g2_i1;TRINITY_DN5488_c0_g2_i2;TRINITY_DN5488_c0_g2_i3	CBR2, partial [Cricetulus griseus]	Cbr2	Carbonyl reductase [NADPH] 2 OS=Mus musculus GN=Cbr2 PE=1 SV=1	GO:0004090(carbonyl reductase (NADPH) activity);GO:0005739(mitochondrion);GO:0005997(xylulose metabolic process);GO:0006006(glucose metabolic process);GO:0043621(protein self-association);GO:0050038(L-xylulose reductase (NADP+) activity);GO:0051262(protein tetramerization);GO:0055114(oxidation-reduction process)	ENOG410XQCY()-reductase)	K00081	carbonyl reductase 2	EC:1.1.1.184	cge00590(Arachidonic acid metabolism);cge00980(Metabolism of xenobiotics by cytochrome P450)	G3GXD2.1 PF13561.4;adh_short_C2;	-	37	40	20	23	26	56	34	42	62	45	2.73	2.9	1.85	1.83	1.98	4.16	2.61	2.98	4.33	4.02	2.26	3.62	-0.697532	down	0.0203654	0.704006	yes
TRINITY_DN2634_c0_g1	4666	TRINITY_DN2634_c0_g1_i1;TRINITY_DN2634_c0_g1_i10;TRINITY_DN2634_c0_g1_i100;TRINITY_DN2634_c0_g1_i101;TRINITY_DN2634_c0_g1_i102;TRINITY_DN2634_c0_g1_i103;TRINITY_DN2634_c0_g1_i104;TRINITY_DN2634_c0_g1_i105;TRINITY_DN2634_c0_g1_i106;TRINITY_DN2634_c0_g1_i107;TRINITY_DN2634_c0_g1_i108;TRINITY_DN2634_c0_g1_i109;TRINITY_DN2634_c0_g1_i11;TRINITY_DN2634_c0_g1_i110;TRINITY_DN2634_c0_g1_i111;TRINITY_DN263…	PREDICTED: interleukin-17 receptor E isoform X1 [Nannospalax galili]	Il17re	Interleukin-17 receptor E OS=Mus musculus GN=Il17re PE=1 SV=1	GO:0005576(extracellular region);GO:0005737(cytoplasm);GO:0005886(plasma membrane);GO:0005887(integral component of plasma membrane);GO:0006954(inflammatory response);GO:0016020(membrane);GO:0016021(integral component of membrane);GO:0019221(cytokine-mediated signaling pathway);GO:0030368(interleukin-17 receptor activity)	ENOG410XTAY(interleukin 17 receptor E)	K05168	interleukin 17 receptor E	-	ngi04060(Cytokine-cytokine receptor interaction);ngi04657(IL-17 signaling pathway)	H0X4Z5.1 PF15037.4;IL17_R_N;	-	249.82	204	118	178	250.82	371.16	442	243.02	439.81	138	13.05	9.87	6.44	9.01	13.12	19.82	24.44	11.38	22.2	10.17	10.3	17.6	-0.700424	down	0.0174424	0.652707	yes
TRINITY_DN3178_c0_g4	2350	TRINITY_DN3178_c0_g4_i1	PREDICTED: Z-DNA-binding protein 1 [Nannospalax galili]	Zbp1	Z-DNA-binding protein 1 OS=Rattus norvegicus GN=Zbp1 PE=2 SV=1	GO:0003677(DNA binding);GO:0003692(left-handed Z-DNA binding);GO:0003723(RNA binding);GO:0003726(double-stranded RNA adenosine deaminase activity);GO:0005634(nucleus);GO:0005737(cytoplasm);GO:0005829(cytosol);GO:0042802(identical protein binding);GO:0060340(positive regulation of type I interferon-mediated signaling pathway)	ENOG411196S(Z-DNA binding protein 1)	K12965	Z-DNA binding protein 1	-	ngi04217(Necroptosis);ngi04623(Cytosolic DNA-sensing pathway)	-	-	84.52	34.49	27	30.59	61	78.55	70	51.4	135.4	53	2.73	1.09	1.09	1.06	2.06	2.62	2.38	1.56	4.18	1.97	1.61	2.54	-0.700552	down	0.0495579	0.858387	yes
TRINITY_DN36205_c0_g3	2694	TRINITY_DN36205_c0_g3_i1;TRINITY_DN36205_c0_g3_i2;TRINITY_DN36205_c0_g3_i3;TRINITY_DN36205_c0_g3_i4;TRINITY_DN36205_c0_g3_i5	PREDICTED: NF-kappa-B inhibitor zeta [Nannospalax galili]	Nfkbiz	NF-kappa-B inhibitor zeta OS=Mus musculus GN=Nfkbiz PE=1 SV=1	GO:0003712(transcription cofactor activity);GO:0005634(nucleus);GO:0006357(regulation of transcription by RNA polymerase II)	COG0666(Ankyrin Repeat)	K14242	NF-kappa-B inhibitor zeta	-	ngi05202(Transcriptional misregulation in cancers)	F6QK32.1 PF12796.5;Ank_2;	-	62.01	53	44	48	85	70	94.88	168.29	94.21	68	2.9	2.4	2.39	1.92	3.84	3.47	3.64	6.07	3.55	2.9	2.69	3.93	-0.705541	down	0.0141135	0.619527	yes
TRINITY_DN6893_c0_g2	2957	TRINITY_DN6893_c0_g2_i1;TRINITY_DN6893_c0_g2_i2;TRINITY_DN6893_c0_g2_i3;TRINITY_DN6893_c0_g2_i4;TRINITY_DN6893_c0_g2_i5;TRINITY_DN6893_c0_g2_i6	aldose reductase-related protein 1-like [Microtus ochrogaster]	Akr1b7	Aldose reductase-related protein 1 OS=Rattus norvegicus GN=Akr1b7 PE=1 SV=1	GO:0001758(retinal dehydrogenase activity);GO:0004032(alditol:NADP+ 1-oxidoreductase activity);GO:0005739(mitochondrion);GO:0005829(cytosol);GO:0016488(farnesol catabolic process);GO:0016918(retinal binding);GO:0019751(polyol metabolic process);GO:0042572(retinol metabolic process);GO:0042574(retinal metabolic process);GO:0044597(daunorubicin metabolic process);GO:0044598(doxorubicin metabolic pr…	COG0656(reductase)	K00011	aldehyde reductase	EC:1.1.1.21	cge00040(Pentose and glucuronate interconversions);cge00051(Fructose and mannose metabolism);cge00052(Galactose metabolism);cge00561(Glycerolipid metabolism);cge00790(Folate biosynthesis)	Q5RJP0.1 PF00248.19;Aldo_ket_red;	-	114	107.03	67	87	101	153	129	94	279.91	128	4.59	5.22	3.41	6.13	5.28	6.99	4.86	3.62	12.54	6.49	4.93	6.9	-0.709257	down	0.0155434	0.624894	yes
TRINITY_DN1566_c1_g1	2217	TRINITY_DN1566_c1_g1_i1;TRINITY_DN1566_c1_g1_i2;TRINITY_DN1566_c1_g1_i3	PREDICTED: tRNA:m(4)X modification enzyme TRM13 homolog isoform X1 [Cebus capucinus imitator]	Trmt13	tRNA:m(4)X modification enzyme TRM13 homolog OS=Mus musculus GN=Trmt13 PE=2 SV=1	GO:0008175(tRNA methyltransferase activity);GO:0030488(tRNA methylation)	ENOG410Z6H8(tRNA methyltransferase 13 homolog (S. cerevisiae))	NA	NA	NA	-	M3X3A4.1 PF05206.12;TRM13;	-	95.13	50.27	41	43.24	50	100.49	84.44	97.7	123.55	57.33	4.49	2.5	1.77	1.86	2.06	5.04	3.59	3.7	6.87	4.95	2.54	4.83	-0.709416	down	0.0143859	0.619527	yes
TRINITY_DN63498_c0_g1	2344	TRINITY_DN63498_c0_g1_i1	PREDICTED: complement C1r subcomponent [Nannospalax galili]	C1R	Complement C1r subcomponent OS=Homo sapiens GN=C1R PE=1 SV=2	GO:0004252(serine-type endopeptidase activity);GO:0005509(calcium ion binding);GO:0005515(protein binding);GO:0005576(extracellular region);GO:0006508(proteolysis);GO:0006955(immune response);GO:0006956(complement activation);GO:0006958(complement activation, classical pathway);GO:0008236(serine-type peptidase activity);GO:0030449(regulation of complement activation);GO:0045087(innate immune resp…	COG5640(protease)	K01330	complement component 1, r subcomponent	EC:3.4.21.41	ngi04145(Phagosome);ngi04610(Complement and coagulation cascades);ngi05322(Systemic lupus erythematosus);ngi05133(Pertussis);ngi05150(Staphylococcus aureus infection)	G1PD83.1 PF00089.24;Trypsin;	-	73	80	83	83	76	74	88	129	294	88	2.36	2.54	3.35	2.88	2.58	2.47	3.01	3.93	9.1	3.29	2.74	4.36	-0.709623	down	0.0349069	0.79262	yes
TRINITY_DN12795_c0_g1	2441	TRINITY_DN12795_c0_g1_i1	PREDICTED: erythrocyte band 7 integral membrane protein [Nannospalax galili]	STOM	Erythrocyte band 7 integral membrane protein OS=Homo sapiens GN=STOM PE=1 SV=3	GO:0002230(positive regulation of defense response to virus by host);GO:0005515(protein binding);GO:0005615(extracellular space);GO:0005737(cytoplasm);GO:0005739(mitochondrion);GO:0005783(endoplasmic reticulum);GO:0005856(cytoskeleton);GO:0005886(plasma membrane);GO:0005887(integral component of plasma membrane);GO:0016020(membrane);GO:0031982(vesicle);GO:0035577(azurophil granule membrane);GO:00…	COG0330(Band 7 protein)	NA	NA	NA	-	E1BTV1.2 PF01145.23;Band_7;	-	74	86	127	95	128	130	91.03	126.05	387	136	2.28	2.61	4.9	3.15	4.14	4.15	2.97	3.66	11.42	4.85	3.42	5.41	-0.709759	down	0.0464967	0.850622	yes
TRINITY_DN5477_c0_g1	2792	TRINITY_DN5477_c0_g1_i1;TRINITY_DN5477_c0_g1_i2;TRINITY_DN5477_c0_g1_i3;TRINITY_DN5477_c0_g1_i4;TRINITY_DN5477_c0_g1_i5;TRINITY_DN5477_c0_g1_i6;TRINITY_DN5477_c0_g1_i7;TRINITY_DN5477_c0_g1_i8	PREDICTED: guanylate-binding protein 1-like [Nannospalax galili]	GBP1	Guanylate-binding protein 1 OS=Homo sapiens GN=GBP1 PE=1 SV=2	GO:0003924(GTPase activity);GO:0005525(GTP binding)	ENOG410XR6Z(Guanylate binding protein)	K20899	guanylate-binding protein 1/3/4/7	-	ngi04621(NOD-like receptor signaling pathway)	D3ZKU6.2 PF02263.17;GBP;	-	64.38	70.94	36	21	41.24	100.78	57	95.13	95.15	40.64	11.01	5.05	9.74	4.43	7.43	13.97	5.64	10.29	11.36	9.08	7.53	10.07	-0.711376	down	0.0335489	0.788237	yes
TRINITY_DN2087_c2_g1	1685	TRINITY_DN2087_c2_g1_i1;TRINITY_DN2087_c2_g1_i2;TRINITY_DN2087_c2_g1_i3;TRINITY_DN2087_c2_g1_i4;TRINITY_DN2087_c2_g1_i5	LOW QUALITY PROTEIN: zinc finger protein 20-like [Otolemur garnettii]	ZNF558	Zinc finger protein 558 OS=Homo sapiens GN=ZNF558 PE=2 SV=1	GO:0003677(DNA binding);GO:0005575(cellular_component);GO:0005634(nucleus);GO:0006351(transcription, DNA-templated);GO:0006355(regulation of transcription, DNA-templated);GO:0008150(biological_process);GO:0046872(metal ion binding)	-	NA	NA	NA	-	-	zf-C2H2	32.18	36.16	21.78	30.92	21.21	42.62	38.35	85.21	59.62	17.39	5.36	10.79	4.53	10.31	2.75	9.84	8.02	11.77	10.36	1.52	6.75	8.3	-0.713193	down	0.0400896	0.82323	yes
TRINITY_DN2251_c1_g1	3975	TRINITY_DN2251_c1_g1_i1	PREDICTED: leucine-rich repeat-containing protein 32 [Nannospalax galili]	LRRC32	Leucine-rich repeat-containing protein 32 OS=Pongo abelii GN=LRRC32 PE=2 SV=1	GO:0005654(nucleoplasm);GO:0005887(integral component of plasma membrane);GO:0010628(positive regulation of gene expression);GO:0046007(negative regulation of activated T cell proliferation);GO:0050710(negative regulation of cytokine secretion)	COG4886(leucine Rich Repeat)	-	-	-	-	G3HUR6.1 PF13855.4;LRR_8;	-	257.08	200	121	183.01	175	297.46	187	257	505.21	301	4.6	3.51	2.7	3.51	3.28	5.5	3.53	4.32	8.63	6.22	3.52	5.64	-0.713728	down	0.00590136	0.4622	yes
TRINITY_DN63519_c0_g1	3004	TRINITY_DN63519_c0_g1_i1	PREDICTED: hematopoietically-expressed homeobox protein HHEX [Nannospalax galili]	HHEX	Hematopoietically-expressed homeobox protein HHEX OS=Homo sapiens GN=HHEX PE=1 SV=1	GO:0000122(negative regulation of transcription by RNA polymerase II);GO:0000978(RNA polymerase II proximal promoter sequence-specific DNA binding);GO:0001570(vasculogenesis);GO:0001701(in utero embryonic development);GO:0002573(myeloid leukocyte differentiation);GO:0003682(chromatin binding);GO:0005634(nucleus);GO:0005737(cytoplasm);GO:0007219(Notch signaling pathway);GO:0007492(endoderm develop…	ENOG410Z2UE(homeobox-leucine zipper protein)	K08024	homeobox protein HEX	-	ngi05202(Transcriptional misregulation in cancers);ngi04950(Maturity onset diabetes of the young)	E2QXS9.1 PF00046.27;Homeobox;	Homeobox	115	65	32	81	90	121.05	98	143.01	203	74	2.8	1.56	0.97	2.12	2.3	3.05	2.52	3.28	4.73	2.08	1.95	3.13	-0.716977	down	0.0216151	0.714552	yes
TRINITY_DN25051_c0_g2	2847	TRINITY_DN25051_c0_g2_i1;TRINITY_DN25051_c0_g2_i2;TRINITY_DN25051_c0_g2_i3;TRINITY_DN25051_c0_g2_i4;TRINITY_DN25051_c0_g2_i5	PREDICTED: sodium-coupled monocarboxylate transporter 1 [Nannospalax galili]	Slc5a8	Sodium-coupled monocarboxylate transporter 1 OS=Mus musculus GN=Slc5a8 PE=1 SV=1	GO:0005215(transporter activity);GO:0016021(integral component of membrane);GO:0055085(transmembrane transport);GO:0070062(extracellular exosome)	COG0591(symporter)	NA	NA	NA	-	D3Z9E5.1 PF00474.15;SSF;	-	86.09	61	47	43	127	168	143	93	149	51	2.61	1.72	2.18	1.31	4	4.78	4.29	2.5	3.97	1.96	2.36	3.5	-0.717558	down	0.0423284	0.830112	yes
TRINITY_DN2865_c0_g1	1692	TRINITY_DN2865_c0_g1_i1;TRINITY_DN2865_c0_g1_i2;TRINITY_DN2865_c0_g1_i3	PREDICTED: tissue factor pathway inhibitor 2 [Nannospalax galili]	Tfpi2	Tissue factor pathway inhibitor 2 OS=Mus musculus GN=Tfpi2 PE=2 SV=1	GO:0004867(serine-type endopeptidase inhibitor activity);GO:0005576(extracellular region);GO:0007596(blood coagulation);GO:0007599(hemostasis);GO:0010466(negative regulation of peptidase activity);GO:0030414(peptidase inhibitor activity);GO:0031012(extracellular matrix)	ENOG410XQNP(serine peptidase inhibitor, Kunitz type)	NA	NA	NA	-	G1MHA9.1 PF00014.21;Kunitz_BPTI;	-	49	56	22	33	44	46	68	47	119	58	2.99	3.65	1.62	2.17	2.98	2.92	4.39	2.7	6.36	4.02	2.68	4.08	-0.719442	down	0.0290253	0.757105	yes
TRINITY_DN1522_c0_g2	3713	TRINITY_DN1522_c0_g2_i1;TRINITY_DN1522_c0_g2_i2	PREDICTED: Fc receptor-like protein 2 isoform X1 [Peromyscus maniculatus bairdii]	FCRL2	Fc receptor-like protein 2 OS=Homo sapiens GN=FCRL2 PE=1 SV=1	GO:0003674(molecular_function);GO:0005044(scavenger receptor activity);GO:0005070(SH3/SH2 adaptor activity);GO:0005575(cellular_component);GO:0006898(receptor-mediated endocytosis);GO:0008150(biological_process);GO:0009967(positive regulation of signal transduction);GO:0009986(cell surface);GO:0016020(membrane)	ENOG410YF57(FC receptor-like)	NA	NA	NA	-	Q9EQY5.1 PF00530.16;SRCR;	-	83.16	114	35.57	71.25	90.53	95	119	124.31	271.33	54	1.81	2.44	1.09	1.87	2.06	2.26	2.8	2.57	5.83	1.39	1.85	2.97	-0.719802	down	0.0451042	0.843744	yes
TRINITY_DN297_c0_g1	3214	TRINITY_DN297_c0_g1_i1;TRINITY_DN297_c0_g1_i2;TRINITY_DN297_c0_g1_i3;TRINITY_DN297_c0_g1_i4;TRINITY_DN297_c0_g1_i5	neuroepithelial cell transforming gene 1 [Microtus ochrogaster]	Net1	Neuroepithelial cell-transforming gene 1 protein OS=Mus musculus GN=Net1 PE=1 SV=2	GO:0005085(guanyl-nucleotide exchange factor activity);GO:0005089(Rho guanyl-nucleotide exchange factor activity);GO:0005515(protein binding);GO:0005634(nucleus);GO:0005737(cytoplasm);GO:0005886(plasma membrane);GO:0017049(GTP-Rho binding);GO:0035023(regulation of Rho protein signal transduction);GO:0035556(intracellular signal transduction);GO:0043065(positive regulation of apoptotic process);GO…	COG5422(guanine nucleotide exchange factor)	NA	NA	NA	-	G3S452.1 PF00621.18;RhoGEF;	-	640	664	372	687.08	717	766.04	602.77	763	2331.94	711.91	19.21	18.32	14.11	24.95	22.93	25.09	19.07	23.1	68.04	27.15	19.9	32.49	-0.721072	down	0.0161047	0.624894	yes
TRINITY_DN8387_c0_g1	4977	TRINITY_DN8387_c0_g1_i1;TRINITY_DN8387_c0_g1_i10;TRINITY_DN8387_c0_g1_i11;TRINITY_DN8387_c0_g1_i12;TRINITY_DN8387_c0_g1_i13;TRINITY_DN8387_c0_g1_i14;TRINITY_DN8387_c0_g1_i15;TRINITY_DN8387_c0_g1_i16;TRINITY_DN8387_c0_g1_i17;TRINITY_DN8387_c0_g1_i18;TRINITY_DN8387_c0_g1_i19;TRINITY_DN8387_c0_g1_i2;TRINITY_DN8387_c0_g1_i20;TRINITY_DN8387_c0_g1_i21;TRINITY_DN8387_c0_g1_i22;TRINITY_DN8387_c0_g1_i23;T…	PREDICTED: proline-serine-threonine phosphatase-interacting protein 1 [Nannospalax galili]	Pstpip1	Proline-serine-threonine phosphatase-interacting protein 1 OS=Mus musculus GN=Pstpip1 PE=1 SV=1	GO:0000910(cytokinesis);GO:0001725(stress fiber);GO:0002376(immune system process);GO:0003779(actin binding);GO:0005515(protein binding);GO:0005737(cytoplasm);GO:0005826(actomyosin contractile ring);GO:0005856(cytoskeleton);GO:0005886(plasma membrane);GO:0006897(endocytosis);GO:0006954(inflammatory response);GO:0007155(cell adhesion);GO:0016020(membrane);GO:0019903(protein phosphatase binding);GO…	ENOG410XR8X(proline-serine-threonine phosphatase interacting protein)	K12804	proline-serine-threonine phosphatase interacting protein 1	-	ngi04621(NOD-like receptor signaling pathway)	H0YZN5.1 PF00611.21;FCH;	-	263	163	105	174	199	259	247	281	399	312.99	11.82	6.35	5.48	6.59	8.19	10.81	9.83	9.81	14.32	17.41	7.69	12.44	-0.721875	down	0.00213611	0.311995	yes
TRINITY_DN6412_c0_g2	1599	TRINITY_DN6412_c0_g2_i1;TRINITY_DN6412_c0_g2_i2;TRINITY_DN6412_c0_g2_i3	PREDICTED: 17-beta-hydroxysteroid dehydrogenase 14 [Nannospalax galili]	HSD17B14	17-beta-hydroxysteroid dehydrogenase 14 OS=Bos taurus GN=HSD17B14 PE=2 SV=1	GO:0004303(estradiol 17-beta-dehydrogenase activity);GO:0005829(cytosol);GO:0006706(steroid catabolic process);GO:0042802(identical protein binding);GO:0047045(testosterone 17-beta-dehydrogenase (NADP+) activity);GO:0055114(oxidation-reduction process)	COG1028(Dehydrogenase reductase)	K00826	branched-chain amino acid aminotransferase	EC:2.6.1.42	ocu00270(Cysteine and methionine metabolism);ocu00280(Valine, leucine and isoleucine degradation);ocu00290(Valine, leucine and isoleucine biosynthesis);ocu00770(Pantothenate and CoA biosynthesis)	E9Q3D4.1 PF13561.4;adh_short_C2;	-	51	22	32	52	56	76	80	68.14	65.97	66	2.89	1.23	2.23	3.14	3.21	4.4	4.7	3.61	3.55	4.32	2.54	4.12	-0.722046	down	0.0136787	0.618767	yes
TRINITY_DN2859_c0_g2	2896	TRINITY_DN2859_c0_g2_i1;TRINITY_DN2859_c0_g2_i2	WD repeat and FYVE domain-containing protein 3 isoform X8 [Loxodonta africana]	WDFY3	WD repeat and FYVE domain-containing protein 3 OS=Homo sapiens GN=WDFY3 PE=1 SV=2	GO:0005543(phospholipid binding);GO:0012505(endomembrane system);GO:0019898(extrinsic component of membrane)	ENOG410XNQC(beige BEACH domain containing protein)	NA	NA	NA	-	-	-	1304.7	833.9	500.73	2094.26	1140.07	1852.62	2604.19	2298.82	1037.97	1933.45	33.64	21.12	16.24	58.02	30.84	49.47	70.88	55.68	25.64	57.86	31.97	51.91	-0.725896	down	0.0130193	0.616049	yes
TRINITY_DN16218_c0_g1	1786	TRINITY_DN16218_c0_g1_i1;TRINITY_DN16218_c0_g1_i2	PREDICTED: B-cell lymphoma 3 protein [Nannospalax galili]	Bcl3	B-cell lymphoma 3 protein homolog OS=Mus musculus GN=Bcl3 PE=1 SV=2	GO:0002268(follicular dendritic cell differentiation);GO:0002315(marginal zone B cell differentiation);GO:0002455(humoral immune response mediated by circulating immunoglobulin);GO:0002467(germinal center formation);GO:0003677(DNA binding);GO:0003700(DNA binding transcription factor activity);GO:0005515(protein binding);GO:0005634(nucleus);GO:0005654(nucleoplasm);GO:0005737(cytoplasm);GO:0005829(…	COG0666(Ankyrin Repeat)	K09258	B-cell CLL/lymphoma protein 3	-	ngi04668(TNF signaling pathway);ngi04625(C-type lectin receptor signaling pathway)	F6YNH8.1 PF12796.5;Ank_2;	RHD	28	14	14	24	41	36	37	38	71	23	1.54	0.61	0.78	1.15	2.52	1.67	2.68	2.26	3.04	1.48	1.32	2.23	-0.726806	down	0.0475666	0.850622	yes
TRINITY_DN2199_c0_g1	2887	TRINITY_DN2199_c0_g1_i1;TRINITY_DN2199_c0_g1_i2;TRINITY_DN2199_c0_g1_i3;TRINITY_DN2199_c0_g1_i4	PREDICTED: peptidyl-prolyl cis-trans isomerase C [Nannospalax galili]	Ppic	Peptidyl-prolyl cis-trans isomerase C OS=Mus musculus GN=Ppic PE=1 SV=1	GO:0000413(protein peptidyl-prolyl isomerization);GO:0003755(peptidyl-prolyl cis-trans isomerase activity);GO:0006457(protein folding);GO:0016018(cyclosporin A binding);GO:0070062(extracellular exosome)	ENOG410Z0G4(PPIases accelerate the folding of proteins (By similarity))	NA	NA	NA	-	Q6AYQ9.1 PF00160.19;Pro_isomerase;	-	183	183.01	165	243	247	224	234.94	239.99	791	247.01	6.39	5.7	6.24	7.88	9.09	6.96	8.18	6.61	24.06	9.35	7.06	11.03	-0.72705	down	0.0240551	0.727509	yes
TRINITY_DN852_c1_g5	2042	TRINITY_DN852_c1_g5_i1	-	ADHFE1	Hydroxyacid-oxoacid transhydrogenase, mitochondrial OS=Bos taurus GN=ADHFE1 PE=2 SV=1	GO:0005739(mitochondrion);GO:0046872(metal ion binding);GO:0047988(hydroxyacid-oxoacid transhydrogenase activity);GO:0055114(oxidation-reduction process)	COG1454(alcohol dehydrogenase)	NA	NA	NA	-	-	-	82.19	60.94	28.59	37.41	51.58	86.24	81.94	85.26	143.45	42.25	3.13	2.28	1.36	1.53	2.06	3.39	3.29	3.05	5.22	1.86	2.07	3.36	-0.729152	down	0.0253566	0.736081	yes
TRINITY_DN1580_c0_g3	2771	TRINITY_DN1580_c0_g3_i1;TRINITY_DN1580_c0_g3_i2	PREDICTED: major vault protein isoform X1 [Nannospalax galili]	Mvp	Major vault protein OS=Mus musculus GN=Mvp PE=1 SV=4	GO:0005634(nucleus);GO:0005737(cytoplasm);GO:0005829(cytosol);GO:0005856(cytoskeleton);GO:0008283(cell proliferation);GO:0019901(protein kinase binding);GO:0019903(protein phosphatase binding);GO:0023051(regulation of signaling);GO:0023057(negative regulation of signaling);GO:0031953(negative regulation of protein autophosphorylation);GO:0038127(ERBB signaling pathway);GO:0042802(identical protei…	ENOG410ZCU8(Major vault protein)	NA	NA	NA	-	Q62667.4 PF11978.6;MVP_shoulder;	-	159.13	136	94	126	159.5	181	232.17	188.05	385	152	4.84	3.96	3.57	3.89	4.97	6.09	7.17	4.77	10.71	5.26	4.25	6.8	-0.730671	down	0.00566272	0.452644	yes
TRINITY_DN2842_c2_g1	10007	TRINITY_DN2842_c2_g1_i1;TRINITY_DN2842_c2_g1_i2	PREDICTED: dedicator of cytokinesis protein 5 [Nannospalax galili]	Dock5	Dedicator of cytokinesis protein 5 OS=Mus musculus GN=Dock5 PE=1 SV=2	GO:0005085(guanyl-nucleotide exchange factor activity);GO:0005737(cytoplasm);GO:0005829(cytosol);GO:0005886(plasma membrane);GO:0007264(small GTPase mediated signal transduction);GO:0010634(positive regulation of epithelial cell migration);GO:0016020(membrane);GO:1900026(positive regulation of substrate adhesion-dependent cell spreading);GO:1904694(negative regulation of vascular smooth muscle co…	ENOG410XQH7(Dedicator of cytokinesis)	NA	NA	NA	-	G3QP98.1 PF06920.11;DHR-2;	-	679	465	261	400	378.15	753.95	730.16	672	975.83	509.02	4.84	3.13	2.32	3.14	2.68	5.25	5.48	4.35	6.27	3.96	3.22	5.06	-0.732304	down	0.000789891	0.183915	yes
TRINITY_DN29524_c0_g1	5095	TRINITY_DN29524_c0_g1_i1;TRINITY_DN29524_c0_g1_i2	PREDICTED: vascular endothelial growth factor receptor 2 [Nannospalax galili]	Kdr	Vascular endothelial growth factor receptor 2 OS=Mus musculus GN=Kdr PE=1 SV=1	GO:0000166(nucleotide binding);GO:0001525(angiogenesis);GO:0001541(ovarian follicle development);GO:0001570(vasculogenesis);GO:0001666(response to hypoxia);GO:0001934(positive regulation of protein phosphorylation);GO:0001936(regulation of endothelial cell proliferation);GO:0001938(positive regulation of endothelial cell proliferation);GO:0001945(lymph vessel development);GO:0002042(cell migratio…	COG0515(Serine Threonine protein kinase)	K05098	kinase insert domain protein receptor	EC:2.7.10.1	ngi04014(Ras signaling pathway);ngi04015(Rap1 signaling pathway);ngi04010(MAPK signaling pathway);ngi04370(VEGF signaling pathway);ngi04151(PI3K-Akt signaling pathway);ngi04510(Focal adhesion);ngi05205(Proteoglycans in cancer);ngi05418(Fluid shear stress and atherosclerosis);ngi01521(EGFR tyrosine kinase inhibitor resistance)	G3TDA1.1 PF07714.15;Pkinase_Tyr;	-	157	141	83	154.2	106	164	185	133.9	348.69	239	2.15	1.9	1.42	2.27	1.52	2.32	2.67	1.73	4.56	3.78	1.85	3.01	-0.73837	down	0.00899463	0.556371	yes
TRINITY_DN14263_c0_g5	3600	TRINITY_DN14263_c0_g5_i1	ninein-like protein [Mus caroli]	Ninl	Ninein-like protein OS=Mus musculus GN=Ninl PE=1 SV=3	GO:0000226(microtubule cytoskeleton organization);GO:0005509(calcium ion binding);GO:0005737(cytoplasm);GO:0005829(cytosol);GO:0005856(cytoskeleton);GO:0005874(microtubule);GO:0045171(intercellular bridge);GO:0046872(metal ion binding)	ENOG41128SZ(ninein-like)	NA	NA	NA	-	-	-	81	37	36	78	60	121	82.03	94	133.69	63	1.62	0.72	0.9	1.67	1.25	2.49	1.72	1.76	2.54	1.45	1.23	1.99	-0.739236	down	0.014365	0.619527	yes
TRINITY_DN3488_c0_g1	2362	TRINITY_DN3488_c0_g1_i1;TRINITY_DN3488_c0_g1_i10;TRINITY_DN3488_c0_g1_i11;TRINITY_DN3488_c0_g1_i12;TRINITY_DN3488_c0_g1_i13;TRINITY_DN3488_c0_g1_i14;TRINITY_DN3488_c0_g1_i15;TRINITY_DN3488_c0_g1_i16;TRINITY_DN3488_c0_g1_i17;TRINITY_DN3488_c0_g1_i18;TRINITY_DN3488_c0_g1_i19;TRINITY_DN3488_c0_g1_i2;TRINITY_DN3488_c0_g1_i20;TRINITY_DN3488_c0_g1_i21;TRINITY_DN3488_c0_g1_i3;TRINITY_DN3488_c0_g1_i4;TRI…	PREDICTED: sperm motility kinase X-like [Peromyscus maniculatus bairdii]	Smok	Sperm motility kinase OS=Rattus norvegicus GN=Smok PE=2 SV=1	GO:0004674(protein serine/threonine kinase activity);GO:0004679(AMP-activated protein kinase activity);GO:0004715(non-membrane spanning protein tyrosine kinase activity);GO:0005524(ATP binding);GO:0005634(nucleus);GO:0005737(cytoplasm);GO:0006468(protein phosphorylation);GO:0031588(nucleotide-activated protein kinase complex);GO:0032007(negative regulation of TOR signaling);GO:0035174(histone ser…	ENOG410XNQ0(CAMK family protein kinase)	NA	NA	NA	-	A1A5Q6.1 PF00069.23;Pkinase;	-	179.94	87.99	75.23	147.52	102	188.51	322.04	272.73	127.6	94.03	24.06	6.76	10.37	18.68	9.99	20.47	34.89	35.12	14.5	9.8	13.97	22.96	-0.741428	down	0.0219487	0.715656	yes
TRINITY_DN1586_c0_g3	1952	TRINITY_DN1586_c0_g3_i1	sorting and assembly machinery component 50 homolog [Castor canadensis]	SAMM50	Sorting and assembly machinery component 50 homolog OS=Bos taurus GN=SAMM50 PE=2 SV=1	GO:0001401(mitochondrial sorting and assembly machinery complex);GO:0005743(mitochondrial inner membrane);GO:0016021(integral component of membrane);GO:0033108(mitochondrial respiratory chain complex assembly);GO:0042407(cristae formation);GO:0045040(protein import into mitochondrial outer membrane);GO:0070062(extracellular exosome)	COG4775(Gram-negative-bacterium-type cell outer membrane assembly)	NA	NA	NA	-	G1S0W6.1 PF01103.21;Bac_surface_Ag;	-	58.62	28.82	46.03	34.23	38.01	90.26	58.62	74.04	66.26	62.52	2.35	1.14	2.31	1.48	1.6	3.75	2.49	2.8	2.55	2.9	1.78	2.9	-0.743199	down	0.00956227	0.559966	yes
TRINITY_DN39861_c0_g1	3229	TRINITY_DN39861_c0_g1_i1;TRINITY_DN39861_c0_g1_i2	PREDICTED: low affinity immunoglobulin gamma Fc region receptor III-like isoform X1 [Nannospalax galili]	FCGR3A	Low affinity immunoglobulin gamma Fc region receptor III-A OS=Homo sapiens GN=FCGR3A PE=1 SV=2	GO:0005886(plasma membrane);GO:0009897(external side of plasma membrane);GO:0009986(cell surface);GO:0016020(membrane);GO:0016021(integral component of membrane);GO:0019767(IgE receptor activity);GO:0019770(IgG receptor activity);GO:0019863(IgE binding);GO:0019864(IgG binding);GO:0042119(neutrophil activation);GO:0045780(positive regulation of bone resorption);GO:0051930(regulation of sensory per…	ENOG41114N1(Fc fragment of IgG, low affinity IIIa, receptor)	K06463	low affinity immunoglobulin gamma Fc receptor III	-	ngi04145(Phagosome);ngi04650(Natural killer cell mediated cytotoxicity);ngi04380(Osteoclast differentiation);ngi05322(Systemic lupus erythematosus);ngi05150(Staphylococcus aureus infection);ngi05152(Tuberculosis);ngi05140(Leishmaniasis)	H0VDZ8.1 PF13895.4;Ig_2;	-	161	99	93	78.97	148	224.86	217	173.31	288	87	4.02	2.41	3.1	2.14	4.14	6.19	5.93	4.14	7.4	2.65	3.16	5.26	-0.747223	down	0.012963	0.616049	yes
TRINITY_DN64454_c0_g1	1926	TRINITY_DN64454_c0_g1_i1	PREDICTED: cyclic AMP-dependent transcription factor ATF-3 [Chlorocebus sabaeus]	Atf3	Cyclic AMP-dependent transcription factor ATF-3 OS=Rattus norvegicus GN=Atf3 PE=2 SV=1	GO:0000122(negative regulation of transcription by RNA polymerase II);GO:0000978(RNA polymerase II proximal promoter sequence-specific DNA binding);GO:0005634(nucleus);GO:0005730(nucleolus);GO:0006094(gluconeogenesis);GO:0030968(endoplasmic reticulum unfolded protein response);GO:0034198(cellular response to amino acid starvation);GO:0035914(skeletal muscle cell differentiation);GO:0042803(protei…	ENOG4111CH5(Transcription factor)	K09032	activating transcription factor 3	-	csab05166(HTLV-I infection)	G1TDN5.2 PF00170.19;bZIP_1;	TF_bZIP	53	26	21	38	41	29	40	68	128	44	2.16	1.04	1.07	1.66	1.75	1.22	1.72	2.61	5	2.07	1.54	2.52	-0.74769	down	0.0456074	0.846228	yes
TRINITY_DN2526_c2_g1	993	TRINITY_DN2526_c2_g1_i1;TRINITY_DN2526_c2_g1_i2;TRINITY_DN2526_c2_g1_i3	PREDICTED: zinc finger protein 14-like [Jaculus jaculus]	ZNF627	Zinc finger protein 627 OS=Homo sapiens GN=ZNF627 PE=1 SV=1	GO:0003676(nucleic acid binding);GO:0005622(intracellular);GO:0006355(regulation of transcription, DNA-templated);GO:0046872(metal ion binding)	COG5048(Zinc finger protein)	NA	NA	NA	-	H0Y1Y7.1 PF01352.25;KRAB;	zf-C2H2	73.89	67.8	26.22	55.82	47.41	127.78	80.09	114.59	105.8	33.46	11.21	9.42	4.27	9.59	7.47	23.57	12.67	16.94	16.11	5.09	8.39	14.88	-0.74925	down	0.0251814	0.735074	yes
TRINITY_DN7491_c0_g1	3331	TRINITY_DN7491_c0_g1_i1;TRINITY_DN7491_c0_g1_i2;TRINITY_DN7491_c0_g1_i3	delta-like 4 (Drosophila) [Homo sapiens]	DLL4	Delta-like protein 4 OS=Homo sapiens GN=DLL4 PE=1 SV=1	GO:0000122(negative regulation of transcription by RNA polymerase II);GO:0001525(angiogenesis);GO:0001569(branching involved in blood vessel morphogenesis);GO:0001974(blood vessel remodeling);GO:0003208(cardiac ventricle morphogenesis);GO:0003209(cardiac atrium morphogenesis);GO:0003222(ventricular trabecula myocardium morphogenesis);GO:0003344(pericardium morphogenesis);GO:0005112(Notch binding)…	ENOG410XP6K(Notch ligand involved in the mediation of Notch signaling (By similarity))	K06051	delta	-	ngi04330(Notch signaling pathway);ngi04658(Th1 and Th2 cell differentiation);ngi05200(Pathways in cancer);ngi05224(Breast cancer);ngi01522(Endocrine resistance)	A0A096NTJ5.1 PF07657.11;MNNL;	-	117	120	83	133.98	124.99	245	147	220	270	117	3.14	4.58	3.46	5.07	4.17	8.81	5.67	5.13	7.82	5.54	4.08	6.59	-0.75441	down	0.00297148	0.352746	yes
TRINITY_DN18944_c0_g1	2318	TRINITY_DN18944_c0_g1_i1;TRINITY_DN18944_c0_g1_i2;TRINITY_DN18944_c0_g1_i3	PREDICTED: fermitin family homolog 3 [Nannospalax galili]	Fermt3	Fermitin family homolog 3 OS=Mus musculus GN=Fermt3 PE=1 SV=1	GO:0002102(podosome);GO:0005178(integrin binding);GO:0005515(protein binding);GO:0007155(cell adhesion);GO:0007159(leukocyte cell-cell adhesion);GO:0007229(integrin-mediated signaling pathway);GO:0030054(cell junction);GO:0030335(positive regulation of cell migration);GO:0033622(integrin activation);GO:0033632(regulation of cell-cell adhesion mediated by integrin);GO:0034446(substrate adhesion-de…	ENOG410XS1B(fermitin family member)	K17084	kindlin 3	-	ngi04611(Platelet activation)	Q32LP0.1 PF00373.16;FERM_M;	-	81.06	80.87	43.63	82.8	92.48	116.1	98.72	101.5	274.48	65.07	4.19	2.91	1.79	2.91	3.37	5.94	5.21	4.57	10.76	3.37	3.03	5.97	-0.755916	down	0.025162	0.735074	yes
TRINITY_DN10843_c1_g1	8629	TRINITY_DN10843_c1_g1_i1;TRINITY_DN10843_c1_g1_i2;TRINITY_DN10843_c1_g1_i3;TRINITY_DN10843_c1_g1_i4;TRINITY_DN10843_c1_g1_i5	leucine-rich repeat serine/threonine-protein kinase 1 [Cricetulus griseus]	Lrrk1	Leucine-rich repeat serine/threonine-protein kinase 1 OS=Mus musculus GN=Lrrk1 PE=1 SV=1	GO:0000166(nucleotide binding);GO:0004672(protein kinase activity);GO:0004674(protein serine/threonine kinase activity);GO:0005515(protein binding);GO:0005524(ATP binding);GO:0005525(GTP binding);GO:0005737(cytoplasm);GO:0005739(mitochondrion);GO:0005829(cytosol);GO:0006468(protein phosphorylation);GO:0016301(kinase activity);GO:0016310(phosphorylation);GO:0016740(transferase activity);GO:0036035…	COG1100(GTP-binding Protein);COG4886(leucine Rich Repeat)	NA	NA	NA	-	G1SVR9.2 PF00069.23;Pkinase;	-	531	316	220	192	362	568	440	399.98	1027.08	327	7.04	3.64	3.46	2.78	4.62	8.04	5.52	4.49	12.07	5.39	4.31	7.1	-0.756924	down	0.0116224	0.606855	yes
TRINITY_DN3658_c0_g1	3361	TRINITY_DN3658_c0_g1_i1;TRINITY_DN3658_c0_g1_i10;TRINITY_DN3658_c0_g1_i11;TRINITY_DN3658_c0_g1_i12;TRINITY_DN3658_c0_g1_i13;TRINITY_DN3658_c0_g1_i14;TRINITY_DN3658_c0_g1_i15;TRINITY_DN3658_c0_g1_i16;TRINITY_DN3658_c0_g1_i17;TRINITY_DN3658_c0_g1_i18;TRINITY_DN3658_c0_g1_i19;TRINITY_DN3658_c0_g1_i2;TRINITY_DN3658_c0_g1_i20;TRINITY_DN3658_c0_g1_i21;TRINITY_DN3658_c0_g1_i22;TRINITY_DN3658_c0_g1_i23;T…	corticotropin-releasing factor receptor 2 isoform X3 [Cavia porcellus]	CRHR2	Corticotropin-releasing factor receptor 2 OS=Homo sapiens GN=CRHR2 PE=1 SV=2	GO:0005515(protein binding);GO:0005791(rough endoplasmic reticulum);GO:0005794(Golgi apparatus);GO:0005886(plasma membrane);GO:0005887(integral component of plasma membrane);GO:0007015(actin filament organization);GO:0007166(cell surface receptor signaling pathway);GO:0007186(G-protein coupled receptor signaling pathway);GO:0007188(adenylate cyclase-modulating G-protein coupled receptor signaling…	ENOG410XRS2(Receptor)	K04579	corticotropin releasing hormone receptor 2	-	ngi04080(Neuroactive ligand-receptor interaction);ngi04934(Cushing syndrome)	I3MPU6.1 PF00002.22;7tm_2;	-	141	70.02	163	255.8	174	367	404	192	198	215	4.08	1.93	6.1	8.42	5.48	11.02	12.45	5.01	5.22	7.31	5.2	8.2	-0.759051	down	0.0229414	0.725669	yes
TRINITY_DN3606_c0_g1	8453	TRINITY_DN3606_c0_g1_i1;TRINITY_DN3606_c0_g1_i10;TRINITY_DN3606_c0_g1_i11;TRINITY_DN3606_c0_g1_i12;TRINITY_DN3606_c0_g1_i13;TRINITY_DN3606_c0_g1_i14;TRINITY_DN3606_c0_g1_i16;TRINITY_DN3606_c0_g1_i17;TRINITY_DN3606_c0_g1_i18;TRINITY_DN3606_c0_g1_i19;TRINITY_DN3606_c0_g1_i2;TRINITY_DN3606_c0_g1_i20;TRINITY_DN3606_c0_g1_i21;TRINITY_DN3606_c0_g1_i5	ubiquitin carboxyl-terminal hydrolase 42-like protein [Cricetulus griseus]	Usp42	Ubiquitin carboxyl-terminal hydrolase 42 OS=Mus musculus GN=Usp42 PE=1 SV=1	GO:0004843(thiol-dependent ubiquitin-specific protease activity);GO:0005575(cellular_component);GO:0006508(proteolysis);GO:0006511(ubiquitin-dependent protein catabolic process);GO:0007283(spermatogenesis);GO:0008233(peptidase activity);GO:0008234(cysteine-type peptidase activity);GO:0016579(protein deubiquitination);GO:0016787(hydrolase activity);GO:0030154(cell differentiation);GO:0036459(thiol…	ENOG410XQ92(ubiquitin carboxyl-terminal hydrolase)	NA	NA	NA	-	E2RHU7.2 PF00443.27;UCH;	-	14568	13447.2	8605.55	7527.34	9681.91	28893.8	21899	14486.7	13081	12538.4	226.83	175.47	158.98	113.16	154.15	462.03	320.16	196.7	180.07	221.93	165.72	276.18	-0.762169	down	0.00200524	0.303647	yes
TRINITY_DN9892_c0_g2	1268	TRINITY_DN9892_c0_g2_i1;TRINITY_DN9892_c0_g2_i2;TRINITY_DN9892_c0_g2_i3	PREDICTED: ketimine reductase mu-crystallin isoform X1 [Oryctolagus cuniculus]	Crym	Ketimine reductase mu-crystallin OS=Mus musculus GN=Crym PE=1 SV=1	GO:0000122(negative regulation of transcription by RNA polymerase II);GO:0003714(transcription corepressor activity);GO:0005634(nucleus);GO:0005739(mitochondrion);GO:0007605(sensory perception of sound);GO:0042403(thyroid hormone metabolic process);GO:0042803(protein homodimerization activity);GO:0050661(NADP binding);GO:0070062(extracellular exosome);GO:0070324(thyroid hormone binding);GO:007032…	COG2423(Ornithine Cyclodeaminase)	NA	NA	NA	-	F6VWC1.1 PF02423.13;OCD_Mu_crystall;	-	109.11	185.75	106.88	84	112.13	310.94	83.79	200.58	330.77	116.99	10.81	18.51	10.72	8.24	9.55	29.46	8.62	18.65	28.02	12.57	11.57	19.46	-0.77009	down	0.0245967	0.731207	yes
TRINITY_DN10561_c0_g1	3349	TRINITY_DN10561_c0_g1_i1;TRINITY_DN10561_c0_g1_i2;TRINITY_DN10561_c0_g1_i3	synaptotagmin-15 isoform X1 [Cricetulus griseus]	Syt15	Synaptotagmin-15 OS=Mus musculus GN=Syt15 PE=2 SV=1	GO:0005509(calcium ion binding);GO:0005544(calcium-dependent phospholipid binding);GO:0005886(plasma membrane);GO:0006906(vesicle fusion);GO:0016020(membrane);GO:0016021(integral component of membrane);GO:0016079(synaptic vesicle exocytosis);GO:0017158(regulation of calcium ion-dependent exocytosis);GO:0019898(extrinsic component of membrane);GO:0019905(syntaxin binding);GO:0030276(clathrin bindi…	ENOG410XRME(transporter activity)	NA	NA	NA	-	Q8C6N3.1 PF00168.28;C2;	-	121	69.98	59.62	99	95.71	172.08	166.27	126.79	191.82	109.72	2.71	1.5	1.62	2.35	2.29	4.15	3.82	2.73	4.03	2.79	2.09	3.5	-0.771016	down	0.00307739	0.35439	yes
TRINITY_DN25010_c0_g4	6883	TRINITY_DN25010_c0_g4_i1;TRINITY_DN25010_c0_g4_i2;TRINITY_DN25010_c0_g4_i3;TRINITY_DN25010_c0_g4_i4;TRINITY_DN25010_c0_g4_i5	laminin subunit alpha-2 isoform X9 [Cricetulus griseus]	Lama2	Laminin subunit alpha-2 OS=Mus musculus GN=Lama2 PE=1 SV=2	GO:0005102(receptor binding);GO:0005576(extracellular region);GO:0005604(basement membrane);GO:0005615(extracellular space);GO:0007155(cell adhesion);GO:0007411(axon guidance);GO:0030155(regulation of cell adhesion);GO:0030334(regulation of cell migration);GO:0031012(extracellular matrix);GO:0032224(positive regulation of synaptic transmission, cholinergic);GO:0042383(sarcolemma);GO:0043197(dendr…	COG0419(Involved in DNA double-strand break repair (DSBR). The Rad50 Mre11 complex possesses single-strand endonuclease activity and ATP-dependent double-strand-specific 3'-5' exonuclease activity. Rad50 provides an ATP-dependent control of Mre11 by unwinding and or repositioning DNA ends into the Mre11 active site (By similarity))	K05637	laminin, alpha 1/2	-	ngi04151(PI3K-Akt signaling pathway);ngi04512(ECM-receptor interaction);ngi04510(Focal adhesion);ngi05200(Pathways in cancer);ngi05222(Small cell lung cancer);ngi05165(Human papillomavirus infection);ngi05146(Amoebiasis);ngi05145(Toxoplasmosis)	F7H3A8.1 PF00054.21;Laminin_G_1;	-	246.89	337.62	151	216.15	249	232	168.01	314.85	1122	265.9	4.39	5.38	3.29	3.77	4.55	4.21	2.88	4.81	19.27	5.62	4.28	7.36	-0.771524	down	0.0471801	0.850622	yes
TRINITY_DN4450_c1_g1	5144	TRINITY_DN4450_c1_g1_i1;TRINITY_DN4450_c1_g1_i11;TRINITY_DN4450_c1_g1_i12;TRINITY_DN4450_c1_g1_i13;TRINITY_DN4450_c1_g1_i14;TRINITY_DN4450_c1_g1_i15;TRINITY_DN4450_c1_g1_i16;TRINITY_DN4450_c1_g1_i18;TRINITY_DN4450_c1_g1_i19;TRINITY_DN4450_c1_g1_i20;TRINITY_DN4450_c1_g1_i21;TRINITY_DN4450_c1_g1_i22;TRINITY_DN4450_c1_g1_i23;TRINITY_DN4450_c1_g1_i24;TRINITY_DN4450_c1_g1_i4;TRINITY_DN4450_c1_g1_i5;TR…	LOW QUALITY PROTEIN: cytochrome b-c1 complex subunit Rieske, mitochondrial [Bos indicus x Bos taurus]	UQCRFS1	Cytochrome b-c1 complex subunit Rieske, mitochondrial OS=Bos taurus GN=UQCRFS1 PE=1 SV=3	GO:0005743(mitochondrial inner membrane);GO:0008121(ubiquinol-cytochrome-c reductase activity);GO:0043209(myelin sheath);GO:0046872(metal ion binding);GO:0051537(2 iron, 2 sulfur cluster binding);GO:0055114(oxidation-reduction process);GO:0070469(respiratory chain);GO:1902600(proton transmembrane transport)	COG0723(Component of the ubiquinol-cytochrome c reductase complex (complex III or cytochrome b-c1 complex), which is a respiratory chain that generates an electrochemical potential coupled to ATP synthesis (By similarity))	K00411	ubiquinol-cytochrome c reductase iron-sulfur subunit	EC:1.10.2.2	phd00190(Oxidative phosphorylation);phd04260(Cardiac muscle contraction);phd04714(Thermogenesis);phd05010(Alzheimer disease);phd05012(Parkinson disease);phd05016(Huntington disease);phd04932(Non-alcoholic fatty liver disease (NAFLD))	-	-	2204.48	1931.19	1422.6	1470.05	1801.82	3550.05	4163.05	2437.43	3167.31	1873.73	52.33	41.82	39.05	41.82	47.42	78.46	98.49	55.59	65.53	52.95	44.49	70.2	-0.77527	down	0.000180196	0.0743435	yes
TRINITY_DN2349_c0_g2	1870	TRINITY_DN2349_c0_g2_i1;TRINITY_DN2349_c0_g2_i2	PREDICTED: insulin-like growth factor-binding protein 7 [Nannospalax galili]	Igfbp7	Insulin-like growth factor-binding protein 7 OS=Mus musculus GN=Igfbp7 PE=1 SV=3	GO:0001558(regulation of cell growth);GO:0005520(insulin-like growth factor binding);GO:0005576(extracellular region);GO:0005615(extracellular space);GO:0007155(cell adhesion);GO:0019838(growth factor binding);GO:0031012(extracellular matrix);GO:0048839(inner ear development);GO:0050810(regulation of steroid biosynthetic process)	ENOG4111RFI(insulin-like growth factor binding protein 7)	NA	NA	NA	-	H2PDB8.2 PF07679.14;I-set;	-	269.01	437.07	271.09	402.76	390.27	355.85	229.5	384.74	1702.68	455.13	14.69	23.09	18.25	23.79	22.4	20.36	13.32	19.8	89.94	29.03	20.44	34.49	-0.779246	down	0.0474593	0.850622	yes
TRINITY_DN3666_c0_g2	1105	TRINITY_DN3666_c0_g2_i1;TRINITY_DN3666_c0_g2_i2;TRINITY_DN3666_c0_g2_i3;TRINITY_DN3666_c0_g2_i4	PREDICTED: triosephosphate isomerase [Nannospalax galili]	TPI1	Triosephosphate isomerase OS=Homo sapiens GN=TPI1 PE=1 SV=3	GO:0004807(triose-phosphate isomerase activity);GO:0005515(protein binding);GO:0005615(extracellular space);GO:0005634(nucleus);GO:0005829(cytosol);GO:0006094(gluconeogenesis);GO:0006096(glycolytic process);GO:0006098(pentose-phosphate shunt);GO:0007275(multicellular organism development);GO:0019563(glycerol catabolic process);GO:0031625(ubiquitin protein ligase binding);GO:0046166(glyceraldehyde…	COG0149(triosephosphate isomerase)	K01803	triosephosphate isomerase (TIM)	EC:5.3.1.1	ngi00010(Glycolysis / Gluconeogenesis);ngi00051(Fructose and mannose metabolism);ngi00562(Inositol phosphate metabolism)	-	-	20.24	22.51	11.24	15.29	18.18	28.37	19.02	25.08	41.76	36.94	3.54	4.47	3.06	2.25	3.14	4.74	3.12	5.62	6.5	6.6	3.29	5.32	-0.779566	down	0.0200525	0.696642	yes
TRINITY_DN13811_c0_g2	2769	TRINITY_DN13811_c0_g2_i1;TRINITY_DN13811_c0_g2_i2;TRINITY_DN13811_c0_g2_i3;TRINITY_DN13811_c0_g2_i4;TRINITY_DN13811_c0_g2_i5;TRINITY_DN13811_c0_g2_i6;TRINITY_DN13811_c0_g2_i7	PREDICTED: pyridine nucleotide-disulfide oxidoreductase domain-containing protein 2 isoform X1 [Nannospalax galili]	Pyroxd2	Pyridine nucleotide-disulfide oxidoreductase domain-containing protein 2 OS=Rattus norvegicus GN=Pyroxd2 PE=2 SV=1	GO:0005622(intracellular);GO:0016491(oxidoreductase activity);GO:0055114(oxidation-reduction process)	COG1233(phytoene)	NA	NA	NA	-	I3L652.1 PF01593.22;Amino_oxidase;	-	70.68	70.08	46	34	46	90.11	110	94.22	113.91	59	2.23	2.07	1.63	1.15	1.47	2.81	3.36	2.73	3.25	2.12	1.71	2.85	-0.783227	down	0.00548534	0.451694	yes
TRINITY_DN8600_c0_g1	3286	TRINITY_DN8600_c0_g1_i1	PREDICTED: RNA-binding protein 47 [Nannospalax galili]	Rbm47	RNA-binding protein 47 OS=Mus musculus GN=Rbm47 PE=1 SV=1	GO:0000166(nucleotide binding);GO:0002244(hematopoietic progenitor cell differentiation);GO:0005634(nucleus);GO:0016554(cytidine to uridine editing)	ENOG410XTJ5(RNA binding motif protein)	NA	NA	NA	-	L8Y624.1 PF00076.20;RRM_1;	-	37	27	22	26	39	38	31	36	131	31	0.82	0.59	0.61	0.62	0.91	0.87	0.72	0.75	2.77	0.79	0.71	1.18	-0.785485	down	0.0497552	0.858924	yes
TRINITY_DN11713_c0_g2	2021	TRINITY_DN11713_c0_g2_i1	hypothetical protein A6R68_19462, partial [Neotoma lepida]	Taar8b	Trace amine-associated receptor 8b OS=Mus musculus GN=Taar8b PE=2 SV=1	GO:0001594(trace-amine receptor activity);GO:0004930(G-protein coupled receptor activity);GO:0005886(plasma membrane);GO:0007165(signal transduction);GO:0007186(G-protein coupled receptor signaling pathway);GO:0008227(G-protein coupled amine receptor activity);GO:0016020(membrane);GO:0016021(integral component of membrane)	ENOG410XRW9(Receptor)	K05051	trace amine associated receptor	-	mmu04080(Neuroactive ligand-receptor interaction)	Q923Y0.1 PF00001.19;7tm_1;	-	37.23	12.99	25	23	12.84	21.35	53	71.84	38.37	18	1.43	0.49	1.2	0.95	0.52	0.85	2.16	2.61	1.41	0.8	0.92	1.57	-0.796045	down	0.0470023	0.850622	yes
TRINITY_DN6112_c0_g1	3016	TRINITY_DN6112_c0_g1_i1;TRINITY_DN6112_c0_g1_i2	PREDICTED: myoD family inhibitor domain-containing protein [Nannospalax galili]	MDFIC	MyoD family inhibitor domain-containing protein OS=Homo sapiens GN=MDFIC PE=1 SV=2	GO:0005515(protein binding);GO:0005634(nucleus);GO:0005654(nucleoplasm);GO:0005730(nucleolus);GO:0005737(cytoplasm);GO:0005794(Golgi apparatus);GO:0006351(transcription, DNA-templated);GO:0007257(activation of JUN kinase activity);GO:0008134(transcription factor binding);GO:0016032(viral process);GO:0030111(regulation of Wnt signaling pathway);GO:0030332(cyclin binding);GO:0030957(Tat protein bin…	ENOG4111J6Q(MyoD family inhibitor domain containing)	-	-	-	-	M3X9P9.1 PF15316.4;MDFI;	-	50	53	15	23	42	43	45	59	109	64	1.21	1.26	0.45	0.6	1.07	1.08	1.15	1.35	2.53	1.79	0.92	1.58	-0.79645	down	0.0238529	0.727509	yes
TRINITY_DN2046_c17_g1	838	TRINITY_DN2046_c17_g1_i1	PREDICTED: ubiquitin carboxyl-terminal hydrolase 33 [Saimiri boliviensis boliviensis]	USP33	Ubiquitin carboxyl-terminal hydrolase 33 OS=Bos taurus GN=USP33 PE=2 SV=1	GO:0001664(G-protein coupled receptor binding);GO:0004197(cysteine-type endopeptidase activity);GO:0004843(thiol-dependent ubiquitin-specific protease activity);GO:0005654(nucleoplasm);GO:0005776(autophagosome);GO:0005794(Golgi apparatus);GO:0005813(centrosome);GO:0005925(focal adhesion);GO:0006511(ubiquitin-dependent protein catabolic process);GO:0006897(endocytosis);GO:0007411(axon guidance);GO…	-	NA	NA	NA	-	-	-	9.93	25.33	25.38	19.03	14.19	32.03	30.08	47.33	38.39	23.02	1.26	3.17	4.03	2.61	1.89	4.24	4.08	5.76	4.75	3.41	2.59	4.45	-0.807527	down	0.0169405	0.640365	yes
TRINITY_DN33118_c1_g1	946	TRINITY_DN33118_c1_g1_i1	-	Gatm	Glycine amidinotransferase, mitochondrial OS=Mus musculus GN=Gatm PE=1 SV=1	GO:0005739(mitochondrion);GO:0006601(creatine biosynthetic process);GO:0015067(amidinotransferase activity)	-	K00613	glycine amidinotransferase	EC:2.1.4.1	tng00260(Glycine, serine and threonine metabolism);tng00330(Arginine and proline metabolism)	-	-	23.44	24.31	22.49	23.17	23.23	34.3	63.48	54.09	44.89	12.95	2.46	2.51	2.95	2.63	2.55	3.75	7.1	5.42	4.57	1.58	2.62	4.48	-0.813008	down	0.0223124	0.717935	yes
TRINITY_DN1688_c2_g2	7910	TRINITY_DN1688_c2_g2_i1;TRINITY_DN1688_c2_g2_i2;TRINITY_DN1688_c2_g2_i3;TRINITY_DN1688_c2_g2_i4	PREDICTED: LOW QUALITY PROTEIN: uncharacterized protein LOC102552784 [Rattus norvegicus]	gag-pol	Gag-Pol polyprotein OS=Xenotropic MuLV-related virus (isolate VP62) GN=gag-pol PE=1 SV=1	GO:0042802(identical protein binding)	ENOG4111A42(NA)	K10744	ribonuclease H2 subunit B	-	ocu03030(DNA replication)	I3LJ75.1 PF00429.17;TLV_coat;	-	2037.67	2010.06	549.79	1523.8	2391.38	5628.75	2062.38	2347.56	2696	2049.28	18.83	18.02	6.27	14.89	23.07	53.43	19.82	19.97	23.51	21.76	16.22	27.7	-0.814837	down	0.0109384	0.591456	yes
TRINITY_DN13445_c0_g1	2692	TRINITY_DN13445_c0_g1_i1;TRINITY_DN13445_c0_g1_i2;TRINITY_DN13445_c0_g1_i3;TRINITY_DN13445_c0_g1_i4;TRINITY_DN13445_c0_g1_i5;TRINITY_DN13445_c0_g1_i6	PREDICTED: decorin [Ceratotherium simum simum]	DCN	Decorin OS=Canis lupus familiaris GN=DCN PE=2 SV=2	GO:0004860(protein kinase inhibitor activity);GO:0005518(collagen binding);GO:0005539(glycosaminoglycan binding);GO:0005615(extracellular space);GO:0005737(cytoplasm);GO:0006469(negative regulation of protein kinase activity);GO:0010508(positive regulation of autophagy);GO:0019221(cytokine-mediated signaling pathway);GO:0019800(peptide cross-linking via chondroitin 4-sulfate glycosaminoglycan);GO…	COG4886(leucine Rich Repeat)	K04660	decorin	-	cfa04350(TGF-beta signaling pathway);cfa05205(Proteoglycans in cancer)	P07585.1 PF13855.4;LRR_8;	-	907.61	1001.83	530.13	548.05	667.85	602	558.35	925.54	3531.14	973.07	25.9	27.7	18.9	16.3	19.7	17.78	16.64	24.71	95.99	31.93	21.7	37.41	-0.816436	down	0.0310617	0.782066	yes
TRINITY_DN114_c2_g1	4279	TRINITY_DN114_c2_g1_i1;TRINITY_DN114_c2_g1_i2	PREDICTED: putative SMEK homolog 3 [Nannospalax galili]	Ppp4r3cp	Putative SMEK homolog 3 OS=Mus musculus GN=Ppp4r3cp PE=5 SV=2	GO:0003674(molecular_function);GO:0005575(cellular_component);GO:0008150(biological_process)	ENOG410XQ7A(suppressor of mek1 (Dictyostelium))	K17491	protein phosphatase 4 regulatory subunit 3	-	ngi04922(Glucagon signaling pathway)	M3WYX5.1 PF04802.13;SMK-1;	-	273.93	142.95	120	82	70	266.08	240	325.17	247	155	4.66	2.39	2.55	1.49	1.25	4.67	4.3	5.18	4	3.04	2.47	4.24	-0.816794	down	0.00833426	0.536028	yes
TRINITY_DN4960_c0_g1	2303	TRINITY_DN4960_c0_g1_i1;TRINITY_DN4960_c0_g1_i2;TRINITY_DN4960_c0_g1_i3	PREDICTED: ras-like protein family member 12-like [Pantholops hodgsonii]	Rasl12	Ras-like protein family member 12 OS=Mus musculus GN=Rasl12 PE=2 SV=1	GO:0003924(GTPase activity);GO:0005525(GTP binding);GO:0007165(signal transduction);GO:0016020(membrane)	COG1100(GTP-binding Protein)	NA	NA	NA	-	F1PSQ9.2 PF00071.20;Ras;	-	194	174.14	88	86	121	160	123	124.88	584.06	189	6.54	5.87	3.71	3.11	4.34	5.56	4.51	3.99	18.96	7.36	4.71	8.08	-0.819662	down	0.0343836	0.791395	yes
TRINITY_DN2050_c0_g1	2240	TRINITY_DN2050_c0_g1_i1;TRINITY_DN2050_c0_g1_i2	PREDICTED: cathepsin K [Nannospalax galili]	CTSK	Cathepsin K OS=Oryctolagus cuniculus GN=CTSK PE=1 SV=1	GO:0004197(cysteine-type endopeptidase activity);GO:0005615(extracellular space);GO:0005764(lysosome);GO:0051603(proteolysis involved in cellular protein catabolic process)	COG4870(cathepsin)	K01371	cathepsin K	EC:3.4.22.38	ngi04142(Lysosome);ngi04210(Apoptosis);ngi04620(Toll-like receptor signaling pathway);ngi04380(Osteoclast differentiation);ngi05323(Rheumatoid arthritis)	G1L374.1 PF00112.21;Peptidase_C1;	-	148	133	72	114	83	125.7	159	138.53	438	124	5.15	4.45	3.12	4.17	2.97	4.43	5.73	4.53	14.31	4.89	3.97	6.78	-0.820897	down	0.0155572	0.624894	yes
TRINITY_DN7390_c0_g1	2932	TRINITY_DN7390_c0_g1_i1;TRINITY_DN7390_c0_g1_i2;TRINITY_DN7390_c0_g1_i3	PREDICTED: poly [ADP-ribose] polymerase 3 [Nannospalax galili]	PARP3	Poly [ADP-ribose] polymerase 3 OS=Homo sapiens GN=PARP3 PE=1 SV=3	GO:0000723(telomere maintenance);GO:0003910(DNA ligase (ATP) activity);GO:0003950(NAD+ ADP-ribosyltransferase activity);GO:0005634(nucleus);GO:0005730(nucleolus);GO:0005737(cytoplasm);GO:0005829(cytosol);GO:0006273(lagging strand elongation);GO:0006302(double-strand break repair);GO:0006471(protein ADP-ribosylation);GO:0035861(site of double-strand break);GO:0051103(DNA ligation involved in DNA r…	ENOG410XP18(Poly (ADP-ribose) polymerase)	K10798	poly [ADP-ribose] polymerase	EC:2.4.2.30	ngi03410(Base excision repair);ngi04210(Apoptosis);ngi04217(Necroptosis)	G3H896.1 PF00644.18;PARP;	-	68	40.1	46	33	45.01	52.32	74	88.99	135	72	2.11	1.26	1.83	1.12	1.44	1.93	3.18	2.96	5.33	2.46	1.55	3.17	-0.824196	down	0.00613317	0.467825	yes
TRINITY_DN502_c0_g1	6631	TRINITY_DN502_c0_g1_i11;TRINITY_DN502_c0_g1_i12;TRINITY_DN502_c0_g1_i13;TRINITY_DN502_c0_g1_i14;TRINITY_DN502_c0_g1_i15;TRINITY_DN502_c0_g1_i16;TRINITY_DN502_c0_g1_i17;TRINITY_DN502_c0_g1_i18;TRINITY_DN502_c0_g1_i2;TRINITY_DN502_c0_g1_i3;TRINITY_DN502_c0_g1_i5;TRINITY_DN502_c0_g1_i6;TRINITY_DN502_c0_g1_i7;TRINITY_DN502_c0_g1_i8;TRINITY_DN502_c0_g1_i9	PREDICTED: LOW QUALITY PROTEIN: endogenous retrovirus group K member 9 Pol protein-like [Miniopterus natalensis]	gag-pro-pol	Gag-Pro-Pol polyprotein OS=Mouse mammary tumor virus (strain C3H) GN=gag-pro-pol PE=1 SV=2	GO:0003677(DNA binding);GO:0003964(RNA-directed DNA polymerase activity);GO:0004523(RNA-DNA hybrid ribonuclease activity);GO:0006278(RNA-dependent DNA biosynthetic process);GO:0006310(DNA recombination);GO:0008270(zinc ion binding);GO:0015074(DNA integration);GO:0090502(RNA phosphodiester bond hydrolysis, endonucleolytic)	COG2801(Retrotransposon protein)	K01495	GTP cyclohydrolase IA	EC:3.5.4.16	tgu00790(Folate biosynthesis)	I3LTS7.1 PF00078.25;RVT_1;	-	1954.83	1776.9	1671.33	1382.46	968.21	3379.05	1967.64	2827.16	3109.95	2707.63	35.64	31.8	33.72	25.59	20	50.07	32.19	37.26	39.36	42.73	29.35	40.32	-0.825739	down	3.78046e-05	0.0251104	yes
TRINITY_DN11966_c0_g1	3623	TRINITY_DN11966_c0_g1_i1	PREDICTED: aminopeptidase N [Nannospalax galili]	Anpep	Aminopeptidase N OS=Rattus norvegicus GN=Anpep PE=1 SV=2	GO:0001525(angiogenesis);GO:0004177(aminopeptidase activity);GO:0005615(extracellular space);GO:0005634(nucleus);GO:0005737(cytoplasm);GO:0005765(lysosomal membrane);GO:0005793(endoplasmic reticulum-Golgi intermediate compartment);GO:0005886(plasma membrane);GO:0006508(proteolysis);GO:0006725(cellular aromatic compound metabolic process);GO:0007165(signal transduction);GO:0007267(cell-cell signal…	COG0308(aminopeptidase)	K11140	aminopeptidase N	EC:3.4.11.2	ngi00480(Glutathione metabolism);ngi04640(Hematopoietic cell lineage);ngi04614(Renin-angiotensin system)	G3V7W7.2 PF01433.18;Peptidase_M1;	-	46	39	34	81	68.02	60	61	68	242.18	60	0.91	0.76	0.84	1.72	1.41	1.23	1.27	1.26	4.58	1.37	1.13	1.94	-0.83235	down	0.0401579	0.82323	yes
TRINITY_DN5314_c0_g1	3175	TRINITY_DN5314_c0_g1_i1;TRINITY_DN5314_c0_g1_i2;TRINITY_DN5314_c0_g1_i3	PREDICTED: protein FAM124B [Nannospalax galili]	Fam124b	Protein FAM124B OS=Mus musculus GN=Fam124b PE=1 SV=1	GO:0005654(nucleoplasm);GO:0005739(mitochondrion)	ENOG410YA6D(family with sequence similarity 124B)	NA	NA	NA	-	G3ICS2.1 PF15067.4;FAM124;	-	137	107	22	71	27	130	82.44	112.03	199	119	3.17	2.46	0.63	1.76	0.66	3.16	2.09	2.46	4.45	3.18	1.74	3.07	-0.835028	down	0.0345973	0.791578	yes
TRINITY_DN48065_c0_g5	1213	TRINITY_DN48065_c0_g5_i1	PREDICTED: sulfatase-modifying factor 2 isoform X1 [Nannospalax galili]	SUMF2	Sulfatase-modifying factor 2 OS=Bos taurus GN=SUMF2 PE=2 SV=1	GO:0005783(endoplasmic reticulum);GO:0042803(protein homodimerization activity)	COG1262(Sulphatase-modifying factor protein)	-	-	-	-	-	-	66.59	47.49	55.43	76.7	29.17	144.99	110.49	96.67	82.78	64.42	4.89	3.43	5.09	6.07	2.25	11.05	8.62	6.74	5.86	5.49	4.35	7.55	-0.837161	down	0.00777492	0.521204	yes
TRINITY_DN8331_c0_g1	3509	TRINITY_DN8331_c0_g1_i1;TRINITY_DN8331_c0_g1_i2;TRINITY_DN8331_c0_g1_i3	PREDICTED: sphingosine kinase 1 isoform X1 [Mus musculus]	Sphk1	Sphingosine kinase 1 OS=Mus musculus GN=Sphk1 PE=1 SV=1	GO:0000287(magnesium ion binding);GO:0001568(blood vessel development);GO:0003376(sphingosine-1-phosphate signaling pathway);GO:0003677(DNA binding);GO:0005516(calmodulin binding);GO:0005524(ATP binding);GO:0005737(cytoplasm);GO:0005886(plasma membrane);GO:0006954(inflammatory response);GO:0007420(brain development);GO:0008481(sphinganine kinase activity);GO:0010800(positive regulation of peptidy…	COG1597(diacylglycerol kinase)	K04718	sphingosine kinase	EC:2.7.1.91	ggo00600(Sphingolipid metabolism);ggo04370(VEGF signaling pathway);ggo04371(Apelin signaling pathway);ggo04020(Calcium signaling pathway);ggo04072(Phospholipase D signaling pathway);ggo04071(Sphingolipid signaling pathway);ggo04666(Fc gamma R-mediated phagocytosis);ggo05152(Tuberculosis)	G3HTX9.1 PF00781.22;DAGK_cat;	-	150.77	72.19	96	74.97	134	153	154.45	169.24	388.52	107	3.82	1.73	3.03	2.24	3.93	4.7	4.54	4.28	9.54	3.64	2.95	5.34	-0.839274	down	0.0105251	0.58476	yes
TRINITY_DN657_c1_g1	3308	TRINITY_DN657_c1_g1_i1;TRINITY_DN657_c1_g1_i2;TRINITY_DN657_c1_g1_i3;TRINITY_DN657_c1_g1_i4;TRINITY_DN657_c1_g1_i5;TRINITY_DN657_c1_g1_i6;TRINITY_DN657_c1_g1_i7;TRINITY_DN657_c1_g1_i8	PREDICTED: WD repeat-containing protein 72 isoform X1 [Nannospalax galili]	Wdr72	WD repeat-containing protein 72 OS=Mus musculus GN=Wdr72 PE=1 SV=1	GO:0003674(molecular_function);GO:0005575(cellular_component);GO:0005737(cytoplasm);GO:0005768(endosome);GO:0008150(biological_process);GO:0070166(enamel mineralization)	ENOG411264G(WD repeat domain 72)	-	-	-	-	-	-	1062.46	463.52	542.29	390.15	628	805.35	1209.76	1210.89	1854.15	579.5	63.86	29.58	38.5	22.4	37.39	40.15	67.76	58.51	97.65	34.89	38.35	59.79	-0.839625	down	0.0021882	0.313747	yes
TRINITY_DN1482_c0_g1	7286	TRINITY_DN1482_c0_g1_i1;TRINITY_DN1482_c0_g1_i3;TRINITY_DN1482_c0_g1_i4;TRINITY_DN1482_c0_g1_i5;TRINITY_DN1482_c0_g1_i6;TRINITY_DN1482_c0_g1_i7;TRINITY_DN1482_c0_g1_i8;TRINITY_DN1482_c0_g1_i9	PREDICTED: collagen alpha-1(XXVII) chain isoform X1 [Nannospalax galili]	Col27a1	Collagen alpha-1(XXVII) chain OS=Mus musculus GN=Col27a1 PE=2 SV=1	GO:0003431(growth plate cartilage chondrocyte development);GO:0005201(extracellular matrix structural constituent);GO:0005576(extracellular region);GO:0005581(collagen trimer);GO:0005583(fibrillar collagen trimer);GO:0030198(extracellular matrix organization);GO:0046872(metal ion binding)	ENOG410XNMM(collagen, type)	K19721	collagen, type V/XI/XXIV/XXVII, alpha	-	ngi04974(Protein digestion and absorption)	G1MWR8.2 PF01410.16;COLFI;	-	592.95	353.06	339	358	386	653.85	366	584	1475.49	627.31	8.67	4.55	5.63	6.1	6.59	10.89	6.82	6.93	22.58	10.9	6.31	11.62	-0.842653	down	0.00300147	0.353661	yes
TRINITY_DN48677_c0_g1	5236	TRINITY_DN48677_c0_g1_i1;TRINITY_DN48677_c0_g1_i2;TRINITY_DN48677_c0_g1_i3;TRINITY_DN48677_c0_g1_i4;TRINITY_DN48677_c0_g1_i5;TRINITY_DN48677_c0_g1_i6	PREDICTED: interleukin-1 receptor type 1 isoform X1 [Nannospalax galili]	Il1r1	Interleukin-1 receptor type 1 OS=Mus musculus GN=Il1r1 PE=1 SV=1	GO:0002020(protease binding);GO:0004908(interleukin-1 receptor activity);GO:0004909(interleukin-1, Type I, activating receptor activity);GO:0005161(platelet-derived growth factor receptor binding);GO:0005515(protein binding);GO:0005576(extracellular region);GO:0005615(extracellular space);GO:0005634(nucleus);GO:0005886(plasma membrane);GO:0007165(signal transduction);GO:0009314(response to radiat…	ENOG410Z3W1(Interleukin 1)	K04386	interleukin 1 receptor type I	-	ngi04010(MAPK signaling pathway);ngi04064(NF-kappa B signaling pathway);ngi04060(Cytokine-cytokine receptor interaction);ngi04640(Hematopoietic cell lineage);ngi04659(Th17 cell differentiation);ngi04750(Inflammatory mediator regulation of TRP channels);ngi04380(Osteoclast differentiation);ngi05418(Fluid shear stress and atherosclerosis);ngi05166(HTLV-I infection);ngi05163(Human cytomegalovirus in…	Q8C833.1 PF01582.18;TIR;	-	319	346.26	111	124	270	409	242	430	775	268	4.66	4.87	2.02	1.93	4.16	6.2	3.7	5.76	10.57	4.43	3.53	6.13	-0.843178	down	0.00967755	0.559966	yes
TRINITY_DN62777_c0_g1	835	TRINITY_DN62777_c0_g1_i1	PREDICTED: protein S100-A11 [Nannospalax galili]	S100a11	Protein S100-A11 OS=Rattus norvegicus GN=S100a11 PE=3 SV=1	GO:0001726(ruffle);GO:0005509(calcium ion binding);GO:0005576(extracellular region);GO:0005615(extracellular space);GO:0005634(nucleus);GO:0005737(cytoplasm);GO:0005913(cell-cell adherens junction);GO:0007283(spermatogenesis);GO:0042127(regulation of cell proliferation);GO:0042803(protein homodimerization activity);GO:0044548(S100 protein binding);GO:0048306(calcium-dependent protein binding);GO:…	ENOG410YYVE(S100 calcium binding protein A11)	NA	NA	NA	-	Q6B345.1 PF01023.17;S_100;	-	60	33	24	41	55	43	54	36	197	57	7.64	4.16	3.84	5.67	7.35	5.73	7.37	4.41	24.52	8.48	5.73	10.1	-0.843274	down	0.0468717	0.850622	yes
TRINITY_DN49014_c0_g5	938	TRINITY_DN49014_c0_g5_i1;TRINITY_DN49014_c0_g5_i2	PREDICTED: heat shock protein beta-1 [Nannospalax galili]	Hspb1	Heat shock protein beta-1 OS=Mus musculus GN=Hspb1 PE=1 SV=3	GO:0000502(proteasome complex);GO:0001932(regulation of protein phosphorylation);GO:0005080(protein kinase C binding);GO:0005622(intracellular);GO:0005634(nucleus);GO:0005737(cytoplasm);GO:0005856(cytoskeleton);GO:0005886(plasma membrane);GO:0006469(negative regulation of protein kinase activity);GO:0006986(response to unfolded protein);GO:0008426(protein kinase C inhibitor activity);GO:0010976(p…	ENOG410YERS(Heat shock protein)	K04455	heat shock protein beta-1	-	ngi04010(MAPK signaling pathway);ngi04370(VEGF signaling pathway);ngi05169(Epstein-Barr virus infection);ngi05146(Amoebiasis)	P14602.3 PF00011.19;HSP20;	-	268.41	329.18	150	147	246	198	173	284.12	896.78	516	29.36	34.93	20.55	17.6	27.59	22.15	20.08	29.73	94.39	64.09	26.01	46.09	-0.845324	down	0.0234364	0.725831	yes
TRINITY_DN21105_c0_g1	2348	TRINITY_DN21105_c0_g1_i1;TRINITY_DN21105_c0_g1_i2;TRINITY_DN21105_c0_g1_i3	PREDICTED: annexin A4 [Nannospalax galili]	Anxa4	Annexin A4 OS=Rattus norvegicus GN=Anxa4 PE=1 SV=3	GO:0005509(calcium ion binding);GO:0005544(calcium-dependent phospholipid binding);GO:0005634(nucleus);GO:0005737(cytoplasm);GO:0005886(plasma membrane);GO:0006357(regulation of transcription by RNA polymerase II);GO:0006887(exocytosis);GO:0007219(Notch signaling pathway);GO:0009986(cell surface);GO:0012506(vesicle membrane);GO:0030855(epithelial cell differentiation);GO:0031965(nuclear membrane)…	ENOG410XPUN(annexin A7)	NA	NA	NA	-	H0XP88.1 PF00191.18;Annexin;	-	162	131.99	154	158	228	203	243	185	597	301.98	5.67	4.85	7.35	5.48	8.49	8.02	8.67	6.1	20.75	13.73	6.37	11.45	-0.845519	down	0.00573685	0.454662	yes
TRINITY_DN7368_c0_g1	635	TRINITY_DN7368_c0_g1_i1;TRINITY_DN7368_c0_g1_i2	PREDICTED: LOW QUALITY PROTEIN: uncharacterized protein C2orf78 homolog [Nannospalax galili]	C2orf78	Uncharacterized protein C2orf78 OS=Homo sapiens GN=C2orf78 PE=2 SV=3	GO:0003674(molecular_function);GO:0005575(cellular_component);GO:0008150(biological_process)	ENOG41115RW(chromosome 2 open reading frame 78)	-	-	-	-	-	-	23.36	18	10.97	17	22	31	21.35	40.08	40.63	34.48	4.87	3.73	2.89	3.89	4.82	6.83	4.83	8.19	8.43	8.49	4.04	7.35	-0.845681	down	0.00644181	0.483084	yes
TRINITY_DN8862_c0_g1	2869	TRINITY_DN8862_c0_g1_i1;TRINITY_DN8862_c0_g1_i2	PREDICTED: MARVEL domain-containing protein 1, partial [Nannospalax galili]	Marveld1	MARVEL domain-containing protein 1 OS=Mus musculus GN=Marveld1 PE=2 SV=1	GO:0001766(membrane raft polarization);GO:0005634(nucleus);GO:0005737(cytoplasm);GO:0005856(cytoskeleton);GO:0005886(plasma membrane);GO:0007049(cell cycle);GO:0008104(protein localization);GO:0016020(membrane);GO:0016021(integral component of membrane);GO:0019911(structural constituent of myelin sheath);GO:0042552(myelination);GO:0045121(membrane raft)	ENOG4111IAF(CKLF-like MARVEL transmembrane domain containing)	-	-	-	-	Q7TQJ1.1 PF01284.21;MARVEL;	-	460.39	547.05	225	262	632	425	512	476.38	2009.75	468	12.13	13.92	7.32	7.34	17.5	11.64	14.37	11.85	50.33	14.1	11.64	20.46	-0.847049	down	0.0272714	0.746777	yes
TRINITY_DN1003_c0_g1	1965	TRINITY_DN1003_c0_g1_i1;TRINITY_DN1003_c0_g1_i10;TRINITY_DN1003_c0_g1_i11;TRINITY_DN1003_c0_g1_i14;TRINITY_DN1003_c0_g1_i15;TRINITY_DN1003_c0_g1_i2;TRINITY_DN1003_c0_g1_i3;TRINITY_DN1003_c0_g1_i5	PREDICTED: LOW QUALITY PROTEIN: uncharacterized protein C2orf78 homolog [Nannospalax galili]	Gm5592	Uncharacterized protein C2orf78 homolog OS=Mus musculus GN=Gm5592 PE=2 SV=1	GO:0003674(molecular_function);GO:0005575(cellular_component);GO:0008150(biological_process)	ENOG41115RW(chromosome 2 open reading frame 78)	-	-	-	-	-	-	370.39	113.88	162.55	211.51	249.63	653.89	438.28	303.07	470.1	139.21	20.66	6.24	11.25	12.7	14.64	37.74	26.1	15.85	25.33	8.63	13.1	22.73	-0.847375	down	0.0148258	0.623578	yes
TRINITY_DN51262_c0_g1	1694	TRINITY_DN51262_c0_g1_i1	USP10 [Cervus elaphus hippelaphus]	USP10	Ubiquitin carboxyl-terminal hydrolase 10 OS=Homo sapiens GN=USP10 PE=1 SV=2	GO:0002039(p53 binding);GO:0004197(cysteine-type endopeptidase activity);GO:0004843(thiol-dependent ubiquitin-specific protease activity);GO:0005515(protein binding);GO:0005634(nucleus);GO:0005654(nucleoplasm);GO:0005737(cytoplasm);GO:0005769(early endosome);GO:0005829(cytosol);GO:0006511(ubiquitin-dependent protein catabolic process);GO:0006914(autophagy);GO:0010506(regulation of autophagy);GO:0…	ENOG410XSIH(ubiquitin carboxyl-terminal hydrolase)	NA	NA	NA	-	F6SSN0.1 PF00443.27;UCH;	-	18.73	16.01	20.5	15	18.02	26.13	26.03	46.15	33.86	32	0.89	0.75	1.22	0.77	0.9	1.29	1.31	2.08	1.55	1.77	0.91	1.6	-0.848626	down	0.00469422	0.422434	yes
TRINITY_DN1134_c0_g2	1746	TRINITY_DN1134_c0_g2_i1;TRINITY_DN1134_c0_g2_i10;TRINITY_DN1134_c0_g2_i11;TRINITY_DN1134_c0_g2_i12;TRINITY_DN1134_c0_g2_i13;TRINITY_DN1134_c0_g2_i14;TRINITY_DN1134_c0_g2_i15;TRINITY_DN1134_c0_g2_i16;TRINITY_DN1134_c0_g2_i17;TRINITY_DN1134_c0_g2_i18;TRINITY_DN1134_c0_g2_i20;TRINITY_DN1134_c0_g2_i21;TRINITY_DN1134_c0_g2_i22;TRINITY_DN1134_c0_g2_i23;TRINITY_DN1134_c0_g2_i24;TRINITY_DN1134_c0_g2_i25;…	PREDICTED: rano class II histocompatibility antigen, B-1 beta chain [Nannospalax galili]	H2-Ab1	H-2 class II histocompatibility antigen, A beta chain OS=Mus musculus GN=H2-Ab1 PE=1 SV=1	GO:0002344(B cell affinity maturation);GO:0002579(positive regulation of antigen processing and presentation);GO:0002827(positive regulation of T-helper 1 type immune response);GO:0005769(early endosome);GO:0005771(multivesicular body);GO:0005794(Golgi apparatus);GO:0008134(transcription factor binding);GO:0009897(external side of plasma membrane);GO:0015643(toxic substance binding);GO:0016021(in…	ENOG410YI0S(Major histocompatibility complex class II)	K06752	major histocompatibility complex, class II	-	ngi04514(Cell adhesion molecules (CAMs));ngi04145(Phagosome);ngi04640(Hematopoietic cell lineage);ngi04612(Antigen processing and presentation);ngi04658(Th1 and Th2 cell differentiation);ngi04659(Th17 cell differentiation);ngi04672(Intestinal immune network for IgA production);ngi05310(Asthma);ngi05322(Systemic lupus erythematosus);ngi05323(Rheumatoid arthritis);ngi05320(Autoimmune thyroid diseas…	F6UHN3.1 PF07654.13;C1-set;	-	1637.23	510	477.52	468.01	926.79	694.1	1475.89	889.69	3278.18	941.59	136.3	41.65	47.72	39.91	78.43	54.77	113.75	66.19	240.22	78.86	68.8	110.76	-0.849152	down	0.0260693	0.744269	yes
TRINITY_DN48449_c0_g1	2186	TRINITY_DN48449_c0_g1_i1;TRINITY_DN48449_c0_g1_i10;TRINITY_DN48449_c0_g1_i11;TRINITY_DN48449_c0_g1_i12;TRINITY_DN48449_c0_g1_i2;TRINITY_DN48449_c0_g1_i3;TRINITY_DN48449_c0_g1_i4;TRINITY_DN48449_c0_g1_i5;TRINITY_DN48449_c0_g1_i7;TRINITY_DN48449_c0_g1_i8;TRINITY_DN48449_c0_g1_i9	PREDICTED: matrix-remodeling-associated protein 8 [Nannospalax galili]	Mxra8	Matrix-remodeling-associated protein 8 OS=Mus musculus GN=Mxra8 PE=1 SV=1	GO:0003674(molecular_function);GO:0008150(biological_process);GO:0009986(cell surface);GO:0016020(membrane);GO:0016021(integral component of membrane);GO:0060857(establishment of glial blood-brain barrier)	ENOG41113W9(matrix-remodelling associated 8)	-	-	-	-	G3U812.1 PF07686.15;V-set;	-	188	203.19	146	231	242	289	190	213.99	891.06	277	9.46	9.77	7.82	13.72	12.35	12.72	10.13	9.99	39.24	15.36	10.62	17.49	-0.851439	down	0.0141712	0.619527	yes
TRINITY_DN2270_c0_g1	5670	TRINITY_DN2270_c0_g1_i1;TRINITY_DN2270_c0_g1_i10;TRINITY_DN2270_c0_g1_i11;TRINITY_DN2270_c0_g1_i12;TRINITY_DN2270_c0_g1_i13;TRINITY_DN2270_c0_g1_i14;TRINITY_DN2270_c0_g1_i15;TRINITY_DN2270_c0_g1_i16;TRINITY_DN2270_c0_g1_i17;TRINITY_DN2270_c0_g1_i18;TRINITY_DN2270_c0_g1_i19;TRINITY_DN2270_c0_g1_i2;TRINITY_DN2270_c0_g1_i20;TRINITY_DN2270_c0_g1_i21;TRINITY_DN2270_c0_g1_i22;TRINITY_DN2270_c0_g1_i23;T…	PREDICTED: integrin alpha-10 isoform X1 [Nannospalax galili]	ITGA10	Integrin alpha-10 OS=Homo sapiens GN=ITGA10 PE=2 SV=2	GO:0003674(molecular_function);GO:0005575(cellular_component);GO:0007160(cell-matrix adhesion);GO:0007229(integrin-mediated signaling pathway);GO:0008150(biological_process);GO:0034680(integrin alpha10-beta1 complex);GO:0098639(collagen binding involved in cell-matrix adhesion)	ENOG410XPVZ(Integrin, alpha)	K06586	integrin alpha 10	-	ngi04151(PI3K-Akt signaling pathway);ngi04512(ECM-receptor interaction);ngi04510(Focal adhesion);ngi04810(Regulation of actin cytoskeleton);ngi05410(Hypertrophic cardiomyopathy (HCM));ngi05412(Arrhythmogenic right ventricular cardiomyopathy (ARVC));ngi05414(Dilated cardiomyopathy (DCM));ngi05165(Human papillomavirus infection)	E9PXZ3.1 PF08441.10;Integrin_alpha2;	-	159	82	117	60	175	139	95	179.03	544	154	7.85	1.99	4.9	1.31	4.89	3.36	6.12	7.1	16.74	3.49	4.19	7.36	-0.853273	down	0.0358479	0.800796	yes
TRINITY_DN3417_c0_g1	2384	TRINITY_DN3417_c0_g1_i1;TRINITY_DN3417_c0_g1_i2;TRINITY_DN3417_c0_g1_i3;TRINITY_DN3417_c0_g1_i4;TRINITY_DN3417_c0_g1_i5;TRINITY_DN3417_c0_g1_i6;TRINITY_DN3417_c0_g1_i7;TRINITY_DN3417_c0_g1_i8	PREDICTED: immunoglobulin superfamily containing leucine-rich repeat protein [Nannospalax galili]	Islr	Immunoglobulin superfamily containing leucine-rich repeat protein OS=Mus musculus GN=Islr PE=1 SV=1	GO:0005615(extracellular space);GO:0007155(cell adhesion);GO:0070062(extracellular exosome)	COG4886(leucine Rich Repeat)	-	-	-	-	B1H232.1 PF07679.14;I-set;	-	66	68	61	61.02	83	81	53.05	110	279	110	2.36	2.2	2.73	2.15	3.09	2.76	1.84	3.51	9.22	4.19	2.51	4.3	-0.853868	down	0.0158779	0.624894	yes
TRINITY_DN12627_c0_g2	1251	TRINITY_DN12627_c0_g2_i1	PREDICTED: borealin [Nannospalax galili]	CDCA8	Borealin OS=Homo sapiens GN=CDCA8 PE=1 SV=2	GO:0000070(mitotic sister chromatid segregation);GO:0000775(chromosome, centromeric region);GO:0005730(nucleolus);GO:0007080(mitotic metaphase plate congression);GO:0010369(chromocenter);GO:0030496(midbody);GO:0032133(chromosome passenger complex);GO:0045171(intercellular bridge);GO:0051233(spindle midzone)	ENOG4111N8R(cell division cycle associated 8)	NA	NA	NA	-	Q6AXW0.1 PF10512.7;Borealin;	-	14	16	5	12	10	22	33	11.05	18	19.03	0.99	1.11	0.44	0.91	0.74	1.61	2.47	0.74	1.22	1.55	0.84	1.52	-0.860153	down	0.0390481	0.822503	yes
TRINITY_DN7312_c0_g1	2192	TRINITY_DN7312_c0_g1_i1;TRINITY_DN7312_c0_g1_i2;TRINITY_DN7312_c0_g1_i3;TRINITY_DN7312_c0_g1_i4;TRINITY_DN7312_c0_g1_i5;TRINITY_DN7312_c0_g1_i6;TRINITY_DN7312_c0_g1_i7;TRINITY_DN7312_c0_g1_i8;TRINITY_DN7312_c0_g1_i9	PREDICTED: tumor necrosis factor receptor superfamily member 14 [Nannospalax galili]	TNFRSF14	Tumor necrosis factor receptor superfamily member 14 OS=Homo sapiens GN=TNFRSF14 PE=1 SV=3	GO:0005886(plasma membrane)	ENOG410ZEC2(Tumor necrosis factor receptor superfamily member)	K05152	tumor necrosis factor receptor superfamily member 14	-	ngi04060(Cytokine-cytokine receptor interaction);ngi05168(Herpes simplex infection)	G3IGK2.1 PF00020.16;TNFR_c6;	-	43	40	27	37	67	34	72	57	195	42	2.26	2.86	1.95	2.57	3.8	2.45	6.35	4.92	12.44	2.18	2.69	5.67	-0.863054	down	0.0384272	0.818166	yes
TRINITY_DN6197_c0_g1	534	TRINITY_DN6197_c0_g1_i1	PREDICTED: transcription factor Maf [Hipposideros armiger]	MAF	Transcription factor Maf OS=Bos taurus GN=MAF PE=2 SV=1	GO:0001228(transcriptional activator activity, RNA polymerase II transcription regulatory region sequence-specific DNA binding);GO:0005634(nucleus);GO:0006357(regulation of transcription by RNA polymerase II);GO:0006366(transcription by RNA polymerase II);GO:0043565(sequence-specific DNA binding);GO:0045944(positive regulation of transcription by RNA polymerase II);GO:0070306(lens fiber cell diff…	ENOG41102C7(v-maf musculoaponeurotic fibrosarcoma oncogene homolog)	K09035	transcription factor Maf	-	hai04658(Th1 and Th2 cell differentiation);hai05202(Transcriptional misregulation in cancers);hai05321(Inflammatiory bowel disease (IBD))	G3RSX8.1 PF08383.9;Maf_N;	TF_bZIP	35.43	22.17	18	27.3	26.17	30.03	30	37.99	110.61	30.11	10.75	6.72	6.91	9.14	8.34	9.67	9.97	11.45	33.78	10.86	8.37	15.15	-0.864117	down	0.0257147	0.739972	yes
TRINITY_DN2620_c0_g1	5066	TRINITY_DN2620_c0_g1_i2;TRINITY_DN2620_c0_g1_i3;TRINITY_DN2620_c0_g1_i4	PREDICTED: cytochrome P450 2J3-like [Peromyscus maniculatus bairdii]	Cyp2j3	Cytochrome P450 2J3 OS=Rattus norvegicus GN=Cyp2j3 PE=2 SV=1	GO:0001523(retinoid metabolic process);GO:0003958(NADPH-hemoprotein reductase activity);GO:0005506(iron ion binding);GO:0005737(cytoplasm);GO:0005783(endoplasmic reticulum);GO:0006082(organic acid metabolic process);GO:0006805(xenobiotic metabolic process);GO:0007565(female pregnancy);GO:0008392(arachidonic acid epoxygenase activity);GO:0008395(steroid hydroxylase activity);GO:0008404(arachidonic…	COG2124(Cytochrome p450)	K07418	cytochrome P450 family 2 subfamily J	EC:1.14.14.1 1.14.14.73 1.14.14.74 1.14.14.75	ngi00590(Arachidonic acid metabolism);ngi00591(Linoleic acid metabolism);ngi04913(Ovarian Steroidogenesis);ngi04726(Serotonergic synapse);ngi04750(Inflammatory mediator regulation of TRP channels)	F7FF10.2 PF00067.20;p450;	-	364.77	287.59	161.28	319.83	352.04	387.05	802.96	478.99	813.99	263.58	5.05	3.93	2.78	4.78	5.13	5.54	11.77	6.22	10.79	4.22	4.33	7.71	-0.871649	down	0.00208094	0.308787	yes
TRINITY_DN379_c0_g1	5285	TRINITY_DN379_c0_g1_i1;TRINITY_DN379_c0_g1_i10;TRINITY_DN379_c0_g1_i11;TRINITY_DN379_c0_g1_i12;TRINITY_DN379_c0_g1_i13;TRINITY_DN379_c0_g1_i14;TRINITY_DN379_c0_g1_i15;TRINITY_DN379_c0_g1_i16;TRINITY_DN379_c0_g1_i17;TRINITY_DN379_c0_g1_i18;TRINITY_DN379_c0_g1_i19;TRINITY_DN379_c0_g1_i2;TRINITY_DN379_c0_g1_i20;TRINITY_DN379_c0_g1_i21;TRINITY_DN379_c0_g1_i22;TRINITY_DN379_c0_g1_i23;TRINITY_DN379_c0_…	PREDICTED: AP-4 complex accessory subunit tepsin isoform X1 [Nannospalax galili]	Tepsin	AP-4 complex accessory subunit Tepsin OS=Rattus norvegicus GN=Tepsin PE=1 SV=1	GO:0005737(cytoplasm);GO:0005794(Golgi apparatus);GO:0005829(cytosol);GO:0016607(nuclear speck);GO:0030124(AP-4 adaptor complex);GO:0030662(coated vesicle membrane);GO:0031312(extrinsic component of organelle membrane);GO:0031965(nuclear membrane);GO:0032588(trans-Golgi network membrane)	ENOG410ZYSQ(ENTH domain containing 2)	NA	NA	NA	-	A0A091DUD6.1 PF01417.18;ENTH;	-	467	449.71	358	353	393	1053	650	503.99	897	618.53	8.76	8.18	8.26	7.03	7.7	20.14	12.58	8.48	15.54	12.87	7.99	13.92	-0.874045	down	6.37866e-05	0.0363154	yes
TRINITY_DN7912_c0_g3	1531	TRINITY_DN7912_c0_g3_i1	PREDICTED: probable low affinity copper uptake protein 2 isoform X2 [Nannospalax galili]	Slc31a2	Probable low affinity copper uptake protein 2 OS=Mus musculus GN=Slc31a2 PE=1 SV=1	GO:0005375(copper ion transmembrane transporter activity);GO:0005770(late endosome);GO:0006825(copper ion transport);GO:0006878(cellular copper ion homeostasis);GO:0016020(membrane);GO:0016021(integral component of membrane);GO:0035434(copper ion transmembrane transport);GO:0055037(recycling endosome);GO:1902311(regulation of copper ion transmembrane transport)	ENOG4111I8D(Solute carrier family 31 copper transporters member)	NA	NA	NA	-	G3HI07.1 PF04145.13;Ctr;	-	12	16	12.2	23.01	13.02	16	13.13	46	47.48	23.5	0.65	0.85	0.82	1.34	0.74	0.9	0.75	2.35	2.47	1.47	0.88	1.59	-0.875792	down	0.029039	0.757105	yes
TRINITY_DN51269_c0_g3	1751	TRINITY_DN51269_c0_g3_i1	PREDICTED: T-box transcription factor TBX3 isoform X2 [Nannospalax galili]	Tbx3	T-box transcription factor TBX3 OS=Rattus norvegicus GN=Tbx3 PE=1 SV=1	GO:0000122(negative regulation of transcription by RNA polymerase II);GO:0000978(RNA polymerase II proximal promoter sequence-specific DNA binding);GO:0001085(RNA polymerase II transcription factor binding);GO:0001102(RNA polymerase II activating transcription factor binding);GO:0001501(skeletal system development);GO:0001568(blood vessel development);GO:0001701(in utero embryonic development);GO…	ENOG410XSTS(t-box transcription factor)	K10177	T-box protein 3	-	ngi04550(Signaling pathways regulating pluripotency of stem cells)	-	T-box	20	28	20	22	25	61	19	37	57	41	0.92	1.26	1.14	1.08	1.2	2.89	0.92	1.6	2.5	2.17	1.12	2.02	-0.876537	down	0.00939771	0.559966	yes
TRINITY_DN12737_c0_g2	3030	TRINITY_DN12737_c0_g2_i1;TRINITY_DN12737_c0_g2_i2;TRINITY_DN12737_c0_g2_i3;TRINITY_DN12737_c0_g2_i4;TRINITY_DN12737_c0_g2_i5;TRINITY_DN12737_c0_g2_i6;TRINITY_DN12737_c0_g2_i7;TRINITY_DN12737_c0_g2_i8	PREDICTED: homer protein homolog 3 isoform X1 [Nannospalax galili]	HOMER3	Homer protein homolog 3 OS=Homo sapiens GN=HOMER3 PE=1 SV=2	GO:0005515(protein binding);GO:0005575(cellular_component);GO:0005737(cytoplasm);GO:0005829(cytosol);GO:0005886(plasma membrane);GO:0006605(protein targeting);GO:0007216(G-protein coupled glutamate receptor signaling pathway);GO:0008022(protein C-terminus binding);GO:0014069(postsynaptic density);GO:0019904(protein domain specific binding);GO:0030054(cell junction);GO:0035256(G-protein coupled gl…	ENOG41101PM(Homer homolog 3 (Drosophila))	K15010	homer	-	ngi04068(FoxO signaling pathway);ngi04724(Glutamatergic synapse)	Q0V9A6.1 PF00568.21;WH1;	-	117.88	78.14	102.52	112.73	157.99	279.46	177.28	159.39	319.21	133.94	3.32	2.17	3.66	3.57	4.83	8.31	5.63	4.32	9.46	4.57	3.51	6.46	-0.877323	down	0.00243158	0.3277	yes
TRINITY_DN62757_c0_g1	3200	TRINITY_DN62757_c0_g1_i1	filamin A-interacting protein 1-like isoform X1 [Mesocricetus auratus]	Filip1l	Filamin A-interacting protein 1-like OS=Mus musculus GN=Filip1l PE=1 SV=2	GO:0003674(molecular_function);GO:0005575(cellular_component);GO:0005634(nucleus);GO:0005737(cytoplasm);GO:0008150(biological_process);GO:0016020(membrane)	ENOG410ZUGY(filamin A interacting protein 1-like)	-	-	-	-	L5KDH6.1 PF09727.7;CortBP2;	-	122.86	189	75	169	108	103	79	200	703	170	2.79	4.22	2.13	4.12	2.57	2.42	1.89	4.27	15.25	4.46	3.17	5.66	-0.877706	down	0.0496508	0.858387	yes
TRINITY_DN7161_c0_g1	1907	TRINITY_DN7161_c0_g1_i1;TRINITY_DN7161_c0_g1_i2;TRINITY_DN7161_c0_g1_i3;TRINITY_DN7161_c0_g1_i5	PREDICTED: tubulointerstitial nephritis antigen-like [Nannospalax galili]	Tinagl1	Tubulointerstitial nephritis antigen-like OS=Mus musculus GN=Tinagl1 PE=1 SV=1	GO:0004197(cysteine-type endopeptidase activity);GO:0005044(scavenger receptor activity);GO:0005576(extracellular region);GO:0005615(extracellular space);GO:0005737(cytoplasm);GO:0005764(lysosome);GO:0006508(proteolysis);GO:0006955(immune response);GO:0007155(cell adhesion);GO:0008234(cysteine-type peptidase activity);GO:0030247(polysaccharide binding);GO:0031012(extracellular matrix);GO:0043236(…	ENOG410YN9K(tubulointerstitial nephritis)	K01363	cathepsin B	EC:3.4.22.1	srx04142(Lysosome);srx04140(Autophagy - animal);srx04210(Apoptosis);srx04621(NOD-like receptor signaling pathway)	H3BJ97.1 PF00112.21;Peptidase_C1;	-	164	213.39	158	184.77	195	187	159	240.07	895.43	255	7.39	9.48	8.88	8.58	8.63	9.11	7.7	10.07	38.34	13.23	8.59	15.69	-0.878139	down	0.0174867	0.653048	yes
TRINITY_DN1295_c0_g2	4568	TRINITY_DN1295_c0_g2_i1;TRINITY_DN1295_c0_g2_i2;TRINITY_DN1295_c0_g2_i3;TRINITY_DN1295_c0_g2_i4;TRINITY_DN1295_c0_g2_i5;TRINITY_DN1295_c0_g2_i6	NUT family member 2-like [Meriones unguiculatus]	Nutm2	NUT family member 2 OS=Mus musculus GN=Nutm2 PE=2 SV=1	GO:0003674(molecular_function);GO:0005575(cellular_component);GO:0008150(biological_process)	ENOG4111C0H(family with sequence similarity 22, member)	-	-	-	-	G3HP22.1 PF12881.5;NUT;	-	183	79.36	84	51	73.54	103	174.78	224.98	296.88	93.02	3.32	1.2	2.2	1.19	1.52	1.64	4.15	3.79	4.63	1.65	1.89	3.17	-0.881162	down	0.0111534	0.593789	yes
TRINITY_DN3259_c1_g1	5345	TRINITY_DN3259_c1_g1_i1;TRINITY_DN3259_c1_g1_i3	PREDICTED: 1-acyl-sn-glycerol-3-phosphate acyltransferase beta isoform X1 [Nannospalax galili]	Agpat2	1-acyl-sn-glycerol-3-phosphate acyltransferase beta OS=Mus musculus GN=Agpat2 PE=1 SV=1	GO:0001819(positive regulation of cytokine production);GO:0003841(1-acylglycerol-3-phosphate O-acyltransferase activity);GO:0005783(endoplasmic reticulum);GO:0006629(lipid metabolic process);GO:0006654(phosphatidic acid biosynthetic process);GO:0008152(metabolic process);GO:0008654(phospholipid biosynthetic process);GO:0016020(membrane);GO:0016021(integral component of membrane);GO:0016411(acylgl…	COG0204(Acyltransferase)	K13509	lysophosphatidate acyltransferase	EC:2.3.1.51	cge00561(Glycerolipid metabolism);cge00564(Glycerophospholipid metabolism);cge04072(Phospholipase D signaling pathway);cge04975(Fat digestion and absorption)	Q059U0.1 PF01553.19;Acyltransferase;	-	154.53	125.85	76.97	183.82	184.48	266.96	345.9	212.91	416.07	127.82	2.15	1.73	1.33	2.75	2.66	3.81	5.05	2.77	5.55	2.07	2.12	3.85	-0.901326	down	0.002922	0.351009	yes
TRINITY_DN4581_c0_g3	4262	TRINITY_DN4581_c0_g3_i1;TRINITY_DN4581_c0_g3_i2;TRINITY_DN4581_c0_g3_i3;TRINITY_DN4581_c0_g3_i4	PREDICTED: macrophage-expressed gene 1 protein-like [Nannospalax galili]	Mpeg1	Macrophage-expressed gene 1 protein OS=Mus musculus GN=Mpeg1 PE=1 SV=1	GO:0016020(membrane);GO:0016021(integral component of membrane)	ENOG410ZMVS(macrophage expressed 1)	-	-	-	-	A1L314.1 PF01823.17;MACPF;	-	486	190.01	160.3	138	183	316.57	322.8	205.51	1083.56	244	8.07	3.1	3.32	2.45	3.19	5.43	5.64	3.2	17.15	4.67	4.03	7.22	-0.90306	down	0.0276229	0.746777	yes
TRINITY_DN2580_c0_g3	1463	TRINITY_DN2580_c0_g3_i1;TRINITY_DN2580_c0_g3_i2	PREDICTED: HLA class II histocompatibility antigen gamma chain isoform X1 [Nannospalax galili]	Cd74	H-2 class II histocompatibility antigen gamma chain OS=Mus musculus GN=Cd74 PE=1 SV=3	GO:0000187(activation of MAPK activity);GO:0001516(prostaglandin biosynthetic process);GO:0001540(amyloid-beta binding);GO:0001934(positive regulation of protein phosphorylation);GO:0001961(positive regulation of cytokine-mediated signaling pathway);GO:0002250(adaptive immune response);GO:0002376(immune system process);GO:0002606(positive regulation of dendritic cell antigen processing and presen…	ENOG410Z4PR(CD74 molecule, major histocompatibility complex, class II invariant chain)	K06505	CD74 antigen	-	ngi04612(Antigen processing and presentation);ngi05152(Tuberculosis);ngi05168(Herpes simplex infection)	L5L1G3.1 PF09307.8;MHC2-interact;	-	3741.34	1518	1216	1036.2	2252.98	2199.62	3507.92	1837.01	8088.38	2666.82	249.41	99.73	101.23	74.08	158.72	151.97	248.97	115.52	520.35	204.95	136.63	248.35	-0.904718	down	0.0125508	0.616049	yes
TRINITY_DN3786_c0_g1	8111	TRINITY_DN3786_c0_g1_i1;TRINITY_DN3786_c0_g1_i10;TRINITY_DN3786_c0_g1_i11;TRINITY_DN3786_c0_g1_i12;TRINITY_DN3786_c0_g1_i13;TRINITY_DN3786_c0_g1_i14;TRINITY_DN3786_c0_g1_i15;TRINITY_DN3786_c0_g1_i16;TRINITY_DN3786_c0_g1_i17;TRINITY_DN3786_c0_g1_i18;TRINITY_DN3786_c0_g1_i19;TRINITY_DN3786_c0_g1_i2;TRINITY_DN3786_c0_g1_i20;TRINITY_DN3786_c0_g1_i21;TRINITY_DN3786_c0_g1_i22;TRINITY_DN3786_c0_g1_i23;T…	PREDICTED: centrosomal protein of 295 kDa isoform X3 [Nannospalax galili]	Cep295	Centrosomal protein of 295 kDa OS=Mus musculus GN=Cep295 PE=1 SV=3	GO:0003674(molecular_function);GO:0005737(cytoplasm);GO:0005813(centrosome);GO:0005814(centriole);GO:0005829(cytosol);GO:0005856(cytoskeleton);GO:0005886(plasma membrane);GO:1902117(positive regulation of organelle assembly)	ENOG41124ZG(kiaa1731)	-	-	-	-	A0A091DDV8.1 PF15309.4;ALMS_motif;	-	1837	917.98	711.93	874.74	887.36	1988.3	2018.6	2231.86	2523.43	1153.55	18.18	8.66	8.45	9.66	9.53	18.88	22.64	24.47	26.53	13.17	10.9	21.14	-0.905928	down	5.20061e-05	0.0315395	yes
TRINITY_DN63619_c0_g1	2749	TRINITY_DN63619_c0_g1_i1	cytosolic phospholipase A2 [Rattus norvegicus]	Pla2g4a	Cytosolic phospholipase A2 OS=Rattus norvegicus GN=Pla2g4a PE=1 SV=1	GO:0001542(ovulation from ovarian follicle);GO:0001554(luteolysis);GO:0004622(lysophospholipase activity);GO:0004623(phospholipase A2 activity);GO:0005509(calcium ion binding);GO:0005544(calcium-dependent phospholipid binding);GO:0005634(nucleus);GO:0005737(cytoplasm);GO:0005783(endoplasmic reticulum);GO:0005794(Golgi apparatus);GO:0005811(lipid droplet);GO:0005829(cytosol);GO:0007568(aging);GO:0…	ENOG410XR72(phospholipase A2 group)	K16342	cytosolic phospholipase A2	EC:3.1.1.4	rno00564(Glycerophospholipid metabolism);rno00565(Ether lipid metabolism);rno00590(Arachidonic acid metabolism);rno00591(Linoleic acid metabolism);rno00592(alpha-Linolenic acid metabolism);rno04014(Ras signaling pathway);rno04010(MAPK signaling pathway);rno04370(VEGF signaling pathway);rno04072(Phospholipase D signaling pathway);rno04217(Necroptosis);rno04611(Platelet activation);rno04664(Fc epsi…	P47712.2 PF01735.16;PLA2_B;	-	47	62	20	25	29	57	22	80	144	49	1.27	1.64	0.67	0.72	0.82	1.59	0.63	2.03	3.71	1.52	1.02	1.9	-0.910927	down	0.0254082	0.73681	yes
TRINITY_DN41140_c0_g3	2586	TRINITY_DN41140_c0_g3_i1;TRINITY_DN41140_c0_g3_i2;TRINITY_DN41140_c0_g3_i3;TRINITY_DN41140_c0_g3_i4;TRINITY_DN41140_c0_g3_i5	RNA-binding protein with multiple splicing isoform A [Homo sapiens]	RBPMS	RNA-binding protein with multiple splicing OS=Homo sapiens GN=RBPMS PE=1 SV=1	GO:0000166(nucleotide binding);GO:0000398(mRNA splicing, via spliceosome);GO:0003713(transcription coactivator activity);GO:0005515(protein binding);GO:0005654(nucleoplasm);GO:0005737(cytoplasm);GO:0006351(transcription, DNA-templated);GO:0006355(regulation of transcription, DNA-templated);GO:0006396(RNA processing);GO:0008143(poly(A) binding);GO:0010862(positive regulation of pathway-restricted …	ENOG410XSBT(RNA binding protein with multiple splicing)	K02728	20S proteasome subunit alpha 3	EC:3.4.25.1	tng03050(Proteasome)	F7IMJ9.1 PF00076.20;RRM_1;	-	93	135.98	35	76	100	126	96	127.19	348.01	137	3.95	6.27	2.03	3.44	4.21	5.8	3.79	5.7	13.62	6.65	3.98	7.11	-0.910975	down	0.0111439	0.593789	yes
TRINITY_DN6271_c0_g2	3167	TRINITY_DN6271_c0_g2_i1	PREDICTED: protein FAM46C [Nannospalax galili]	Fam46c	Protein FAM46C OS=Rattus norvegicus GN=Fam46c PE=2 SV=1	GO:0016779(nucleotidyltransferase activity)	ENOG410XTG4(Family with sequence similarity 46, member)	K05742	solute carrier family 9 (sodium/hydrogen exchanger), member 1	-	apla04371(Apelin signaling pathway);apla04810(Regulation of actin cytoskeleton);apla04260(Cardiac muscle contraction);apla04261(Adrenergic signaling in cardiomyocytes)	D2HQ27.1 PF07984.10;NTP_transf_7;	-	36	50	21	20	16	75	36	37	101	25	0.83	1.13	0.6	0.49	0.39	1.78	0.87	0.8	2.22	0.66	0.69	1.27	-0.923511	down	0.0229338	0.725669	yes
TRINITY_DN22794_c0_g1	600	TRINITY_DN22794_c0_g1_i1;TRINITY_DN22794_c0_g1_i2;TRINITY_DN22794_c0_g1_i3;TRINITY_DN22794_c0_g1_i4	hemoglobin subunit beta-1 [Rattus norvegicus]	Hbb	Hemoglobin subunit beta-1 OS=Rattus norvegicus GN=Hbb PE=1 SV=3	GO:0004601(peroxidase activity);GO:0005344(oxygen carrier activity);GO:0005506(iron ion binding);GO:0005615(extracellular space);GO:0005833(hemoglobin complex);GO:0006749(glutathione metabolic process);GO:0010942(positive regulation of cell death);GO:0010999(regulation of eIF2 alpha phosphorylation by heme);GO:0015671(oxygen transport);GO:0019825(oxygen binding);GO:0020037(heme binding);GO:003009…	COG1018(Is involved in NO detoxification in an aerobic process, termed nitric oxide dioxygenase (NOD) reaction that utilizes O(2) and NAD(P)H to convert NO to nitrate, which protects the bacterium from various noxious nitrogen compounds. Therefore, plays a central role in the inducible response to nitrosative stress (By similarity))	K13823	hemoglobin subunit beta	-	rno05144(Malaria);rno05143(African trypanosomiasis)	A0A0G2JSW3.1 PF00042.20;Globin;	-	1417.56	5377.24	2414.01	3931.91	4467	10790	6203.53	6337.07	6491.95	4076.75	331.96	1257.24	713.37	1018	1108.44	2678.15	1583.9	1463.44	1520.54	1132.2	885.8	1675.65	-0.926772	down	0.00201365	0.303647	yes
TRINITY_DN62117_c0_g1	944	TRINITY_DN62117_c0_g1_i1	PREDICTED: coatomer subunit zeta-2 [Nannospalax galili]	COPZ2	Coatomer subunit zeta-2 OS=Homo sapiens GN=COPZ2 PE=2 SV=1	GO:0000139(Golgi membrane);GO:0005789(endoplasmic reticulum membrane);GO:0005801(cis-Golgi network);GO:0005829(cytosol);GO:0006886(intracellular protein transport);GO:0006888(ER to Golgi vesicle-mediated transport);GO:0006890(retrograde vesicle-mediated transport, Golgi to ER);GO:0030126(COPI vesicle coat);GO:0030133(transport vesicle);GO:0033116(endoplasmic reticulum-Golgi intermediate compartme…	COG5541(vesicle-mediated transport)	NA	NA	NA	-	H2QDB5.1 PF01217.18;Clat_adaptor_s;	-	26	18	25	10	17	28	20	25	97	20	2.73	1.87	3.29	1.14	1.87	3.07	2.24	2.51	9.91	2.45	2.18	4.04	-0.928036	down	0.0435989	0.839246	yes
TRINITY_DN58978_c0_g1	2529	TRINITY_DN58978_c0_g1_i1	PREDICTED: SAM and SH3 domain-containing protein 3 isoform X2 [Nannospalax galili]	Sash3	SAM and SH3 domain-containing protein 3 OS=Mus musculus GN=Sash3 PE=1 SV=2	GO:0002639(positive regulation of immunoglobulin production);GO:0002726(positive regulation of T cell cytokine production);GO:0002821(positive regulation of adaptive immune response);GO:0005634(nucleus);GO:0005737(cytoplasm);GO:0009966(regulation of signal transduction);GO:0030890(positive regulation of B cell proliferation);GO:0032729(positive regulation of interferon-gamma production);GO:003273…	ENOG410YC4U(SAM and SH3 domain containing 3)	-	-	-	-	W5Q059.1 PF12485.6;SLY;	-	44	39	18	46	33	71	47	39	158	32	1.3	1.13	0.67	1.46	1.03	2.17	1.47	1.09	4.48	1.1	1.12	2.06	-0.930154	down	0.0211931	0.713242	yes
TRINITY_DN34008_c0_g2	8298	TRINITY_DN34008_c0_g2_i1;TRINITY_DN34008_c0_g2_i2	LOW QUALITY PROTEIN: basement membrane-specific heparan sulfate proteoglycan core protein [Microtus ochrogaster]	HSPG2	Basement membrane-specific heparan sulfate proteoglycan core protein OS=Homo sapiens GN=HSPG2 PE=1 SV=4	GO:0031012(extracellular matrix)	ENOG410XTD2(heparan sulfate proteoglycan)	K06255	heparan sulfate proteoglycan 2 (perlecan)	-	ccan04512(ECM-receptor interaction);ccan05205(Proteoglycans in cancer);ccan05161(Hepatitis B)	F1PHM5.2 PF00054.21;Laminin_G_1;	-	296.24	243.13	136	149.02	237	253	219.17	339.01	1034.33	240	2.44	1.96	1.39	1.31	2.04	2.14	1.89	2.6	8.09	2.27	1.83	3.4	-0.941472	down	0.0092804	0.559966	yes
TRINITY_DN6608_c0_g1	1785	TRINITY_DN6608_c0_g1_i1	PREDICTED: RNA-binding protein with multiple splicing 2 [Nannospalax galili]	Rbpms2	RNA-binding protein with multiple splicing 2 OS=Mus musculus GN=Rbpms2 PE=1 SV=1	GO:0003676(nucleic acid binding);GO:0003723(RNA binding);GO:0003729(mRNA binding);GO:0005737(cytoplasm);GO:0007275(multicellular organism development);GO:0042803(protein homodimerization activity);GO:0051151(negative regulation of smooth muscle cell differentiation)	ENOG410XSBT(RNA binding protein with multiple splicing)	K02728	20S proteasome subunit alpha 3	EC:3.4.25.1	tng03050(Proteasome)	E9QGC7.1 PF00076.20;RRM_1;	-	18.05	22.03	16.01	26	19	37.18	22	31	78	31	0.81	0.97	0.89	1.25	0.89	1.72	1.04	1.31	3.34	1.6	0.96	1.8	-0.942784	down	0.00940219	0.559966	yes
TRINITY_DN32862_c0_g1	2583	TRINITY_DN32862_c0_g1_i1;TRINITY_DN32862_c0_g1_i2	PREDICTED: LOW QUALITY PROTEIN: ATP-binding cassette sub-family G member 3-like [Nannospalax galili]	Abcg3	ATP-binding cassette sub-family G member 3 OS=Mus musculus GN=Abcg3 PE=1 SV=2	GO:0005524(ATP binding);GO:0005886(plasma membrane);GO:0006855(drug transmembrane transport);GO:0016020(membrane);GO:0016021(integral component of membrane);GO:0016324(apical plasma membrane);GO:0016887(ATPase activity);GO:0017127(cholesterol transporter activity);GO:0033344(cholesterol efflux);GO:0042626(ATPase activity, coupled to transmembrane movement of substances);GO:0043235(receptor comple…	COG0842((ABC) transporter);COG1131((ABC) transporter)	K05681	ATP-binding cassette, subfamily G (WHITE), member 2	-	ngi02010(ABC transporters);ngi04976(Bile secretion);ngi01523(Antifolate resistance)	D4A896.1 PF01061.22;ABC2_membrane;	-	32	42.7	41.85	27	78	79.62	48	29	224	57.94	0.93	1.21	1.55	0.84	2.37	2.42	1.49	0.79	6.54	2.08	1.38	2.66	-0.945656	down	0.0424028	0.830112	yes
TRINITY_DN364_c0_g1	3073	TRINITY_DN364_c0_g1_i1;TRINITY_DN364_c0_g1_i10;TRINITY_DN364_c0_g1_i11;TRINITY_DN364_c0_g1_i12;TRINITY_DN364_c0_g1_i13;TRINITY_DN364_c0_g1_i14;TRINITY_DN364_c0_g1_i16;TRINITY_DN364_c0_g1_i19;TRINITY_DN364_c0_g1_i20;TRINITY_DN364_c0_g1_i21;TRINITY_DN364_c0_g1_i22;TRINITY_DN364_c0_g1_i3;TRINITY_DN364_c0_g1_i6;TRINITY_DN364_c0_g1_i7	PREDICTED: TBC1 domain family member 30-like isoform X2 [Mus musculus]	TBC1D30	TBC1 domain family member 30 OS=Homo sapiens GN=TBC1D30 PE=1 SV=2	GO:0005096(GTPase activator activity);GO:0005622(intracellular);GO:0006886(intracellular protein transport);GO:0012505(endomembrane system);GO:0017137(Rab GTPase binding);GO:0031338(regulation of vesicle fusion);GO:0036064(ciliary basal body);GO:0090630(activation of GTPase activity);GO:1902017(regulation of cilium assembly);GO:1902018(negative regulation of cilium assembly)	COG5210(TBC1 domain family member)	K15626	nuclear protein, 1	-	ccan05202(Transcriptional misregulation in cancers)	G3IK17.1 PF10195.7;Phospho_p8;	-	368.3	301.05	269.63	188.46	418.65	327.93	327.55	389.73	1645.94	379.5	13.35	11.18	12.15	8.95	15.85	12.53	14.32	13.59	58.19	17.12	12.3	23.15	-0.946297	down	0.0138624	0.619527	yes
TRINITY_DN3784_c5_g1	772	TRINITY_DN3784_c5_g1_i1	PREDICTED: zinc finger protein 14 [Nannospalax galili]	ZNF669	Zinc finger protein 669 OS=Homo sapiens GN=ZNF669 PE=2 SV=2	GO:0003677(DNA binding);GO:0005634(nucleus);GO:0006351(transcription, DNA-templated);GO:0006355(regulation of transcription, DNA-templated);GO:0046872(metal ion binding)	COG5048(Zinc finger protein)	NA	NA	NA	-	F1LPY3.2 PF01352.25;KRAB;	zf-C2H2	31	16.92	16	21	35.99	54	44.09	52.96	55.16	33	4.5	2.43	2.92	3.31	5.48	8.22	6.88	7.43	7.86	5.61	3.73	7.2	-0.952196	down	0.00165599	0.275094	yes
TRINITY_DN17187_c0_g1	5614	TRINITY_DN17187_c0_g1_i1	PREDICTED: laminin subunit gamma-3 [Nannospalax galili]	Lamc3	Laminin subunit gamma-3 OS=Mus musculus GN=Lamc3 PE=1 SV=2	GO:0000904(cell morphogenesis involved in differentiation);GO:0005576(extracellular region);GO:0005604(basement membrane);GO:0007155(cell adhesion);GO:0007601(visual perception);GO:0014002(astrocyte development);GO:0060041(retina development in camera-type eye)	ENOG410XRDC(Laminin, alpha)	K06247	laminin, gamma 3	-	ngi04151(PI3K-Akt signaling pathway);ngi04512(ECM-receptor interaction);ngi04510(Focal adhesion);ngi05200(Pathways in cancer);ngi05222(Small cell lung cancer);ngi05165(Human papillomavirus infection);ngi05146(Amoebiasis);ngi05145(Toxoplasmosis)	A0A0G2K023.1 PF00055.15;Laminin_N;	-	273	307.01	161.99	201	248	250	222.72	294.03	1262.99	327	3.37	3.72	2.5	2.66	3.21	3.19	2.9	3.4	14.87	4.66	3.09	5.8	-0.953635	down	0.012657	0.616049	yes
TRINITY_DN10084_c0_g1	2299	TRINITY_DN10084_c0_g1_i1	PREDICTED: frizzled-7 [Monodelphis domestica]	FZD7	Frizzled-7 OS=Homo sapiens GN=FZD7 PE=1 SV=2	GO:0004930(G-protein coupled receptor activity);GO:0005109(frizzled binding);GO:0005886(plasma membrane);GO:0007186(G-protein coupled receptor signaling pathway);GO:0010812(negative regulation of cell-substrate adhesion);GO:0014834(skeletal muscle satellite cell maintenance involved in skeletal muscle regeneration);GO:0016021(integral component of membrane);GO:0017147(Wnt-protein binding);GO:0019…	ENOG410XRC8(frizzled family receptor)	K02432	frizzled 1/7	-	hsa04310(Wnt signaling pathway);hsa04390(Hippo signaling pathway);hsa04150(mTOR signaling pathway);hsa04550(Signaling pathways regulating pluripotency of stem cells);hsa04916(Melanogenesis);hsa05200(Pathways in cancer);hsa05205(Proteoglycans in cancer);hsa05225(Hepatocellular carcinoma);hsa05226(Gastric cancer);hsa05217(Basal cell carcinoma);hsa05224(Breast cancer);hsa04934(Cushing syndrome);hsa0…	A0A096N7F2.1 PF01534.15;Frizzled;	-	34	35.02	40	72	79.06	92	37	66.42	249.13	77	1.12	1.14	1.65	2.56	2.74	3.15	1.29	2.07	7.88	2.94	1.84	3.47	-0.95765	down	0.0265804	0.746292	yes
TRINITY_DN30653_c0_g1	1558	TRINITY_DN30653_c0_g1_i1	PREDICTED: SLP adapter and CSK-interacting membrane protein [Nannospalax galili]	Scimp	SLP adapter and CSK-interacting membrane protein OS=Mus musculus GN=Scimp PE=1 SV=1	GO:0001772(immunological synapse);GO:0005515(protein binding);GO:0007127(meiosis I);GO:0016020(membrane);GO:0016021(integral component of membrane);GO:0031256(leading edge membrane);GO:0031259(uropod membrane);GO:0070374(positive regulation of ERK1 and ERK2 cascade);GO:0097197(tetraspanin-enriched microdomain)	ENOG41114KD(SLP adaptor and CSK interacting membrane protein)	-	-	-	-	Q3UU41.1 PF15050.4;SCIMP;	-	46	24	16	3	20	48	45	23.47	75	22	2.43	1.25	1.06	0.17	1.11	2.63	2.52	1.17	3.81	1.35	1.2	2.3	-0.966115	down	0.0431435	0.835236	yes
TRINITY_DN8700_c0_g2	1542	TRINITY_DN8700_c0_g2_i1;TRINITY_DN8700_c0_g2_i2	Y-linked serine-like protease, partial [Mus musculus]	Prss55	Serine protease 55 OS=Mus musculus GN=Prss55 PE=2 SV=1	GO:0004252(serine-type endopeptidase activity);GO:0006508(proteolysis)	COG5640(protease)	NA	NA	NA	-	F6ZDE3.2 PF00089.24;Trypsin;	-	23	9	4	22	9	42.45	25	32	20	13	1.36	0.51	0.27	1.37	0.54	2.44	1.42	1.64	1.1	0.86	0.81	1.49	-0.966171	down	0.0299508	0.770792	yes
TRINITY_DN2464_c0_g1	3790	TRINITY_DN2464_c0_g1_i1	PREDICTED: fibroleukin [Equus przewalskii]	FGL2	Fibroleukin OS=Homo sapiens GN=FGL2 PE=1 SV=1	GO:0006508(proteolysis);GO:0008233(peptidase activity);GO:0009986(cell surface);GO:0010952(positive regulation of peptidase activity);GO:0016504(peptidase activator activity);GO:0070062(extracellular exosome)	ENOG410ZYS4(fibrinogen)	NA	NA	NA	-	H0Y053.1 PF00147.16;Fibrinogen_C;	-	228	196	117	102	200	271	217.04	326	765.61	118	4.3	3.63	2.75	2.06	3.95	5.28	4.31	5.77	13.77	2.57	3.34	6.34	-0.969224	down	0.00779088	0.521204	yes
TRINITY_DN10583_c0_g4	874	TRINITY_DN10583_c0_g4_i1;TRINITY_DN10583_c0_g4_i2	PREDICTED: sperm-tail PG-rich repeat-containing protein 2-like, partial [Equus przewalskii]	STPG2	Sperm-tail PG-rich repeat-containing protein 2 OS=Homo sapiens GN=STPG2 PE=2 SV=1	GO:0003674(molecular_function);GO:0005575(cellular_component);GO:0008150(biological_process)	ENOG410ZKQD(NA)	-	-	-	-	F6SFP3.1 PF07004.10;SHIPPO-rpt;	-	13	12	13.28	14	3	27	8	32.1	25.01	20.02	1.59	1.5	2.15	2.17	0.42	3.52	1.01	3.96	3.31	3.02	1.57	2.96	-0.970725	down	0.0280514	0.748361	yes
TRINITY_DN4742_c0_g1	1620	TRINITY_DN4742_c0_g1_i1;TRINITY_DN4742_c0_g1_i10;TRINITY_DN4742_c0_g1_i11;TRINITY_DN4742_c0_g1_i12;TRINITY_DN4742_c0_g1_i13;TRINITY_DN4742_c0_g1_i2;TRINITY_DN4742_c0_g1_i3;TRINITY_DN4742_c0_g1_i4;TRINITY_DN4742_c0_g1_i5;TRINITY_DN4742_c0_g1_i6;TRINITY_DN4742_c0_g1_i7;TRINITY_DN4742_c0_g1_i8;TRINITY_DN4742_c0_g1_i9	PREDICTED: extracellular superoxide dismutase [Cu-Zn] [Nannospalax galili]	Sod3	Extracellular superoxide dismutase [Cu-Zn] OS=Rattus norvegicus GN=Sod3 PE=1 SV=2	GO:0000303(response to superoxide);GO:0001666(response to hypoxia);GO:0004784(superoxide dismutase activity);GO:0005507(copper ion binding);GO:0005576(extracellular region);GO:0005615(extracellular space);GO:0005634(nucleus);GO:0005737(cytoplasm);GO:0006979(response to oxidative stress);GO:0008270(zinc ion binding);GO:0019430(removal of superoxide radicals);GO:0031012(extracellular matrix);GO:004…	COG2032(Destroys radicals which are normally produced within the cells and which are toxic to biological systems (By similarity))	NA	NA	NA	-	G1S4C6.1 PF00080.18;Sod_Cu;	-	73	55	45	89	99	118	108	99	317	82	8	5.16	5.09	10.71	10.57	12.3	10.7	9.29	30.74	9.52	7.91	14.51	-0.972623	down	0.00605778	0.465548	yes
TRINITY_DN5465_c0_g3	1298	TRINITY_DN5465_c0_g3_i1;TRINITY_DN5465_c0_g3_i2;TRINITY_DN5465_c0_g3_i3	PREDICTED: endothelial cell-specific chemotaxis regulator [Nannospalax galili]	Ecscr	Endothelial cell-specific chemotaxis regulator OS=Mus musculus GN=Ecscr PE=1 SV=2	GO:0005654(nucleoplasm);GO:0005829(cytosol);GO:0005886(plasma membrane);GO:0016021(integral component of membrane);GO:0016525(negative regulation of angiogenesis);GO:0043231(intracellular membrane-bounded organelle);GO:1901800(positive regulation of proteasomal protein catabolic process);GO:2000353(positive regulation of endothelial cell apoptotic process)	ENOG410Z78P(endothelial cell surface expressed chemotaxis and apoptosis regulator)	-	-	-	-	K7E7N2.1 PF15820.3;ECSCR;	-	58	43	5	30	31	72	21	50.19	127	57	4.11	3.01	0.42	2.23	2.3	5.37	1.59	3.3	8.68	4.51	2.41	4.69	-0.978649	down	0.0346175	0.791578	yes
TRINITY_DN4541_c0_g1	4246	TRINITY_DN4541_c0_g1_i1;TRINITY_DN4541_c0_g1_i2;TRINITY_DN4541_c0_g1_i3;TRINITY_DN4541_c0_g1_i4;TRINITY_DN4541_c0_g1_i5	PREDICTED: complement factor H isoform X2 [Nannospalax galili]	Cfh	Complement factor H OS=Mus musculus GN=Cfh PE=1 SV=2	GO:0001851(complement component C3b binding);GO:0003674(molecular_function);GO:0005615(extracellular space);GO:0005634(nucleus);GO:0005737(cytoplasm);GO:0005886(plasma membrane);GO:0006956(complement activation);GO:0008201(heparin binding);GO:0030449(regulation of complement activation);GO:0043395(heparan sulfate proteoglycan binding);GO:0045919(positive regulation of cytolysis);GO:0070062(extrac…	ENOG410YBAR(Complement factor)	K04004	complement factor H	-	ngi04610(Complement and coagulation cascades);ngi05150(Staphylococcus aureus infection)	G1TBS8.2 PF00084.18;Sushi;	-	188	224	125	185	267	175	158	231.98	1212.48	232	5.45	6.14	4.12	4.67	8.06	6.57	4.44	6.44	38.24	9.1	5.69	12.96	-0.980233	down	0.0277905	0.746777	yes
TRINITY_DN6242_c0_g1	2084	TRINITY_DN6242_c0_g1_i1;TRINITY_DN6242_c0_g1_i2;TRINITY_DN6242_c0_g1_i3	pituitary homeobox 2 isoform X1 [Octodon degus]	Pitx2	Pituitary homeobox 2 OS=Rattus norvegicus GN=Pitx2 PE=2 SV=1	GO:0000122(negative regulation of transcription by RNA polymerase II);GO:0000976(transcription regulatory region sequence-specific DNA binding);GO:0001102(RNA polymerase II activating transcription factor binding);GO:0001569(branching involved in blood vessel morphogenesis);GO:0001570(vasculogenesis);GO:0001701(in utero embryonic development);GO:0001764(neuron migration);GO:0002074(extraocular sk…	ENOG410ZZ6J(superior vena cava morphogenesis)	K04686	paired-like homeodomain transcription factor 2	-	csab04350(TGF-beta signaling pathway)	E0VSZ1.1 PF00046.27;Homeobox;	Homeobox	38	20.09	74	118	59	126	98	72	63	254	1.46	0.79	3.77	5.17	2.67	5.51	4.38	3.01	2.61	12.16	2.77	5.53	-0.980938	down	0.0336129	0.788237	yes
TRINITY_DN5603_c7_g1	1434	TRINITY_DN5603_c7_g1_i1	PREDICTED: 40S ribosomal protein S21 isoform X4 [Ovis aries musimon]	RPS21	40S ribosomal protein S21 OS=Bos taurus GN=RPS21 PE=3 SV=1	GO:0000447(endonucleolytic cleavage in ITS1 to separate SSU-rRNA from 5.8S rRNA and LSU-rRNA from tricistronic rRNA transcript (SSU-rRNA, 5.8S rRNA, LSU-rRNA));GO:0000461(endonucleolytic cleavage to generate mature 3'-end of SSU-rRNA from (SSU-rRNA, 5.8S rRNA, LSU-rRNA));GO:0003735(structural constituent of ribosome);GO:0006412(translation);GO:0022627(cytosolic small ribosomal subunit)	ENOG4112266(40S ribosomal protein S21)	K02971	small subunit ribosomal protein S21e	-	cfr03010(Ribosome)	F1MUM6.2 PF01249.16;Ribosomal_S21e;	-	16	7	10	6	10	21	33	18.01	16	11	0.94	0.41	0.74	0.38	0.62	1.28	2.06	1	0.91	0.75	0.62	1.2	-0.987696	down	0.0183335	0.665083	yes
TRINITY_DN6350_c0_g1	2005	TRINITY_DN6350_c0_g1_i1;TRINITY_DN6350_c0_g1_i2;TRINITY_DN6350_c0_g1_i3;TRINITY_DN6350_c0_g1_i4;TRINITY_DN6350_c0_g1_i5	RIKEN cDNA 2810048G17, isoform CRA_a, partial [Mus musculus]	Calhm2	Calcium homeostasis modulator protein 2 OS=Mus musculus GN=Calhm2 PE=2 SV=1	GO:0005261(cation channel activity);GO:0005887(integral component of plasma membrane);GO:0006811(ion transport);GO:0016020(membrane);GO:0016021(integral component of membrane);GO:0034220(ion transmembrane transport)	ENOG410XQ8H(family with sequence similarity 26, member E)	NA	NA	NA	-	L5K3E4.1 PF14798.4;Ca_hom_mod;	-	49.94	57.19	31.27	35.86	56.59	75.73	62.65	60.27	200.34	66.65	3.44	3.54	1.61	1.58	2.37	8.96	2.66	2.32	13.06	9.67	2.51	7.33	-0.988813	down	0.00496374	0.432147	yes
TRINITY_DN4888_c1_g1	8844	TRINITY_DN4888_c1_g1_i1;TRINITY_DN4888_c1_g1_i10;TRINITY_DN4888_c1_g1_i11;TRINITY_DN4888_c1_g1_i12;TRINITY_DN4888_c1_g1_i13;TRINITY_DN4888_c1_g1_i14;TRINITY_DN4888_c1_g1_i15;TRINITY_DN4888_c1_g1_i16;TRINITY_DN4888_c1_g1_i17;TRINITY_DN4888_c1_g1_i18;TRINITY_DN4888_c1_g1_i19;TRINITY_DN4888_c1_g1_i2;TRINITY_DN4888_c1_g1_i20;TRINITY_DN4888_c1_g1_i21;TRINITY_DN4888_c1_g1_i22;TRINITY_DN4888_c1_g1_i23;T…	PREDICTED: stabilin-1 [Nannospalax galili]	Stab1	Stabilin-1 OS=Mus musculus GN=Stab1 PE=1 SV=1	GO:0005041(low-density lipoprotein particle receptor activity);GO:0005044(scavenger receptor activity);GO:0005509(calcium ion binding);GO:0005540(hyaluronic acid binding);GO:0005737(cytoplasm);GO:0005886(plasma membrane);GO:0005887(integral component of plasma membrane);GO:0006954(inflammatory response);GO:0007155(cell adhesion);GO:0007267(cell-cell signaling);GO:0016020(membrane);GO:0016021(inte…	ENOG410XQWV(multiple EGF-like-domains)	NA	NA	NA	-	G1LQ30.1 PF02469.20;Fasciclin;	-	475	337.94	276.01	253.89	564.97	470.99	395	511.05	2210.95	343.87	6.2	4.38	4.49	3.29	7.83	6.47	5.73	5.81	26.95	5.1	5.24	10.01	-0.999373	down	0.0145858	0.619912	yes
TRINITY_DN48138_c0_g1	1265	TRINITY_DN48138_c0_g1_i1;TRINITY_DN48138_c0_g1_i2	PREDICTED: caspase-1 [Nannospalax galili]	Casp1	Caspase-1 OS=Mus musculus GN=Casp1 PE=1 SV=1	GO:0001666(response to hypoxia);GO:0001774(microglial cell activation);GO:0004175(endopeptidase activity);GO:0004197(cysteine-type endopeptidase activity);GO:0005515(protein binding);GO:0005576(extracellular region);GO:0005634(nucleus);GO:0005737(cytoplasm);GO:0006508(proteolysis);GO:0006915(apoptotic process);GO:0006919(activation of cysteine-type endopeptidase activity involved in apoptotic pro…	ENOG410ZQIE(apoptosis-related cysteine peptidase)	K01370	caspase 1	EC:3.4.22.36	ngi04217(Necroptosis);ngi04621(NOD-like receptor signaling pathway);ngi04623(Cytosolic DNA-sensing pathway);ngi04625(C-type lectin receptor signaling pathway);ngi05014(Amyotrophic lateral sclerosis (ALS));ngi05132(Salmonella infection);ngi05133(Pertussis);ngi05134(Legionellosis);ngi05164(Influenza A)	I3MAR6.1 PF00656.20;Peptidase_C14;	-	17	10	10	7	24	18	31	24	54	13	1.27	0.73	0.87	0.59	1.77	1.42	2.54	1.71	3.71	1.05	1.05	2.09	-0.99975	down	0.0232353	0.725669	yes
TRINITY_DN65098_c0_g1	1726	TRINITY_DN65098_c0_g1_i1	PREDICTED: KAT8 regulatory NSL complex subunit 1-like protein isoform X2 [Nannospalax galili]	KANSL1L	KAT8 regulatory NSL complex subunit 1-like protein OS=Homo sapiens GN=KANSL1L PE=1 SV=2	GO:0000123(histone acetyltransferase complex)	ENOG4111T12(KAT8 regulatory NSL complex subunit 1-like)	-	-	-	-	-	-	14	25.25	13.17	22.14	17	15.18	37.36	62.13	34.34	40.9	0.65	1.16	0.77	1.11	0.83	0.73	1.84	2.73	1.53	2.2	0.9	1.81	-1.00512	down	0.0044405	0.413361	yes
TRINITY_DN22914_c1_g1	1610	TRINITY_DN22914_c1_g1_i1	PREDICTED: proprotein convertase subtilisin/kexin type 7-like [Macaca fascicularis]	Pcsk7	Proprotein convertase subtilisin/kexin type 7 OS=Mus musculus GN=Pcsk7 PE=2 SV=2	GO:0004252(serine-type endopeptidase activity);GO:0005794(Golgi apparatus);GO:0006508(proteolysis);GO:0008233(peptidase activity);GO:0008236(serine-type peptidase activity);GO:0016020(membrane);GO:0016021(integral component of membrane);GO:0016485(protein processing);GO:0016787(hydrolase activity);GO:0030173(integral component of Golgi membrane)	COG1404(peptidase (S8 and S53, subtilisin, kexin, sedolisin);COG4935(proprotein convertase subtilisin kexin type)	NA	NA	NA	-	-	-	20	41.21	13.08	18	37	30.95	33.16	32.2	139.6	29	1.02	2.06	0.83	0.98	1.97	1.63	1.78	1.54	6.81	1.7	1.37	2.69	-1.00655	down	0.0305106	0.775961	yes
TRINITY_DN8266_c0_g4	2378	TRINITY_DN8266_c0_g4_i1;TRINITY_DN8266_c0_g4_i2	PREDICTED: endogenous retrovirus group K member 21 Env polyprotein-like isoform X1 [Rattus norvegicus]	env	Envelope glycoprotein gp70 OS=Mouse mammary tumor virus (strain BR6) GN=env PE=3 SV=1	GO:0005198(structural molecule activity);GO:0005886(plasma membrane);GO:0016021(integral component of membrane);GO:0019031(viral envelope)	ENOG41119RZ(NA)	-	-	-	-	Q85646.1 PF00517.15;GP41;	-	117.73	189.41	111.31	82.25	68.32	237.12	231.72	251.91	258.04	185.33	3.8	6.07	4.49	2.86	2.33	7.91	8.06	7.78	8.05	6.94	3.91	7.75	-1.00814	down	0.0001308	0.0565623	yes
TRINITY_DN2047_c0_g1	9239	TRINITY_DN2047_c0_g1_i1;TRINITY_DN2047_c0_g1_i10;TRINITY_DN2047_c0_g1_i11;TRINITY_DN2047_c0_g1_i12;TRINITY_DN2047_c0_g1_i13;TRINITY_DN2047_c0_g1_i14;TRINITY_DN2047_c0_g1_i15;TRINITY_DN2047_c0_g1_i2;TRINITY_DN2047_c0_g1_i3;TRINITY_DN2047_c0_g1_i4;TRINITY_DN2047_c0_g1_i5;TRINITY_DN2047_c0_g1_i6;TRINITY_DN2047_c0_g1_i7;TRINITY_DN2047_c0_g1_i8;TRINITY_DN2047_c0_g1_i9	filamin-A isoform X1 [Sus scrofa]	Flna	Filamin-A OS=Mus musculus GN=Flna PE=1 SV=5	GO:0001525(angiogenesis);GO:0001664(G-protein coupled receptor binding);GO:0001837(epithelial to mesenchymal transition);GO:0001974(blood vessel remodeling);GO:0003007(heart morphogenesis);GO:0003779(actin binding);GO:0005080(protein kinase C binding);GO:0005515(protein binding);GO:0005634(nucleus);GO:0005730(nucleolus);GO:0005737(cytoplasm);GO:0005802(trans-Golgi network);GO:0005829(cytosol);GO:…	COG5069(Microtubule associated monoxygenase, calponin and LIM domain containing)	K04437	filamin	-	ssc04010(MAPK signaling pathway);ssc04510(Focal adhesion);ssc05205(Proteoglycans in cancer);ssc05132(Salmonella infection)	F7BGS8.1 PF00307.29;CH;	-	1429.34	1725.14	1158	1051.03	1502	1629.9	1553.92	1877.07	7498.36	1692.05	28.45	29.43	26.96	19.72	30.3	37.05	27.81	31.55	156	47.85	26.97	60.05	-1.01153	down	0.00392797	0.391352	yes
TRINITY_DN33195_c0_g1	3761	TRINITY_DN33195_c0_g1_i1;TRINITY_DN33195_c0_g1_i2	PREDICTED: monocarboxylate transporter 12 [Nannospalax galili]	SLC16A12	Monocarboxylate transporter 12 OS=Homo sapiens GN=SLC16A12 PE=1 SV=2	GO:0005887(integral component of plasma membrane);GO:0015129(lactate transmembrane transporter activity);GO:0035879(plasma membrane lactate transport)	COG0477(major facilitator Superfamily)	NA	NA	NA	-	H0X107.1 PF07690.14;MFS_1;	-	69	49	40	60	75	46	45	78.08	403	43	1.31	0.99	0.95	1.25	1.61	0.9	0.9	1.39	7.58	0.94	1.22	2.34	-1.01409	down	0.048909	0.856507	yes
TRINITY_DN48995_c0_g1	2716	TRINITY_DN48995_c0_g1_i1	PREDICTED: inhibitor of nuclear factor kappa-B kinase subunit epsilon isoform X1 [Nannospalax galili]	Ikbke	Inhibitor of nuclear factor kappa-B kinase subunit epsilon OS=Mus musculus GN=Ikbke PE=1 SV=2	GO:0000166(nucleotide binding);GO:0004672(protein kinase activity);GO:0004674(protein serine/threonine kinase activity);GO:0004704(NF-kappaB-inducing kinase activity);GO:0005515(protein binding);GO:0005524(ATP binding);GO:0005634(nucleus);GO:0005737(cytoplasm);GO:0006468(protein phosphorylation);GO:0006974(cellular response to DNA damage stimulus);GO:0008384(IkappaB kinase activity);GO:0008630(in…	ENOG410XRMU(Inhibitor of kappa light polypeptide gene enhancer in B-cells kinase)	K07211	inhibitor of nuclear factor kappa-B kinase subunit epsilon	EC:2.7.11.10	ngi04620(Toll-like receptor signaling pathway);ngi04621(NOD-like receptor signaling pathway);ngi04622(RIG-I-like receptor signaling pathway);ngi04623(Cytosolic DNA-sensing pathway);ngi04625(C-type lectin receptor signaling pathway);ngi04657(IL-17 signaling pathway);ngi05162(Measles);ngi05164(Influenza A);ngi05161(Hepatitis B);ngi05160(Hepatitis C);ngi05168(Herpes simplex infection);ngi05167(Kapos…	H3ARH4.1 PF00069.23;Pkinase;	-	22.73	11.54	17.48	29.55	18.07	37.4	31.65	29.84	93.63	15.95	0.62	0.31	0.6	0.87	0.52	1.06	0.91	0.77	2.44	0.5	0.58	1.14	-1.01848	down	0.0161798	0.624894	yes
TRINITY_DN28540_c0_g2	1159	TRINITY_DN28540_c0_g2_i1	T-box transcription factor TBX1 [Otolemur garnettii]	Tbx1	T-box transcription factor TBX1 OS=Mus musculus GN=Tbx1 PE=1 SV=2	GO:0000122(negative regulation of transcription by RNA polymerase II);GO:0001162(RNA polymerase II intronic transcription regulatory region sequence-specific DNA binding);GO:0001228(transcriptional activator activity, RNA polymerase II transcription regulatory region sequence-specific DNA binding);GO:0001525(angiogenesis);GO:0001568(blood vessel development);GO:0001569(branching involved in blood…	ENOG410Y98J(t-box transcription factor)	NA	NA	NA	-	H2UFY4.1 PF00907.20;T-box;	T-box	13	15	6	8	12	10.96	20	15	53	13	1.02	1.15	0.59	0.67	0.98	0.89	1.66	1.11	4	1.18	0.88	1.77	-1.02014	down	0.0312552	0.783305	yes
TRINITY_DN28317_c0_g2	1578	TRINITY_DN28317_c0_g2_i1;TRINITY_DN28317_c0_g2_i2	platelet-derived growth factor receptor-like protein [Mesocricetus auratus]	PDGFRL	Platelet-derived growth factor receptor-like protein OS=Macaca fascicularis GN=PDGFRL PE=2 SV=1	GO:0003674(molecular_function);GO:0005575(cellular_component);GO:0005576(extracellular region);GO:0008150(biological_process)	COG0515(Serine Threonine protein kinase)	K05098	kinase insert domain protein receptor	EC:2.7.10.1	srx04010(MAPK signaling pathway);srx04370(VEGF signaling pathway);srx04510(Focal adhesion)	G1QQU9.1 PF13927.4;Ig_3;	-	76.46	64.58	57	43.16	105	94.87	67.03	107.89	366.88	88.92	3.98	3.31	3.71	2.42	8.35	6.15	4.96	5.31	25.67	9.29	4.35	10.28	-1.0219	down	0.0117033	0.606855	yes
TRINITY_DN64407_c0_g1	2407	TRINITY_DN64407_c0_g1_i1	PREDICTED: fibulin-5 [Nannospalax galili]	Fbln5	Fibulin-5 OS=Rattus norvegicus GN=Fbln5 PE=2 SV=1	GO:0001558(regulation of cell growth);GO:0005178(integrin binding);GO:0005509(calcium ion binding);GO:0005515(protein binding);GO:0005576(extracellular region);GO:0005615(extracellular space);GO:0007155(cell adhesion);GO:0008022(protein C-terminus binding);GO:0030198(extracellular matrix organization);GO:0031012(extracellular matrix);GO:0034394(protein localization to cell surface);GO:0042803(pro…	ENOG41104WD(Fibulin 5)	NA	NA	NA	-	I3MQ32.1 PF07645.13;EGF_CA;	-	168	212	85	154	133	186	92	207.03	737.03	327	5.27	6.53	3.33	5.18	4.37	6.03	3.05	6.11	22.11	11.85	4.94	9.83	-1.02578	down	0.0102664	0.573446	yes
TRINITY_DN11433_c1_g1	2483	TRINITY_DN11433_c1_g1_i1	PREDICTED: alpha-1,3-galactosyltransferase 2 isoform X2 [Nannospalax galili]	A3galt2	Alpha-1,3-galactosyltransferase 2 OS=Rattus norvegicus GN=A3galt2 PE=1 SV=1	GO:0001962(alpha-1,3-galactosyltransferase activity);GO:0005794(Golgi apparatus);GO:0005975(carbohydrate metabolic process);GO:0006688(glycosphingolipid biosynthetic process);GO:0016021(integral component of membrane);GO:0016757(transferase activity, transferring glycosyl groups);GO:0030259(lipid glycosylation);GO:0031982(vesicle);GO:0032580(Golgi cisterna membrane);GO:0033580(protein galactosyla…	ENOG4111IPQ(Globoside alpha-1,3-N-acetylgalactosaminyltransferase 1)	K20736	alpha-1,3-galactosyltransferase 2	EC:2.4.1.87	ngi00603(Glycosphingolipid biosynthesis - globo and isoglobo series)	G3SWC0.1 PF03414.11;Glyco_transf_6;	-	29	24	10	15	15	29.99	24	41.87	32.22	61.84	0.88	0.71	0.38	0.49	0.48	0.94	0.77	1.19	0.93	2.16	0.59	1.2	-1.02605	down	0.00412241	0.400302	yes
TRINITY_DN7050_c1_g1	7376	TRINITY_DN7050_c1_g1_i1;TRINITY_DN7050_c1_g1_i2;TRINITY_DN7050_c1_g1_i3;TRINITY_DN7050_c1_g1_i4	PREDICTED: laminin subunit alpha-1 [Nannospalax galili]	LAMA1	Laminin subunit alpha-1 OS=Homo sapiens GN=LAMA1 PE=1 SV=2	GO:0005102(receptor binding);GO:0005606(laminin-1 complex);GO:0005608(laminin-3 complex);GO:0005615(extracellular space);GO:0007155(cell adhesion);GO:0030155(regulation of cell adhesion);GO:0030334(regulation of cell migration);GO:0045995(regulation of embryonic development)	ENOG410XRDC(Laminin, alpha)	K05637	laminin, alpha 1/2	-	ngi04151(PI3K-Akt signaling pathway);ngi04512(ECM-receptor interaction);ngi04510(Focal adhesion);ngi05200(Pathways in cancer);ngi05222(Small cell lung cancer);ngi05165(Human papillomavirus infection);ngi05146(Amoebiasis);ngi05145(Toxoplasmosis)	D4A409.1 PF06008.12;Laminin_I;	-	192.18	149	134	87.03	176	183.69	66	243.53	910.03	169.68	1.95	1.81	2.05	1.12	2.69	3.01	0.79	2.9	12.14	2.4	1.92	4.25	-1.03639	down	0.0266553	0.746292	yes
TRINITY_DN56017_c0_g1	1664	TRINITY_DN56017_c0_g1_i1	DNA segment, Chr 9, University of California at Los Angeles 1, isoform CRA_a, partial [Mus musculus]	Oaf	Out at first protein homolog OS=Rattus norvegicus GN=Oaf PE=2 SV=1	GO:0070062(extracellular exosome)	ENOG410XPW3(OAF homolog (Drosophila))	NA	NA	NA	-	A0A0D9S3X5.1 PF14941.4;OAF;	-	38	34	30	53	109	90	45.67	39	341.43	49	1.85	1.63	1.83	2.78	5.57	4.54	2.36	1.79	15.97	2.76	2.73	5.48	-1.05696	down	0.0470925	0.850622	yes
TRINITY_DN37872_c0_g2	5776	TRINITY_DN37872_c0_g2_i1;TRINITY_DN37872_c0_g2_i2;TRINITY_DN37872_c0_g2_i3	COL6A2 [Cricetulus griseus]	Col6a2	Collagen alpha-2(VI) chain OS=Mus musculus GN=Col6a2 PE=1 SV=3	GO:0005576(extracellular region)	ENOG410XT53(Collagen, type VI, alpha 2)	K06238	collagen, type VI, alpha	-	ngi04151(PI3K-Akt signaling pathway);ngi04512(ECM-receptor interaction);ngi04510(Focal adhesion);ngi04974(Protein digestion and absorption);ngi05165(Human papillomavirus infection)	Q02788.3 PF00092.26;VWA;	-	213	220	164	201.2	199	157	134	220.36	1342.22	290	3.4	3.36	3.26	3.44	3.24	2.57	2.08	3.31	19.63	5.2	3.34	6.56	-1.05805	down	0.0235387	0.726177	yes
TRINITY_DN1303_c1_g1	6778	TRINITY_DN1303_c1_g1_i1;TRINITY_DN1303_c1_g1_i10;TRINITY_DN1303_c1_g1_i11;TRINITY_DN1303_c1_g1_i12;TRINITY_DN1303_c1_g1_i13;TRINITY_DN1303_c1_g1_i14;TRINITY_DN1303_c1_g1_i15;TRINITY_DN1303_c1_g1_i16;TRINITY_DN1303_c1_g1_i17;TRINITY_DN1303_c1_g1_i2;TRINITY_DN1303_c1_g1_i20;TRINITY_DN1303_c1_g1_i22;TRINITY_DN1303_c1_g1_i23;TRINITY_DN1303_c1_g1_i3;TRINITY_DN1303_c1_g1_i4;TRINITY_DN1303_c1_g1_i5;TRIN…	PREDICTED: NACHT domain- and WD repeat-containing protein 1 [Nannospalax galili]	Nwd1	NACHT domain- and WD repeat-containing protein 1 OS=Mus musculus GN=Nwd1 PE=2 SV=2	GO:0000166(nucleotide binding);GO:0003723(RNA binding);GO:0005524(ATP binding);GO:0005682(U5 snRNP);GO:0005737(cytoplasm);GO:0008380(RNA splicing);GO:0071011(precatalytic spliceosome);GO:0071013(catalytic step 2 spliceosome)	COG2319(wd repeat)	NA	NA	NA	-	E0CYZ6.1 PF05729.10;NACHT;	-	741.91	483.7	390.93	196.09	240.49	801.04	712.71	717.8	881.65	1156.31	23.66	20.18	16.18	12.69	6.17	31.97	24.03	22.01	36.77	37.95	15.78	30.55	-1.06035	down	0.000253974	0.0920145	yes
TRINITY_DN62799_c0_g1	1731	TRINITY_DN62799_c0_g1_i1	PREDICTED: otoraplin [Chinchilla lanigera]	Otor	Otoraplin OS=Mus musculus GN=Otor PE=2 SV=1	GO:0001502(cartilage condensation);GO:0005576(extracellular region);GO:0005789(endoplasmic reticulum membrane);GO:0005794(Golgi apparatus);GO:0006888(ER to Golgi vesicle-mediated transport);GO:0009306(protein secretion);GO:0035459(cargo loading into vesicle);GO:0070971(endoplasmic reticulum exit site)	ENOG4111P4M(otoraplin)	NA	NA	NA	-	H0XCN1.1 PF07653.15;SH3_2;	-	20	28	38	56	116	121	126	34	206	65	0.93	1.28	2.2	2.79	5.64	5.82	6.19	1.49	9.17	3.49	2.57	5.23	-1.07228	down	0.0260923	0.744269	yes
TRINITY_DN7447_c0_g1	5048	TRINITY_DN7447_c0_g1_i1;TRINITY_DN7447_c0_g1_i2;TRINITY_DN7447_c0_g1_i3	PREDICTED: macrophage mannose receptor 1 [Nannospalax galili]	Mrc1	Macrophage mannose receptor 1 OS=Mus musculus GN=Mrc1 PE=1 SV=2	GO:0004888(transmembrane signaling receptor activity);GO:0005537(mannose binding);GO:0005886(plasma membrane);GO:0005887(integral component of plasma membrane);GO:0006898(receptor-mediated endocytosis);GO:0007165(signal transduction);GO:0009986(cell surface);GO:0010008(endosome membrane);GO:0071222(cellular response to lipopolysaccharide);GO:0071346(cellular response to interferon-gamma);GO:00713…	ENOG410XRS3(mannose receptor, C type 1)	K06560	mannose receptor, C type	-	ngi04145(Phagosome);ngi05152(Tuberculosis)	H0V7A3.1 PF00652.20;Ricin_B_lectin;	-	195.8	226	135	201	233	123	230.03	297.04	1339.08	180	3.37	3.61	3.06	3.27	4.57	2.39	3.91	4.76	21.19	3.51	3.58	7.15	-1.0776	down	0.019843	0.693684	yes
TRINITY_DN53926_c0_g2	930	TRINITY_DN53926_c0_g2_i1	PREDICTED: H2.0-like homeobox protein [Nannospalax galili]	Hlx	H2.0-like homeobox protein OS=Rattus norvegicus GN=Hlx PE=2 SV=1	GO:0001889(liver development);GO:0005634(nucleus);GO:0006351(transcription, DNA-templated);GO:0006355(regulation of transcription, DNA-templated);GO:0007519(skeletal muscle tissue development);GO:0008284(positive regulation of cell proliferation);GO:0030154(cell differentiation);GO:0043565(sequence-specific DNA binding);GO:0045627(positive regulation of T-helper 1 cell differentiation);GO:0045629…	ENOG411188D(homeobox)	NA	NA	NA	-	G3QJU0.1 PF00046.27;Homeobox;	Homeobox	13	11	11	10	12	36.22	15	25	31.72	16	1.4	1.17	1.48	1.16	1.35	4.06	1.72	2.57	3.32	2.01	1.31	2.74	-1.0818	down	0.00420832	0.406227	yes
TRINITY_DN56560_c1_g1	2887	TRINITY_DN56560_c1_g1_i1	interferon-inducible GTPase 1-like [Castor canadensis]	Iigp1	Interferon-inducible GTPase 1 OS=Mus musculus GN=Iigp1 PE=1 SV=2	GO:0003924(GTPase activity);GO:0005525(GTP binding);GO:0005789(endoplasmic reticulum membrane);GO:0006952(defense response);GO:0035458(cellular response to interferon-beta)	ENOG41125KF(Immunity-related GTPase family)	K17072	interferon gamma inducible protein 47	-	mmu04668(TNF signaling pathway)	G3IAC0.1 PF05049.11;IIGP;	-	43	27	14	38	54	53	46	61	157	62	1.1	0.68	0.45	1.04	1.44	1.4	1.24	1.46	3.82	1.82	0.94	1.95	-1.0837	down	0.00458502	0.418001	yes
TRINITY_DN11520_c0_g1	2342	TRINITY_DN11520_c0_g1_i1;TRINITY_DN11520_c0_g1_i10;TRINITY_DN11520_c0_g1_i11;TRINITY_DN11520_c0_g1_i12;TRINITY_DN11520_c0_g1_i13;TRINITY_DN11520_c0_g1_i14;TRINITY_DN11520_c0_g1_i15;TRINITY_DN11520_c0_g1_i2;TRINITY_DN11520_c0_g1_i3;TRINITY_DN11520_c0_g1_i4;TRINITY_DN11520_c0_g1_i5;TRINITY_DN11520_c0_g1_i6;TRINITY_DN11520_c0_g1_i7;TRINITY_DN11520_c0_g1_i8;TRINITY_DN11520_c0_g1_i9	PREDICTED: rano class II histocompatibility antigen, B alpha chain [Nannospalax galili]	HLA-DQA2	HLA class II histocompatibility antigen, DQ alpha 2 chain OS=Homo sapiens GN=HLA-DQA2 PE=1 SV=2	GO:0006955(immune response);GO:0019882(antigen processing and presentation);GO:0042613(MHC class II protein complex)	ENOG410YHX9(Major histocompatibility complex class II)	K06752	major histocompatibility complex, class II	-	ngi04514(Cell adhesion molecules (CAMs));ngi04145(Phagosome);ngi04640(Hematopoietic cell lineage);ngi04612(Antigen processing and presentation);ngi04658(Th1 and Th2 cell differentiation);ngi04659(Th17 cell differentiation);ngi04672(Intestinal immune network for IgA production);ngi05310(Asthma);ngi05322(Systemic lupus erythematosus);ngi05323(Rheumatoid arthritis);ngi05320(Autoimmune thyroid diseas…	A0A091DZ04.1 PF07654.13;C1-set;	-	1354.66	594.43	427	348.83	642	681.93	1422.68	688.77	3035.96	1302	115.42	49.24	45.23	32.77	58.08	64.95	137.85	55.04	270.59	125.44	60.15	130.77	-1.08869	down	0.00362741	0.37661	yes
TRINITY_DN57259_c0_g2	2163	TRINITY_DN57259_c0_g2_i1	PREDICTED: integrin alpha-L [Nannospalax galili]	Itgal	Integrin alpha-L OS=Mus musculus GN=Itgal PE=1 SV=2	GO:0001772(immunological synapse);GO:0002291(T cell activation via T cell receptor contact with antigen bound to MHC molecule on antigen presenting cell);GO:0005911(cell-cell junction);GO:0007157(heterophilic cell-cell adhesion via plasma membrane cell adhesion molecules);GO:0007159(leukocyte cell-cell adhesion);GO:0007160(cell-matrix adhesion);GO:0007166(cell surface receptor signaling pathway);…	ENOG410XPVZ(Integrin, alpha)	K05718	integrin alpha L	-	ngi04015(Rap1 signaling pathway);ngi04514(Cell adhesion molecules (CAMs));ngi04810(Regulation of actin cytoskeleton);ngi04650(Natural killer cell mediated cytotoxicity);ngi04670(Leukocyte transendothelial migration);ngi05323(Rheumatoid arthritis);ngi05416(Viral myocarditis);ngi05150(Staphylococcus aureus infection);ngi05166(HTLV-I infection);ngi05169(Epstein-Barr virus infection);ngi05144(Malaria)	I3M164.1 PF08441.10;Integrin_alpha2;	-	54	18	3	12	23	33	60	28	89	22	1.92	0.63	0.13	0.46	0.86	1.21	2.25	0.94	3.03	0.9	0.8	1.67	-1.09417	down	0.0319178	0.7855	yes
TRINITY_DN7754_c0_g1	829	TRINITY_DN7754_c0_g1_i1	PREDICTED: bone marrow stromal antigen 2 [Nannospalax galili]	Bst2	Bone marrow stromal antigen 2 OS=Cricetulus griseus GN=Bst2 PE=1 SV=1	GO:0002737(negative regulation of plasmacytoid dendritic cell cytokine production);GO:0005886(plasma membrane);GO:0008191(metalloendopeptidase inhibitor activity);GO:0009615(response to virus);GO:0009986(cell surface);GO:0016324(apical plasma membrane);GO:0030308(negative regulation of cell growth);GO:0030336(negative regulation of cell migration);GO:0032956(regulation of actin cytoskeleton organ…	-	NA	NA	NA	-	-	-	115.45	90	48	114.34	96	52.06	56	122.26	555	221	14.88	11.47	7.76	15.99	12.98	7.02	7.74	15.16	69.93	33.29	12.62	26.63	-1.09584	down	0.0257437	0.739972	yes
TRINITY_DN11336_c0_g1	5333	TRINITY_DN11336_c0_g1_i1;TRINITY_DN11336_c0_g1_i2;TRINITY_DN11336_c0_g1_i3;TRINITY_DN11336_c0_g1_i4;TRINITY_DN11336_c0_g1_i5;TRINITY_DN11336_c0_g1_i6;TRINITY_DN11336_c0_g1_i7;TRINITY_DN11336_c0_g1_i8;TRINITY_DN11336_c0_g1_i9	PREDICTED: pleckstrin homology-like domain family B member 2 isoform X2 [Nannospalax galili]	Phldb2	Pleckstrin homology-like domain family B member 2 OS=Mus musculus GN=Phldb2 PE=1 SV=2	GO:0000226(microtubule cytoskeleton organization);GO:0005737(cytoplasm);GO:0005829(cytosol);GO:0005886(plasma membrane);GO:0005925(focal adhesion);GO:0010470(regulation of gastrulation);GO:0010717(regulation of epithelial to mesenchymal transition);GO:0016020(membrane);GO:0031252(cell leading edge);GO:0045111(intermediate filament cytoskeleton);GO:0045180(basal cortex);GO:0045184(establishment of…	ENOG4111JWX(Pleckstrin homology-like domain family B member)	K09486	hypoxia up-regulated 1	-	asn04141(Protein processing in endoplasmic reticulum)	H2P9S0.2 PF00169.27;PH;	-	141	131	84	120	219	187.09	157	180	833	182	3.64	2.6	1.99	2.36	5.51	4.16	4.51	6.68	19.25	5.34	3.22	7.99	-1.11142	down	0.0067021	0.490731	yes
TRINITY_DN16646_c0_g1	6336	TRINITY_DN16646_c0_g1_i1;TRINITY_DN16646_c0_g1_i2;TRINITY_DN16646_c0_g1_i3;TRINITY_DN16646_c0_g1_i4	PREDICTED: plexin-D1 [Nannospalax galili]	Plxnd1	Plexin-D1 OS=Mus musculus GN=Plxnd1 PE=1 SV=1	GO:0001525(angiogenesis);GO:0001569(branching involved in blood vessel morphogenesis);GO:0002116(semaphorin receptor complex);GO:0003151(outflow tract morphogenesis);GO:0003279(cardiac septum development);GO:0005515(protein binding);GO:0005886(plasma membrane);GO:0005887(integral component of plasma membrane);GO:0007162(negative regulation of cell adhesion);GO:0007165(signal transduction);GO:0007…	ENOG410ZUMY(plexin D1)	NA	NA	NA	-	G1PQT9.1 PF08337.10;Plexin_cytopl;	-	195	192	115	156	220	318	171	285.36	932.34	237	5.11	4.1	3.03	3.55	4.76	8.82	2.82	5.98	20.33	6.19	4.11	8.83	-1.1127	down	0.00168624	0.275094	yes
TRINITY_DN17179_c0_g1	3953	TRINITY_DN17179_c0_g1_i1	PREDICTED: collagen alpha-1(VI) chain [Nannospalax galili]	Col6a1	Collagen alpha-1(VI) chain OS=Mus musculus GN=Col6a1 PE=1 SV=1	GO:0005576(extracellular region);GO:0005581(collagen trimer);GO:0005615(extracellular space);GO:0007155(cell adhesion);GO:0031012(extracellular matrix);GO:0042383(sarcolemma);GO:0048407(platelet-derived growth factor binding);GO:0070208(protein heterotrimerization);GO:0071230(cellular response to amino acid stimulus)	ENOG410ZQTS(collagen, type VI, alpha 1)	K06238	collagen, type VI, alpha	-	ngi04151(PI3K-Akt signaling pathway);ngi04512(ECM-receptor interaction);ngi04510(Focal adhesion);ngi04974(Protein digestion and absorption);ngi05165(Human papillomavirus infection)	M0RDR9.1 PF00092.26;VWA;	-	180	206	126	123	162	104	84	256	1099	244	3.24	3.64	2.83	2.37	3.06	1.93	1.59	4.32	18.88	5.07	3.03	6.36	-1.11371	down	0.0232677	0.725669	yes
TRINITY_DN40508_c0_g1	2738	TRINITY_DN40508_c0_g1_i1	PREDICTED: interleukin-18 receptor 1 [Nannospalax galili]	Il18r1	Interleukin-18 receptor 1 OS=Mus musculus GN=Il18r1 PE=1 SV=1	GO:0003674(molecular_function);GO:0005575(cellular_component);GO:0008150(biological_process);GO:0016021(integral component of membrane);GO:0030101(natural killer cell activation);GO:0032729(positive regulation of interferon-gamma production);GO:0035655(interleukin-18-mediated signaling pathway);GO:0042008(interleukin-18 receptor activity);GO:0045063(T-helper 1 cell differentiation)	ENOG410ZKHN(Interleukin 18 receptor 1)	K05173	interleukin 18 receptor 1	-	ngi04668(TNF signaling pathway);ngi04060(Cytokine-cytokine receptor interaction);ngi05321(Inflammatiory bowel disease (IBD))	G1RX60.2 PF01582.18;TIR;	-	31	5	12	41	65.01	132	54	23	98	27	0.84	0.13	0.41	1.19	1.84	3.69	1.54	0.59	2.53	0.84	0.88	1.84	-1.11848	down	0.0451391	0.843744	yes
TRINITY_DN5607_c0_g2	1545	TRINITY_DN5607_c0_g2_i1	PREDICTED: very long-chain acyl-CoA synthetase [Nannospalax galili]	Slc27a2	Very long-chain acyl-CoA synthetase OS=Rattus norvegicus GN=Slc27a2 PE=1 SV=1	GO:0000038(very long-chain fatty acid metabolic process);GO:0001561(fatty acid alpha-oxidation);GO:0001676(long-chain fatty acid metabolic process);GO:0004467(long-chain fatty acid-CoA ligase activity);GO:0005102(receptor binding);GO:0005515(protein binding);GO:0005524(ATP binding);GO:0005739(mitochondrion);GO:0005777(peroxisome);GO:0005778(peroxisomal membrane);GO:0005779(integral component of p…	ENOG410XQ8T(Solute carrier family 27 (Fatty acid transporter), member)	K08746	solute carrier family 27 (fatty acid transporter), member 2	EC:6.2.1.- 6.2.1.3	ngi04146(Peroxisome);ngi03320(PPAR signaling pathway);ngi04931(Insulin resistance)	-	-	18.66	8.23	4.32	10.7	20.16	23.44	38.14	29.83	16.66	27.96	1	0.43	0.29	0.62	1.13	1.3	2.16	1.51	0.86	1.73	0.69	1.51	-1.12273	down	0.00549641	0.451694	yes
TRINITY_DN955_c0_g1	4960	TRINITY_DN955_c0_g1_i1;TRINITY_DN955_c0_g1_i10;TRINITY_DN955_c0_g1_i11;TRINITY_DN955_c0_g1_i12;TRINITY_DN955_c0_g1_i14;TRINITY_DN955_c0_g1_i15;TRINITY_DN955_c0_g1_i16;TRINITY_DN955_c0_g1_i17;TRINITY_DN955_c0_g1_i18;TRINITY_DN955_c0_g1_i19;TRINITY_DN955_c0_g1_i2;TRINITY_DN955_c0_g1_i20;TRINITY_DN955_c0_g1_i21;TRINITY_DN955_c0_g1_i22;TRINITY_DN955_c0_g1_i23;TRINITY_DN955_c0_g1_i24;TRINITY_DN955_c0_…	PREDICTED: inositol 1,4,5-trisphosphate receptor-interacting protein-like 2 [Nannospalax galili]	Itpripl2	Inositol 1,4,5-trisphosphate receptor-interacting protein-like 2 OS=Mus musculus GN=Itpripl2 PE=2 SV=1	GO:0003674(molecular_function);GO:0005575(cellular_component);GO:0008150(biological_process);GO:0016020(membrane);GO:0016021(integral component of membrane)	ENOG4111FAS(Inositol 1,4,5-trisphosphate receptor interacting protein-like 2)	-	-	-	-	D2HEL2.1 PF03281.12;Mab-21;	-	448.05	185.64	130.87	275.08	382.09	998.37	556.98	548.4	878.04	149	7.93	2.64	2.87	5.36	6.28	17.51	10.22	8.82	14.06	2.83	5.02	10.69	-1.13056	down	0.00280895	0.34696	yes
TRINITY_DN3472_c0_g2	4115	TRINITY_DN3472_c0_g2_i1;TRINITY_DN3472_c0_g2_i10;TRINITY_DN3472_c0_g2_i11;TRINITY_DN3472_c0_g2_i12;TRINITY_DN3472_c0_g2_i2;TRINITY_DN3472_c0_g2_i3;TRINITY_DN3472_c0_g2_i4;TRINITY_DN3472_c0_g2_i5;TRINITY_DN3472_c0_g2_i6;TRINITY_DN3472_c0_g2_i7;TRINITY_DN3472_c0_g2_i8;TRINITY_DN3472_c0_g2_i9	PREDICTED: fibronectin type III domain-containing protein 1 isoform X1 [Mus musculus]	Fndc1	Fibronectin type III domain-containing protein 1 OS=Rattus norvegicus GN=Fndc1 PE=1 SV=2	GO:0001934(positive regulation of protein phosphorylation);GO:0005576(extracellular region);GO:0005737(cytoplasm);GO:0005886(plasma membrane);GO:0005911(cell-cell junction);GO:0010666(positive regulation of cardiac muscle cell apoptotic process);GO:0016607(nuclear speck);GO:0031966(mitochondrial membrane);GO:0051223(regulation of protein transport);GO:0071456(cellular response to hypoxia)	ENOG410Z913(immunoglobulin superfamily DCC subclass member)	K06766	neogenin	-	nfu04514(Cell adhesion molecules (CAMs))	J9P2Z5.1 PF00041.19;fn3;	-	135.09	87.01	154.41	198.11	150.21	129	133	215.25	909.6	266.74	3.85	2.07	4.4	4.63	3.51	3.66	3	4.4	20.23	8.34	3.69	7.93	-1.13083	down	0.00943822	0.559966	yes
TRINITY_DN1325_c0_g4	968	TRINITY_DN1325_c0_g4_i1	PREDICTED: 14-3-3 protein theta [Myotis davidii]	YWHAQ	14-3-3 protein theta OS=Bos taurus GN=YWHAQ PE=2 SV=1	GO:0004497(monooxygenase activity);GO:0005737(cytoplasm);GO:0005925(focal adhesion);GO:0006605(protein targeting);GO:0007264(small GTPase mediated signal transduction);GO:0016020(membrane);GO:0019904(protein domain specific binding);GO:0021762(substantia nigra development);GO:0045892(negative regulation of transcription, DNA-templated);GO:0047485(protein N-terminus binding);GO:0055114(oxidation-r…	COG5040(Tyrosine 3-monooxygenase tryptophan 5-monooxygenase activation protein)	K16197	14-3-3 protein beta/theta/zeta	-	myd04390(Hippo signaling pathway);myd04151(PI3K-Akt signaling pathway);myd04110(Cell cycle);myd04114(Oocyte meiosis);myd05203(Viral carcinogenesis);myd05161(Hepatitis B);myd05169(Epstein-Barr virus infection)	L5KR87.1 PF00244.18;14-3-3;	-	6.39	15.38	8.95	4.34	6.09	18.51	14.57	24.26	21.15	11.9	0.65	1.54	1.13	0.47	0.65	1.95	1.57	2.35	2.08	1.4	0.89	1.87	-1.13133	down	0.00827627	0.535692	yes
TRINITY_DN4071_c0_g1	5178	TRINITY_DN4071_c0_g1_i1;TRINITY_DN4071_c0_g1_i2	PREDICTED: integrin alpha-8 [Nannospalax galili]	ITGA8	Integrin alpha-8 OS=Homo sapiens GN=ITGA8 PE=1 SV=3	GO:0001656(metanephros development);GO:0001822(kidney development);GO:0005783(endoplasmic reticulum);GO:0005886(plasma membrane);GO:0005925(focal adhesion);GO:0007160(cell-matrix adhesion);GO:0007229(integrin-mediated signaling pathway);GO:0007420(brain development);GO:0007613(memory);GO:0008305(integrin complex);GO:0009986(cell surface);GO:0014069(postsynaptic density);GO:0030030(cell projection…	ENOG410XPVZ(Integrin, alpha)	K06584	integrin alpha 8	-	ngi04151(PI3K-Akt signaling pathway);ngi04512(ECM-receptor interaction);ngi04514(Cell adhesion molecules (CAMs));ngi04510(Focal adhesion);ngi04810(Regulation of actin cytoskeleton);ngi05410(Hypertrophic cardiomyopathy (HCM));ngi05412(Arrhythmogenic right ventricular cardiomyopathy (ARVC));ngi05414(Dilated cardiomyopathy (DCM));ngi05165(Human papillomavirus infection)	I3MA05.1 PF08441.10;Integrin_alpha2;	-	65.77	144.22	29	47	104.31	105	65	104.47	488.32	106.08	0.89	1.92	0.49	0.69	1.48	1.47	0.93	1.33	6.33	1.67	1.09	2.35	-1.13214	down	0.0201259	0.697455	yes
TRINITY_DN2315_c0_g2	1277	TRINITY_DN2315_c0_g2_i1	PREDICTED: transmembrane protein 140 [Nannospalax galili]	Tmem140	Transmembrane protein 140 OS=Rattus norvegicus GN=Tmem140 PE=2 SV=1	GO:0016021(integral component of membrane)	ENOG41119TG(Transmembrane protein 140)	-	-	-	-	G3I0P6.1 PF14985.4;TM140;	-	15	18	9	2	18.12	21.05	21	23	63.12	12.05	1.03	1.21	0.77	0.15	1.3	1.5	1.53	1.49	4.17	0.96	0.89	1.93	-1.13269	down	0.0230143	0.725669	yes
TRINITY_DN51513_c0_g3	5807	TRINITY_DN51513_c0_g3_i1	PREDICTED: olfactomedin-like protein 2A [Nannospalax galili]	Olfml2a	Olfactomedin-like protein 2A OS=Mus musculus GN=Olfml2a PE=1 SV=1	GO:0030198(extracellular matrix organization);GO:0042803(protein homodimerization activity);GO:0050840(extracellular matrix binding)	ENOG410ZJ72(olfactomedin-like)	NA	NA	NA	-	A2BD09.3 PF02191.14;OLF;	-	112	125	67	93	174	168	70	159	750	152	1.34	1.46	1	1.19	2.17	2.07	0.88	1.78	8.52	2.09	1.43	3.07	-1.14645	down	0.0128699	0.616049	yes
TRINITY_DN9707_c0_g2	1185	TRINITY_DN9707_c0_g2_i1	PREDICTED: von Willebrand factor A domain-containing protein 5A-like [Nannospalax galili]	Vwa5a	von Willebrand factor A domain-containing protein 5A OS=Mus musculus GN=Vwa5a PE=1 SV=2	GO:0003674(molecular_function);GO:0005634(nucleus);GO:0005654(nucleoplasm);GO:0008150(biological_process)	COG2304(von Willebrand factor, type A)	-	-	-	-	-	-	19	8	9	5	4	34	6	13	31	17	1.44	0.6	0.85	0.41	0.32	2.68	0.48	0.94	2.27	1.5	0.72	1.57	-1.14941	down	0.0263378	0.746292	yes
TRINITY_DN1783_c1_g1	3459	TRINITY_DN1783_c1_g1_i1;TRINITY_DN1783_c1_g1_i2	dedicator of cytokinesis protein 11 [Lagenorhynchus obliquidens]	Dock11	Dedicator of cytokinesis protein 11 OS=Mus musculus GN=Dock11 PE=1 SV=1	GO:0001782(B cell homeostasis);GO:0002315(marginal zone B cell differentiation);GO:0005085(guanyl-nucleotide exchange factor activity);GO:0005089(Rho guanyl-nucleotide exchange factor activity);GO:0005575(cellular_component);GO:0007264(small GTPase mediated signal transduction);GO:0017048(Rho GTPase binding);GO:0043547(positive regulation of GTPase activity);GO:0051491(positive regulation of filo…	ENOG410XNVY(Dedicator of cytokinesis)	NA	NA	NA	-	H0V6P0.1 PF11878.6;DUF3398;	-	270.45	124.55	510.09	527.91	465.35	1394.68	374.93	1463.58	869.65	465.57	5.64	2.55	13.58	12.05	10.44	30.71	8.42	29.2	17.81	11.54	8.85	19.54	-1.17775	down	0.00219558	0.313747	yes
TRINITY_DN56929_c0_g1	2478	TRINITY_DN56929_c0_g1_i1;TRINITY_DN56929_c0_g1_i2	cytoplasmic tyrosine-protein kinase BMX isoform X1 [Marmota flaviventris]	Bmx	Cytoplasmic tyrosine-protein kinase BMX OS=Mus musculus GN=Bmx PE=2 SV=1	GO:0001865(NK T cell differentiation);GO:0004715(non-membrane spanning protein tyrosine kinase activity);GO:0005102(receptor binding);GO:0007169(transmembrane receptor protein tyrosine kinase signaling pathway);GO:0031234(extrinsic component of cytoplasmic side of plasma membrane);GO:0038083(peptidyl-tyrosine autophosphorylation);GO:0042127(regulation of cell proliferation);GO:0045087(innate immu…	COG0515(Serine Threonine protein kinase)	NA	NA	NA	-	B1AUL6.1 PF07714.15;Pkinase_Tyr;	-	28	45	15	11	43	34	40	60	168	32	1.03	1.49	0.79	0.65	2.13	1.71	1.72	1.71	6.55	1.86	1.22	2.71	-1.19121	down	0.0108056	0.588758	yes
TRINITY_DN3191_c0_g1	1141	TRINITY_DN3191_c0_g1_i1;TRINITY_DN3191_c0_g1_i2	PREDICTED: RLA class II histocompatibility antigen, DP alpha-1 chain-like isoform X2 [Nannospalax galili]	HLA-DPA1	HLA class II histocompatibility antigen, DP alpha 1 chain OS=Homo sapiens GN=HLA-DPA1 PE=1 SV=1	GO:0000139(Golgi membrane);GO:0005765(lysosomal membrane);GO:0005886(plasma membrane);GO:0005887(integral component of plasma membrane);GO:0006955(immune response);GO:0009986(cell surface);GO:0010008(endosome membrane);GO:0012507(ER to Golgi transport vesicle membrane);GO:0019886(antigen processing and presentation of exogenous peptide antigen via MHC class II);GO:0030658(transport vesicle membra…	ENOG410YHX9(Major histocompatibility complex class II)	K06752	major histocompatibility complex, class II	-	ngi04514(Cell adhesion molecules (CAMs));ngi04145(Phagosome);ngi04640(Hematopoietic cell lineage);ngi04612(Antigen processing and presentation);ngi04658(Th1 and Th2 cell differentiation);ngi04659(Th17 cell differentiation);ngi04672(Intestinal immune network for IgA production);ngi05310(Asthma);ngi05322(Systemic lupus erythematosus);ngi05323(Rheumatoid arthritis);ngi05320(Autoimmune thyroid diseas…	L8YIA0.1 PF07654.13;C1-set;	-	261	68	87	110	175	138	351	261	807.5	90	20.85	5.36	8.7	9.48	14.66	11.47	29.87	19.82	62.46	8.48	11.81	26.42	-1.19999	down	0.00906892	0.558489	yes
TRINITY_DN30052_c0_g1	3099	TRINITY_DN30052_c0_g1_i1;TRINITY_DN30052_c0_g1_i2;TRINITY_DN30052_c0_g1_i3	PREDICTED: semaphorin-3B isoform X2 [Nannospalax galili]	Sema3b	Semaphorin-3B OS=Mus musculus GN=Sema3b PE=2 SV=2	GO:0001755(neural crest cell migration);GO:0005615(extracellular space);GO:0030215(semaphorin receptor binding);GO:0030335(positive regulation of cell migration);GO:0038191(neuropilin binding);GO:0045499(chemorepellent activity);GO:0048843(negative regulation of axon extension involved in axon guidance);GO:0050919(negative chemotaxis);GO:0070062(extracellular exosome);GO:0071526(semaphorin-plexin…	ENOG410XQZC(Sema domain, immunoglobulin domain (Ig), transmembrane domain (TM) and short cytoplasmic domain, (Semaphorin))	K06840	semaphorin 3	-	ngi04360(Axon guidance)	Q9HBR1.1 PF01403.17;Sema;	-	67	64	61	52	128	36	49	100	629	84	2.25	1.76	1.85	1.66	4.15	1.16	1.5	2.81	17.37	3.13	2.33	5.19	-1.20348	down	0.0375881	0.814128	yes
TRINITY_DN11835_c1_g2	2864	TRINITY_DN11835_c1_g2_i1;TRINITY_DN11835_c1_g2_i2	PREDICTED: leiomodin-1 [Nannospalax galili]	Lmod1	Leiomodin-1 OS=Mus musculus GN=Lmod1 PE=1 SV=1	GO:0003779(actin binding);GO:0005523(tropomyosin binding);GO:0005737(cytoplasm);GO:0005829(cytosol);GO:0005856(cytoskeleton);GO:0005865(striated muscle thin filament);GO:0005884(actin filament);GO:0006936(muscle contraction);GO:0007015(actin filament organization);GO:0030016(myofibril);GO:0030017(sarcomere);GO:0030239(myofibril assembly);GO:0030838(positive regulation of actin filament polymeriza…	ENOG410YAHM(tropomyosin binding)	NA	NA	NA	-	F7G5T8.2 PF03250.12;Tropomodulin;	-	187.3	212.22	147.87	90.85	241.33	253	211.17	253.84	1038.85	325.79	5.22	5.84	5	2.7	6.97	7.06	6.13	6.56	27.85	10.32	5.15	11.58	-1.20908	down	0.00162056	0.275094	yes
TRINITY_DN1259_c19_g1	1812	TRINITY_DN1259_c19_g1_i1	PREDICTED: biglycan [Nannospalax galili]	Bgn	Biglycan OS=Rattus norvegicus GN=Bgn PE=1 SV=1	GO:0001974(blood vessel remodeling);GO:0004860(protein kinase inhibitor activity);GO:0005539(glycosaminoglycan binding);GO:0005576(extracellular region);GO:0005615(extracellular space);GO:0005622(intracellular);GO:0005737(cytoplasm);GO:0006469(negative regulation of protein kinase activity);GO:0009986(cell surface);GO:0019221(cytokine-mediated signaling pathway);GO:0019800(peptide cross-linking v…	COG4886(leucine Rich Repeat)	NA	NA	NA	-	H0W519.1 PF13855.4;LRR_8;	-	146.09	204.05	127.3	158.49	190.66	168.19	117.24	266.13	1120.21	305.95	6.41	8.8	6.98	7.48	8.77	7.64	5.44	11.02	47.15	15.53	7.69	17.36	-1.21256	down	0.00549499	0.451694	yes
TRINITY_DN10120_c0_g3	1486	TRINITY_DN10120_c0_g3_i1;TRINITY_DN10120_c0_g3_i2	hypothetical protein A6R68_13935, partial [Neotoma lepida]	Ighv1-72	Ig heavy chain V region B1-8/186-2 OS=Mus musculus GN=Ighv1-72 PE=1 SV=1	GO:0003823(antigen binding);GO:0004252(serine-type endopeptidase activity);GO:0005576(extracellular region);GO:0005886(plasma membrane);GO:0006898(receptor-mediated endocytosis);GO:0006955(immune response);GO:0006956(complement activation);GO:0006958(complement activation, classical pathway);GO:0030449(regulation of complement activation);GO:0038095(Fc-epsilon receptor signaling pathway);GO:00380…	ENOG4111YE0(immunoglobulin heavy variable)	K06856	immunoglobulin heavy chain	-	cge04064(NF-kappa B signaling pathway);cge04020(Calcium signaling pathway);cge04072(Phospholipase D signaling pathway);cge04151(PI3K-Akt signaling pathway);cge04145(Phagosome);cge04640(Hematopoietic cell lineage);cge04650(Natural killer cell mediated cytotoxicity);cge04662(B cell receptor signaling pathway);cge04664(Fc epsilon RI signaling pathway);cge04666(Fc gamma R-mediated phagocytosis);cge04…	A0A075B5R7.1 PF07686.15;V-set;	-	7	4	10.67	6.02	23	13	39.12	16.07	22.94	30.45	1.14	0.76	2.15	0.36	2.5	3.12	4.25	0.85	3.77	4.24	1.38	3.25	-1.21427	down	0.0128739	0.616049	yes
TRINITY_DN62860_c0_g1	549	TRINITY_DN62860_c0_g1_i1	hemoglobin alpha chain [Eospalax fontanierii baileyi]	HBA	Hemoglobin subunit alpha OS=Spalax ehrenbergi GN=HBA PE=1 SV=1	GO:0001701(in utero embryonic development);GO:0004601(peroxidase activity);GO:0005615(extracellular space);GO:0005833(hemoglobin complex);GO:0019825(oxygen binding);GO:0020037(heme binding);GO:0022627(cytosolic small ribosomal subunit);GO:0031720(haptoglobin binding);GO:0031838(haptoglobin-hemoglobin complex);GO:0035634(response to stilbenoid);GO:0043177(organic acid binding);GO:0043209(myelin sh…	COG1018(Is involved in NO detoxification in an aerobic process, termed nitric oxide dioxygenase (NOD) reaction that utilizes O(2) and NAD(P)H to convert NO to nitrate, which protects the bacterium from various noxious nitrogen compounds. Therefore, plays a central role in the inducible response to nitrosative stress (By similarity))	K13822	hemoglobin subunit alpha	-	ngi05144(Malaria);ngi05143(African trypanosomiasis)	Q91VB8.1 PF00042.20;Globin;	-	1778.85	5150.09	2413.91	3873	4357.96	14240.7	6542.76	8031.72	8142.7	4594.39	506.3	1463.4	868.96	1215.34	1303.37	4300.1	2036.74	2267.46	2330.24	1552.44	1071.47	2497.4	-1.22206	down	2.92077e-05	0.0215776	yes
TRINITY_DN63892_c0_g1	1029	TRINITY_DN63892_c0_g1_i1	PREDICTED: protein MON2 homolog isoform X3 [Nanorana parkeri]	MON2	Protein MON2 homolog OS=Homo sapiens GN=MON2 PE=1 SV=3	GO:0015031(protein transport);GO:0070062(extracellular exosome)	ENOG410XQA8(MON2 homolog (S. cerevisiae))	-	-	-	-	H0X3K0.1 PF16206.3;Mon2_C;	-	10.02	13.27	4.55	8.02	6.04	7	34.23	15.05	34.41	9.9	0.93	1.21	0.53	0.8	0.59	0.67	3.37	1.33	3.08	1.07	0.81	1.9	-1.2234	down	0.0132384	0.616049	yes
TRINITY_DN61459_c0_g1	1159	TRINITY_DN61459_c0_g1_i1	protein FAM3D [Cricetulus griseus]	Fam3d	Protein FAM3D OS=Mus musculus GN=Fam3d PE=2 SV=2	GO:0003674(molecular_function);GO:0005576(extracellular region);GO:0005615(extracellular space);GO:0046676(negative regulation of insulin secretion)	ENOG410Y9GG(Family with sequence similarity 3, member D)	NA	NA	NA	-	G3I4W2.1 PF15711.3;ILEI;	-	6	5	8	6	7	11	5	11	24	26	0.47	0.38	0.78	0.51	0.57	0.89	0.42	0.82	1.81	2.36	0.54	1.26	-1.22397	down	0.0156942	0.624894	yes
TRINITY_DN7700_c2_g1	3499	TRINITY_DN7700_c2_g1_i1	PREDICTED: interleukin-36 gamma-like [Nannospalax galili]	Il36g	Interleukin-36 gamma OS=Mus musculus GN=Il36g PE=2 SV=1	GO:0005125(cytokine activity);GO:0005149(interleukin-1 receptor binding);GO:0005615(extracellular space);GO:0019221(cytokine-mediated signaling pathway)	ENOG4111C31(interleukin 36, gamma)	K05487	interleukin 36 gamma	-	ngi04060(Cytokine-cytokine receptor interaction)	G5AQ61.1 PF00340.17;IL1;	-	57.32	20	21	24	24.14	57.01	101.24	48	105.52	32	1.18	0.4	0.54	0.53	0.52	1.21	2.2	0.93	2.07	0.76	0.63	1.43	-1.22657	down	0.00135934	0.25281	yes
TRINITY_DN11216_c0_g2	1711	TRINITY_DN11216_c0_g2_i1	SRSF protein kinase 3 [Marmota flaviventris]	Srpk3	SRSF protein kinase 3 OS=Mus musculus GN=Srpk3 PE=1 SV=1	GO:0004672(protein kinase activity);GO:0005524(ATP binding);GO:0006468(protein phosphorylation)	ENOG410XRBH(SRSF protein kinase)	NA	NA	NA	-	L8Y8X7.1 PF00069.23;Pkinase;	-	20.12	21.34	21.14	14.95	7.53	44.35	89.69	20.29	35.5	10.83	0.95	0.99	1.24	0.76	0.37	2.16	4.47	0.9	1.6	0.59	0.86	1.94	-1.22673	down	0.0110539	0.593213	yes
TRINITY_DN14095_c0_g1	488	TRINITY_DN14095_c0_g1_i1;TRINITY_DN14095_c0_g1_i2	hypothetical protein A6R68_22242 [Neotoma lepida]	Tulp1	Tubby-related protein 1 OS=Mus musculus GN=Tulp1 PE=1 SV=1	GO:0001750(photoreceptor outer segment);GO:0001895(retina homeostasis);GO:0001917(photoreceptor inner segment);GO:0005515(protein binding);GO:0005546(phosphatidylinositol-4,5-bisphosphate binding);GO:0005576(extracellular region);GO:0005737(cytoplasm);GO:0005829(cytosol);GO:0005886(plasma membrane);GO:0005929(cilium);GO:0006909(phagocytosis);GO:0006910(phagocytosis, recognition);GO:0007601(visual…	ENOG410XQFT(tubby like protein)	NA	NA	NA	-	-	Tub	17	10	15	6	5	32	23	10	4	54	7.98	4.25	8.65	3.21	2.53	15.05	11.36	4.5	1.62	28.96	5.32	12.3	-1.23077	down	0.0374072	0.814001	yes
TRINITY_DN2635_c3_g1	3542	TRINITY_DN2635_c3_g1_i1	PREDICTED: membrane primary amine oxidase [Nannospalax galili]	Aoc3	Membrane primary amine oxidase OS=Mus musculus GN=Aoc3 PE=1 SV=3	GO:0002523(leukocyte migration involved in inflammatory response);GO:0002675(positive regulation of acute inflammatory response);GO:0002687(positive regulation of leukocyte migration);GO:0005507(copper ion binding);GO:0005509(calcium ion binding);GO:0005615(extracellular space);GO:0005737(cytoplasm);GO:0005769(early endosome);GO:0005783(endoplasmic reticulum);GO:0005794(Golgi apparatus);GO:000588…	COG3733(amine oxidase)	K00276	primary-amine oxidase	EC:1.4.3.21	ngi00260(Glycine, serine and threonine metabolism);ngi00350(Tyrosine metabolism);ngi00360(Phenylalanine metabolism);ngi00410(beta-Alanine metabolism)	A0A0G2JWZ2.1 PF01179.18;Cu_amine_oxid;	-	117.19	187.11	71	103	89	170.05	131	192.94	707.49	159.21	2.38	3.73	1.8	2.24	1.89	3.57	2.8	3.68	13.71	3.73	2.41	5.5	-1.23144	down	0.00206448	0.307983	yes
TRINITY_DN62152_c0_g1	2161	TRINITY_DN62152_c0_g1_i1	hypothetical protein A6R68_10005 [Neotoma lepida]	Fam46b	Protein FAM46B OS=Rattus norvegicus GN=Fam46b PE=2 SV=1	GO:0016779(nucleotidyltransferase activity)	ENOG410XTG4(Family with sequence similarity 46, member)	K05742	solute carrier family 9 (sodium/hydrogen exchanger), member 1	-	apla04371(Apelin signaling pathway);apla04810(Regulation of actin cytoskeleton);apla04260(Cardiac muscle contraction);apla04261(Adrenergic signaling in cardiomyocytes)	I3N760.1 PF07984.10;NTP_transf_7;	-	17	22	9	4	33	19	20	21	122	24	0.6	0.77	0.4	0.15	1.23	0.7	0.75	0.7	4.15	0.99	0.63	1.46	-1.23868	down	0.0293519	0.762083	yes
TRINITY_DN8647_c0_g1	4492	TRINITY_DN8647_c0_g1_i1;TRINITY_DN8647_c0_g1_i2;TRINITY_DN8647_c0_g1_i3;TRINITY_DN8647_c0_g1_i4	protein-glutamine gamma-glutamyltransferase 2 [Mesocricetus auratus]	Tgm2	Protein-glutamine gamma-glutamyltransferase 2 OS=Mus musculus GN=Tgm2 PE=1 SV=4	GO:0001974(blood vessel remodeling);GO:0003810(protein-glutamine gamma-glutamyltransferase activity);GO:0005509(calcium ion binding);GO:0005525(GTP binding);GO:0005737(cytoplasm);GO:0005739(mitochondrion);GO:0005829(cytosol);GO:0005886(plasma membrane);GO:0007186(G-protein coupled receptor signaling pathway);GO:0007200(phospholipase C-activating G-protein coupled receptor signaling pathway);GO:00…	ENOG410XQEZ(transglutaminase)	K05625	transglutaminase 2	EC:2.3.2.13	cge05016(Huntington disease)	F6ZTT6.1 PF01841.17;Transglut_core;	-	1155.61	1319.39	243.04	384	769	1057.99	455	1120.9	5687.96	919	29.8	30.32	6.94	9.54	19.29	29.27	11.83	25.86	135.23	25.93	19.18	45.62	-1.24172	down	0.0162004	0.624894	yes
TRINITY_DN6317_c0_g1	2125	TRINITY_DN6317_c0_g1_i1;TRINITY_DN6317_c0_g1_i2;TRINITY_DN6317_c0_g1_i3;TRINITY_DN6317_c0_g1_i4	PREDICTED: EGF-containing fibulin-like extracellular matrix protein 1 isoform X1 [Nannospalax galili]	EFEMP1	EGF-containing fibulin-like extracellular matrix protein 1 OS=Homo sapiens GN=EFEMP1 PE=1 SV=2	GO:0005006(epidermal growth factor-activated receptor activity);GO:0005154(epidermal growth factor receptor binding);GO:0005509(calcium ion binding);GO:0005515(protein binding);GO:0005576(extracellular region);GO:0005604(basement membrane);GO:0005615(extracellular space);GO:0005737(cytoplasm);GO:0006355(regulation of transcription, DNA-templated);GO:0007173(epidermal growth factor receptor signal…	ENOG410YCRW(epidermal growth factor-activated receptor activity)	NA	NA	NA	-	A0A091D6K5.1 PF07645.13;EGF_CA;	-	88	86	108	57	143	98	66	127	821	93	3.32	3.14	5.04	2.3	6.74	5.34	3.18	4.64	34.13	5.34	4.11	10.53	-1.24606	down	0.0213484	0.713242	yes
TRINITY_DN6894_c0_g1	1931	TRINITY_DN6894_c0_g1_i1;TRINITY_DN6894_c0_g1_i2;TRINITY_DN6894_c0_g1_i3	prostaglandin E2 receptor EP2 subtype [Castor canadensis]	PTGER2	Prostaglandin E2 receptor EP2 subtype OS=Homo sapiens GN=PTGER2 PE=2 SV=2	GO:0004957(prostaglandin E receptor activity);GO:0005886(plasma membrane);GO:0005887(integral component of plasma membrane);GO:0007186(G-protein coupled receptor signaling pathway);GO:0007189(adenylate cyclase-activating G-protein coupled receptor signaling pathway);GO:0032496(response to lipopolysaccharide);GO:0032570(response to progesterone);GO:0042127(regulation of cell proliferation);GO:0071…	ENOG410XRW9(Receptor)	K04259	prostaglandin E receptor 2	-	ccan04024(cAMP signaling pathway);ccan04080(Neuroactive ligand-receptor interaction);ccan04924(Renin secretion);ccan04750(Inflammatory mediator regulation of TRP channels);ccan05200(Pathways in cancer);ccan05163(Human cytomegalovirus infection)	Q62053.1 PF00001.19;7tm_1;	-	111	46	65	45	80	126	183	91	293	141.12	6.51	2.36	4.58	2.36	4.38	7.11	8.99	5.24	14.68	7.99	4.04	8.8	-1.25001	down	0.000247113	0.0920145	yes
TRINITY_DN64658_c0_g1	872	TRINITY_DN64658_c0_g1_i1	PREDICTED: heat shock protein beta-2 [Saimiri boliviensis boliviensis]	Hspb2	Heat shock protein beta-2 OS=Mus musculus GN=Hspb2 PE=1 SV=2	GO:0007525(somatic muscle development)	ENOG410YERS(Heat shock protein)	K09543	heat shock protein beta-2	-	sbq05205(Proteoglycans in cancer);sbq05169(Epstein-Barr virus infection)	F1SMB6.2 PF00011.19;HSP20;	-	14	17	9	5	8	13	27	25.04	45	20	1.66	2	1.34	0.64	1	1.61	3.43	2.86	5.22	2.77	1.33	3.18	-1.25635	down	0.00248797	0.327874	yes
TRINITY_DN12836_c0_g1	1686	TRINITY_DN12836_c0_g1_i1	PREDICTED: alcohol dehydrogenase 1 [Nannospalax galili]	Adh1	Alcohol dehydrogenase 1 OS=Mus musculus GN=Adh1 PE=1 SV=2	GO:0001523(retinoid metabolic process);GO:0004022(alcohol dehydrogenase (NAD) activity);GO:0004024(alcohol dehydrogenase activity, zinc-dependent);GO:0004745(retinol dehydrogenase activity);GO:0005622(intracellular);GO:0005654(nucleoplasm);GO:0005737(cytoplasm);GO:0005739(mitochondrion);GO:0005829(cytosol);GO:0005886(plasma membrane);GO:0006068(ethanol catabolic process);GO:0006069(ethanol oxidat…	COG1062(alcohol dehydrogenase)	K13951	alcohol dehydrogenase 1/7	EC:1.1.1.1	ngi00010(Glycolysis / Gluconeogenesis);ngi00071(Fatty acid degradation);ngi00350(Tyrosine metabolism);ngi00830(Retinol metabolism);ngi00980(Metabolism of xenobiotics by cytochrome P450);ngi00982(Drug metabolism - cytochrome P450);ngi05204(Chemical carcinogenesis)	P00329.2 PF00107.24;ADH_zinc_N;	-	37	54	12	6	22	49	13	36	144	73	1.77	2.55	0.72	0.31	1.11	2.43	0.66	1.63	6.63	4.05	1.29	3.08	-1.26849	down	0.0204923	0.70403	yes
TRINITY_DN7540_c0_g1	1863	TRINITY_DN7540_c0_g1_i1;TRINITY_DN7540_c0_g1_i2	PREDICTED: transgelin [Chrysochloris asiatica]	TAGLN	Transgelin OS=Bos taurus GN=TAGLN PE=1 SV=4	GO:0030855(epithelial cell differentiation)	COG5199(Calponin)	NA	NA	NA	-	I3MGJ2.1 PF00307.29;CH;	-	736.47	1322.67	600.65	568.56	1089.74	969.89	743.12	962.64	6475.69	1522.24	37.16	66.1	37.9	30.69	57.91	50.76	39.73	45.69	316.83	89.55	45.95	108.51	-1.27115	down	0.00550334	0.451694	yes
TRINITY_DN62009_c0_g1	1944	TRINITY_DN62009_c0_g1_i1	PREDICTED: retinoic acid-induced protein 3 isoform X1 [Nannospalax galili]	Gprc5a	Retinoic acid-induced protein 3 OS=Mus musculus GN=Gprc5a PE=1 SV=1	GO:0004930(G-protein coupled receptor activity);GO:0005515(protein binding);GO:0005730(nucleolus);GO:0005886(plasma membrane);GO:0007165(signal transduction);GO:0007175(negative regulation of epidermal growth factor-activated receptor activity);GO:0007186(G-protein coupled receptor signaling pathway);GO:0016020(membrane);GO:0016021(integral component of membrane);GO:0031982(vesicle);GO:0043231(in…	ENOG410YD51(G protein-coupled receptor family C group 5 member)	NA	NA	NA	-	G5E8C3.1 PF00003.20;7tm_3;	-	15	16	10	12	40	34	7	39	118	35	0.6	0.63	0.5	0.52	1.69	1.42	0.3	1.48	4.56	1.63	0.79	1.88	-1.27419	down	0.0166748	0.634895	yes
TRINITY_DN7217_c2_g1	1208	TRINITY_DN7217_c2_g1_i1	PREDICTED: protogenin [Callorhinchus milii]	PRTG	Protogenin OS=Homo sapiens GN=PRTG PE=2 SV=1	GO:0005615(extracellular space);GO:0007275(multicellular organism development);GO:0016021(integral component of membrane)	-	-	-	-	-	F1LNL1.2 PF00041.19;fn3;	-	12	10	13.38	5	18.39	23.07	25	36.01	56.67	7	0.89	0.73	1.24	0.4	1.42	1.77	1.96	2.52	4.04	0.6	0.94	2.18	-1.27538	down	0.00703156	0.502973	yes
TRINITY_DN46846_c0_g2	1452	TRINITY_DN46846_c0_g2_i1	PREDICTED: uromodulin [Nannospalax galili]	Umod	Uromodulin OS=Rattus norvegicus GN=Umod PE=2 SV=1	GO:0000922(spindle pole);GO:0005509(calcium ion binding);GO:0005515(protein binding);GO:0005615(extracellular space);GO:0005794(Golgi apparatus);GO:0005929(cilium);GO:0007157(heterophilic cell-cell adhesion via plasma membrane cell adhesion molecules);GO:0007159(leukocyte cell-cell adhesion);GO:0007588(excretion);GO:0010033(response to organic substance);GO:0016323(basolateral plasma membrane);GO…	ENOG410YDU6(antigen transcytosis by M cells in mucosal-associated lymphoid tissue)	NA	NA	NA	-	G3ILJ3.1 PF00100.21;Zona_pellucida;	-	6	3	3	17	10	47	8	8	29	5	0.35	0.17	0.22	1.06	0.61	2.82	0.49	0.44	1.61	0.34	0.48	1.14	-1.29846	down	0.0421015	0.830112	yes
TRINITY_DN5172_c0_g1	1765	TRINITY_DN5172_c0_g1_i1	PREDICTED: macrophage scavenger receptor types I and II isoform X1 [Nannospalax galili]	MSR1	Macrophage scavenger receptor types I and II OS=Oryctolagus cuniculus GN=MSR1 PE=2 SV=1	GO:0005044(scavenger receptor activity);GO:0006898(receptor-mediated endocytosis);GO:0016021(integral component of membrane)	ENOG410YQBT(Macrophage scavenger receptor 1)	K06558	macrophage scavenger receptor 1	-	ngi04145(Phagosome)	G7PCL6.1 PF03523.11;Macscav_rec;	-	11	12	5	15	13	5	19.64	21.21	82.99	14	0.5	0.53	0.28	0.73	0.62	0.23	0.94	0.91	3.61	0.73	0.53	1.28	-1.30175	down	0.0212022	0.713242	yes
TRINITY_DN5166_c0_g1	3551	TRINITY_DN5166_c0_g1_i1;TRINITY_DN5166_c0_g1_i10;TRINITY_DN5166_c0_g1_i11;TRINITY_DN5166_c0_g1_i12;TRINITY_DN5166_c0_g1_i13;TRINITY_DN5166_c0_g1_i14;TRINITY_DN5166_c0_g1_i15;TRINITY_DN5166_c0_g1_i16;TRINITY_DN5166_c0_g1_i17;TRINITY_DN5166_c0_g1_i18;TRINITY_DN5166_c0_g1_i19;TRINITY_DN5166_c0_g1_i2;TRINITY_DN5166_c0_g1_i20;TRINITY_DN5166_c0_g1_i21;TRINITY_DN5166_c0_g1_i22;TRINITY_DN5166_c0_g1_i23;T…	PREDICTED: protein phosphatase 1 regulatory subunit 1A isoform X1 [Nannospalax galili]	Ppp1r1a	Protein phosphatase 1 regulatory subunit 1A OS=Mus musculus GN=Ppp1r1a PE=1 SV=1	GO:0004864(protein phosphatase inhibitor activity);GO:0004865(protein serine/threonine phosphatase inhibitor activity);GO:0005515(protein binding);GO:0005615(extracellular space);GO:0005622(intracellular);GO:0005737(cytoplasm);GO:0005975(carbohydrate metabolic process);GO:0005977(glycogen metabolic process);GO:0006469(negative regulation of protein kinase activity);GO:0007165(signal transduction)…	ENOG41125ZM(protein phosphatase 1, regulatory (inhibitor) subunit 1A)	K08050	protein phosphatase 1 regulatory subunit 1A	-	ngi04261(Adrenergic signaling in cardiomyocytes);ngi04720(Long-term potentiation)	Q9ERT9.1 PF05395.10;DARPP-32;	-	170.74	132.8	156.37	195.19	475.89	274.95	187.36	226.72	2043.67	182.36	7.39	5.46	8.26	9.19	21.88	12.61	8.59	9.6	86.15	9.15	10.44	25.22	-1.30505	down	0.0216073	0.714552	yes
TRINITY_DN73_c1_g1	1658	TRINITY_DN73_c1_g1_i1	PREDICTED: EF-hand domain-containing protein D1 [Nannospalax galili]	EFHD1	EF-hand domain-containing protein D1 OS=Bos taurus GN=EFHD1 PE=2 SV=1	GO:0005509(calcium ion binding);GO:0005743(mitochondrial inner membrane);GO:0031175(neuron projection development);GO:0070062(extracellular exosome)	ENOG4111JG9(EF-hand domain family, member)	NA	NA	NA	-	Q9D4J1.1 PF13499.4;EF-hand_7;	-	82	114.17	27	20	65	73	59	88.55	496	63	4.01	5.5	1.65	1.05	3.34	3.7	3.06	4.09	23.31	3.57	3.11	7.55	-1.31533	down	0.0175647	0.65346	yes
TRINITY_DN50919_c0_g1	1652	TRINITY_DN50919_c0_g1_i1;TRINITY_DN50919_c0_g1_i2	matrix Gla protein [Microtus ochrogaster]	Mgp	Matrix Gla protein OS=Mus musculus GN=Mgp PE=3 SV=1	GO:0001503(ossification);GO:0005201(extracellular matrix structural constituent);GO:0005509(calcium ion binding);GO:0005576(extracellular region);GO:0005615(extracellular space);GO:0005783(endoplasmic reticulum);GO:0007275(multicellular organism development);GO:0030154(cell differentiation);GO:0030324(lung development);GO:0030500(regulation of bone mineralization);GO:0031012(extracellular matrix)…	ENOG410Y2RM(matrix Gla protein)	NA	NA	NA	-	-	-	220	309.9	83	110	353	304	275	302.84	1410.25	420.02	50.87	69.29	24.81	28.75	85.65	75.52	69.71	65.6	325.51	115.11	51.87	130.29	-1.31893	down	0.00269842	0.34051	yes
TRINITY_DN64425_c0_g1	1933	TRINITY_DN64425_c0_g1_i1	ALAS2 [Cricetulus griseus]	Alas2	5-aminolevulinate synthase, erythroid-specific, mitochondrial OS=Mus musculus GN=Alas2 PE=1 SV=3	GO:0001666(response to hypoxia);GO:0003824(catalytic activity);GO:0003870(5-aminolevulinate synthase activity);GO:0005739(mitochondrion);GO:0005743(mitochondrial inner membrane);GO:0005759(mitochondrial matrix);GO:0006778(porphyrin-containing compound metabolic process);GO:0006783(heme biosynthetic process);GO:0006879(cellular iron ion homeostasis);GO:0008152(metabolic process);GO:0009058(biosynt…	COG0156(8-Amino-7-oxononanoate synthase)	K00643	5-aminolevulinate synthase	EC:2.3.1.37	cge00260(Glycine, serine and threonine metabolism);cge00860(Porphyrin and chlorophyll metabolism)	G1T5R2.1 PF00155.19;Aminotran_1_2;	-	31	56	39	93	64	207.84	136	186	134	65	1.26	2.23	1.98	4.06	2.72	8.73	5.84	7.12	5.21	3.05	2.45	5.99	-1.32366	down	8.95251e-05	0.04306	yes
TRINITY_DN62793_c0_g1	1479	TRINITY_DN62793_c0_g1_i1	PREDICTED: calcium-activated potassium channel subunit beta-1 [Nannospalax galili]	KCNMB1	Calcium-activated potassium channel subunit beta-1 OS=Canis lupus familiaris GN=KCNMB1 PE=2 SV=3	GO:0005513(detection of calcium ion);GO:0007268(chemical synaptic transmission);GO:0008076(voltage-gated potassium channel complex);GO:0015269(calcium-activated potassium channel activity);GO:0015459(potassium channel regulator activity);GO:0071805(potassium ion transmembrane transport)	ENOG41116AX(Potassium large conductance calcium-activated channel, subfamily M, beta member 1)	K04937	potassium large conductance calcium-activated channel subfamily M beta member 1	-	ngi04022(cGMP - PKG signaling pathway);ngi04911(Insulin secretion);ngi04270(Vascular smooth muscle contraction)	G3HTH7.1 PF03185.13;CaKB;	-	34	46	24	14	42	24	23	56	254	58	1.92	2.56	1.7	0.85	2.49	1.41	1.38	2.99	13.81	3.8	1.9	4.68	-1.32518	down	0.0137855	0.619527	yes
TRINITY_DN43975_c0_g3	1556	TRINITY_DN43975_c0_g3_i1	PREDICTED: pikachurin isoform X1 [Ovis aries musimon]	EGFLAM	Pikachurin OS=Bos taurus GN=EGFLAM PE=2 SV=1	GO:0005509(calcium ion binding);GO:0030054(cell junction);GO:0045202(synapse)	ENOG410XRPX(peptide cross-linking via chondroitin 4-sulfate glycosaminoglycan)	K06255	heparan sulfate proteoglycan 2 (perlecan)	-	lak04512(ECM-receptor interaction)	H2PFD8.1 PF02210.22;Laminin_G_2;	-	20	11	14	9	20	24	9	16	119.11	24	1.06	0.57	0.93	0.51	1.11	1.32	0.51	0.8	6.07	1.47	0.84	2.03	-1.32529	down	0.0182595	0.664412	yes
TRINITY_DN56063_c0_g1	2264	TRINITY_DN56063_c0_g1_i1	PREDICTED: SH2 domain-containing protein 3A isoform X2 [Nannospalax galili]	SH2D3A	SH2 domain-containing protein 3A OS=Homo sapiens GN=SH2D3A PE=1 SV=1	GO:0005070(SH3/SH2 adaptor activity);GO:0005085(guanyl-nucleotide exchange factor activity);GO:0005515(protein binding);GO:0005622(intracellular);GO:0007254(JNK cascade);GO:0007264(small GTPase mediated signal transduction);GO:0009967(positive regulation of signal transduction);GO:0043547(positive regulation of GTPase activity)	ENOG4111D9X(SH2 domain containing 3A)	K06279	SHC-transforming protein 1	-	bpec04012(ErbB signaling pathway);bpec04510(Focal adhesion);bpec04910(Insulin signaling pathway)	F6ZEF4.2 PF00617.17;RasGEF;	-	34.96	18.19	9.67	6.87	26.37	65.48	59.2	36.99	56.64	23.53	1.18	0.6	0.41	0.25	0.93	2.28	2.11	1.17	1.83	0.92	0.67	1.66	-1.33124	down	0.000914432	0.197811	yes
TRINITY_DN60292_c0_g2	1956	TRINITY_DN60292_c0_g2_i1;TRINITY_DN60292_c0_g2_i2;TRINITY_DN60292_c0_g2_i3	phospholipase B1, membrane-associated [Meriones unguiculatus]	PLB1	Phospholipase B1, membrane-associated OS=Homo sapiens GN=PLB1 PE=1 SV=3	GO:0006629(lipid metabolic process);GO:0016298(lipase activity);GO:2000344(positive regulation of acrosome reaction)	ENOG4111FH4(Phospholipase B1)	K14621	phospholipase B1, membrane-associated	EC:3.1.1.4 3.1.1.5	ngi00564(Glycerophospholipid metabolism);ngi00565(Ether lipid metabolism);ngi00590(Arachidonic acid metabolism);ngi00591(Linoleic acid metabolism);ngi00592(alpha-Linolenic acid metabolism);ngi04977(Vitamin digestion and absorption)	F1P8K4.1 PF00657.20;Lipase_GDSL;	-	46	63	24	18	35	25.99	27	23	347.03	55.3	2.42	2.78	1.39	0.92	1.47	1.47	1.28	1.05	14.61	3.02	1.8	4.29	-1.33172	down	0.0337933	0.788237	yes
TRINITY_DN8917_c0_g1	1866	TRINITY_DN8917_c0_g1_i1;TRINITY_DN8917_c0_g1_i2	PREDICTED: protein CYR61 [Nannospalax galili]	CYR61	Protein CYR61 OS=Homo sapiens GN=CYR61 PE=1 SV=1	GO:0005178(integrin binding);GO:0007155(cell adhesion);GO:0007165(signal transduction);GO:0007267(cell-cell signaling);GO:0008201(heparin binding);GO:0060548(negative regulation of cell death)	ENOG41119KZ(cysteine-rich, angiogenic inducer 61)	NA	NA	NA	-	Q3TX21.1 PF00007.20;Cys_knot;	-	66	44	31	26	74	41	53	87	390	60	3.4	2.72	1.64	1.57	4.65	2.59	2.37	4.54	18.59	3.77	2.8	6.37	-1.33986	down	0.00919982	0.559966	yes
TRINITY_DN1701_c0_g1	2516	TRINITY_DN1701_c0_g1_i1	forkhead box protein C1 [Microtus ochrogaster]	Foxc1	Forkhead box protein C1 OS=Mus musculus GN=Foxc1 PE=1 SV=3	GO:0000122(negative regulation of transcription by RNA polymerase II);GO:0000977(RNA polymerase II regulatory region sequence-specific DNA binding);GO:0000981(RNA polymerase II transcription factor activity, sequence-specific DNA binding);GO:0001223(transcription coactivator binding);GO:0001501(skeletal system development);GO:0001503(ossification);GO:0001525(angiogenesis);GO:0001541(ovarian folli…	COG5025(forkhead box)	NA	NA	NA	-	-	Fork_head	133.27	143	64	95.79	183	215	133.94	222.57	854.99	185.63	3.97	4.19	2.38	3.06	5.72	6.62	4.21	6.24	24.37	6.39	3.86	9.57	-1.34897	down	0.00111173	0.221527	yes
TRINITY_DN2046_c10_g1	4177	TRINITY_DN2046_c10_g1_i1;TRINITY_DN2046_c10_g1_i2	PREDICTED: extracellular matrix protein 2 [Nannospalax galili]	ECM2	Extracellular matrix protein 2 OS=Homo sapiens GN=ECM2 PE=2 SV=1	GO:0005178(integrin binding);GO:0005614(interstitial matrix);GO:0005615(extracellular space);GO:0007160(cell-matrix adhesion);GO:0007409(axonogenesis);GO:0008201(heparin binding);GO:0010811(positive regulation of cell-substrate adhesion);GO:0030198(extracellular matrix organization);GO:0070052(collagen V binding)	COG4886(leucine Rich Repeat)	NA	NA	NA	-	G1M4K3.1 PF13855.4;LRR_8;	-	90.66	127	131.88	112	182.72	107.28	131.74	262.73	1032.03	213.46	1.54	2.11	2.8	2.04	3.26	1.88	2.36	4.19	16.71	4.18	2.35	5.86	-1.36416	down	0.00351769	0.375165	yes
TRINITY_DN12315_c0_g1	6328	TRINITY_DN12315_c0_g1_i1;TRINITY_DN12315_c0_g1_i2;TRINITY_DN12315_c0_g1_i3;TRINITY_DN12315_c0_g1_i4;TRINITY_DN12315_c0_g1_i5;TRINITY_DN12315_c0_g1_i6;TRINITY_DN12315_c0_g1_i7;TRINITY_DN12315_c0_g1_i8	PREDICTED: hephaestin-like protein 1 [Nannospalax galili]	Hephl1	Hephaestin-like protein 1 OS=Mus musculus GN=Hephl1 PE=2 SV=2	GO:0004322(ferroxidase activity);GO:0005507(copper ion binding);GO:0005575(cellular_component);GO:0006811(ion transport);GO:0006825(copper ion transport);GO:0016020(membrane);GO:0016021(integral component of membrane);GO:0016491(oxidoreductase activity);GO:0046872(metal ion binding);GO:0055114(oxidation-reduction process)	COG2132(Multicopper oxidase)	K14735	hephaestin	EC:1.16.3.1	ccw00860(Porphyrin and chlorophyll metabolism)	Q3V1H3.2 PF07731.12;Cu-oxidase_2;	-	187	73	66	52	64	283.92	262	299	136	164	3.66	0.83	1.43	0.75	1.18	6.45	5.72	5.46	3.04	3.69	1.57	4.87	-1.36488	down	4.29057e-05	0.0268926	yes
TRINITY_DN38494_c0_g1	1617	TRINITY_DN38494_c0_g1_i1	PREDICTED: tissue factor [Nannospalax galili]	F3	Tissue factor OS=Homo sapiens GN=F3 PE=1 SV=1	GO:0001938(positive regulation of endothelial cell proliferation);GO:0002541(activation of plasma proteins involved in acute inflammatory response);GO:0005543(phospholipid binding);GO:0005615(extracellular space);GO:0006919(activation of cysteine-type endopeptidase activity involved in apoptotic process);GO:0009986(cell surface);GO:0010641(positive regulation of platelet-derived growth factor rec…	ENOG4111MW4(Initiates blood coagulation by forming a complex with circulating factor VII or VIIa. The TF VIIa complex activates factors IX or X by specific limited protolysis. TF plays a role in normal hemostasis by initiating the cell-surface assembly and propagation of the coagulation protease cascade)	K03901	coagulation factor III (tissue factor)	-	ngi04610(Complement and coagulation cascades);ngi04933(AGE-RAGE signaling pathway in diabetic complications)	P24055.1 PF09294.8;Interfer-bind;	-	30	27	25	29	13	26	26	41	205	37	1.52	1.34	1.58	1.57	0.69	1.36	1.39	1.96	9.94	2.16	1.34	3.36	-1.37643	down	0.0070549	0.503352	yes
TRINITY_DN17284_c0_g2	1209	TRINITY_DN17284_c0_g2_i1	asporin [Meriones unguiculatus]	Aspn	Asporin OS=Mus musculus GN=Aspn PE=1 SV=1	GO:0004860(protein kinase inhibitor activity);GO:0005509(calcium ion binding);GO:0005515(protein binding);GO:0005518(collagen binding);GO:0005576(extracellular region);GO:0005737(cytoplasm);GO:0006469(negative regulation of protein kinase activity);GO:0019221(cytokine-mediated signaling pathway);GO:0030282(bone mineralization);GO:0030512(negative regulation of transforming growth factor beta rece…	COG4886(leucine Rich Repeat)	NA	NA	NA	-	H0UUT4.1 PF13855.4;LRR_8;	-	10	20	6	4	1	12	4	17	57.04	20	0.74	1.45	0.55	0.32	0.08	0.92	0.31	1.19	4.06	1.71	0.63	1.64	-1.38625	down	0.0334017	0.788237	yes
TRINITY_DN2533_c1_g2	5782	TRINITY_DN2533_c1_g2_i1;TRINITY_DN2533_c1_g2_i2	solute carrier family 13 member 3 [Cricetulus griseus]	Slc13a3	Solute carrier family 13 member 3 OS=Mus musculus GN=Slc13a3 PE=1 SV=1	GO:0005215(transporter activity);GO:0005310(dicarboxylic acid transmembrane transporter activity);GO:0005343(organic acid:sodium symporter activity);GO:0005886(plasma membrane);GO:0005887(integral component of plasma membrane);GO:0006811(ion transport);GO:0006814(sodium ion transport);GO:0006835(dicarboxylic acid transport);GO:0015137(citrate transmembrane transporter activity);GO:0015141(succina…	COG0471(Transporter)	NA	NA	NA	-	Q9Z0Z5.1 PF00939.17;Na_sulph_symp;	-	314.81	294.67	175	356	934.87	253	243.12	288	4568.01	346.03	3.77	3.46	2.62	4.57	11.74	3.13	3.08	3.29	52.2	4.79	5.23	13.3	-1.40346	down	0.038781	0.821774	yes
TRINITY_DN6568_c0_g1	1761	TRINITY_DN6568_c0_g1_i1;TRINITY_DN6568_c0_g1_i2	PREDICTED: prostacyclin synthase [Nannospalax galili]	Ptgis	Prostacyclin synthase OS=Mus musculus GN=Ptgis PE=1 SV=1	GO:0001516(prostaglandin biosynthetic process);GO:0001666(response to hypoxia);GO:0004497(monooxygenase activity);GO:0005506(iron ion binding);GO:0005615(extracellular space);GO:0005634(nucleus);GO:0005737(cytoplasm);GO:0005783(endoplasmic reticulum);GO:0005901(caveola);GO:0006629(lipid metabolic process);GO:0006631(fatty acid metabolic process);GO:0006633(fatty acid biosynthetic process);GO:0006…	COG2124(Cytochrome p450)	K01831	prostacyclin synthase	EC:5.3.99.4	ngi00590(Arachidonic acid metabolism)	O35074.1 PF00067.20;p450;	-	38	65	15	27	52	30	28	44	390	43	2.28	5.72	0.85	1.32	2.48	1.41	1.35	2.98	18	2.95	2.53	5.34	-1.40488	down	0.0230833	0.725669	yes
TRINITY_DN2044_c0_g2	6607	TRINITY_DN2044_c0_g2_i1;TRINITY_DN2044_c0_g2_i2;TRINITY_DN2044_c0_g2_i3;TRINITY_DN2044_c0_g2_i4;TRINITY_DN2044_c0_g2_i5;TRINITY_DN2044_c0_g2_i6	Myosin-11 [Fukomys damarensis]	MYH11	Myosin-11 OS=Oryctolagus cuniculus GN=MYH11 PE=2 SV=2	GO:0003774(motor activity);GO:0005524(ATP binding);GO:0016459(myosin complex);GO:0051015(actin filament binding)	COG5022(myosin heavy chain)	K10352	myosin heavy chain	-	hgl04530(Tight junction)	I3MRW4.1 PF00063.19;Myosin_head;	-	764.82	1368.65	251.07	190.32	679.24	734.69	604.77	1249.83	5048.45	1102.13	11.76	20.25	4.67	3.12	10.36	11.27	9.63	16.81	71.95	19.26	10.03	25.78	-1.40644	down	0.0062549	0.472881	yes
TRINITY_DN5720_c0_g1	3082	TRINITY_DN5720_c0_g1_i1	discoidin domain-containing receptor 2 [Trichechus manatus latirostris]	DDR2	Discoidin domain-containing receptor 2 OS=Homo sapiens GN=DDR2 PE=1 SV=2	GO:0003416(endochondral bone growth);GO:0005518(collagen binding);GO:0005524(ATP binding);GO:0005887(integral component of plasma membrane);GO:0005925(focal adhesion);GO:0010763(positive regulation of fibroblast migration);GO:0018108(peptidyl-tyrosine phosphorylation);GO:0030199(collagen fibril organization);GO:0030500(regulation of bone mineralization);GO:0031214(biomineral tissue development);G…	ENOG410XQAI(Discoidin domain receptor tyrosine kinase)	NA	NA	NA	-	A0A096MQB0.1 PF07714.15;Pkinase_Tyr;	-	14.04	43.37	4.66	12	27	19.01	13	22.05	217.8	9.78	0.33	1.01	0.14	0.3	0.67	0.47	0.32	0.49	4.93	0.27	0.49	1.3	-1.44089	down	0.0450572	0.843744	yes
TRINITY_DN4362_c0_g1	1455	TRINITY_DN4362_c0_g1_i1;TRINITY_DN4362_c0_g1_i10;TRINITY_DN4362_c0_g1_i11;TRINITY_DN4362_c0_g1_i12;TRINITY_DN4362_c0_g1_i2;TRINITY_DN4362_c0_g1_i3;TRINITY_DN4362_c0_g1_i4;TRINITY_DN4362_c0_g1_i5;TRINITY_DN4362_c0_g1_i6;TRINITY_DN4362_c0_g1_i7;TRINITY_DN4362_c0_g1_i8;TRINITY_DN4362_c0_g1_i9	pORF2 [Mus musculus domesticus]	Pol	LINE-1 retrotransposable element ORF2 protein OS=Mus musculus GN=Pol PE=1 SV=2	GO:0005515(protein binding)	ENOG4111MEQ(Reverse transcriptase (RNA-dependent DNA polymerase))	K04612	calcium-sensing receptor	-	hgl04621(NOD-like receptor signaling pathway);hgl04928(Parathyroid hormone synthesis, secretion and action)	G1TU81.1 PF01094.26;ANF_receptor;	-	50	24.72	5	27	25	84.36	24	121.31	108	31	6.63	3.93	0.74	3.77	3.74	8.66	3.16	12.18	9.49	3.94	3.76	7.49	-1.44436	down	0.00176072	0.285574	yes
TRINITY_DN9522_c0_g1	3731	TRINITY_DN9522_c0_g1_i1;TRINITY_DN9522_c0_g1_i2;TRINITY_DN9522_c0_g1_i3	PREDICTED: LOW QUALITY PROTEIN: T-box transcription factor TBX18 [Nannospalax galili]	Tbx18	T-box transcription factor TBX18 OS=Mus musculus GN=Tbx18 PE=1 SV=1	GO:0003677(DNA binding);GO:0003700(DNA binding transcription factor activity);GO:0005634(nucleus);GO:0006351(transcription, DNA-templated);GO:0006355(regulation of transcription, DNA-templated);GO:0072001(renal system development)	ENOG410Y98J(t-box transcription factor)	NA	NA	NA	-	M4A8S2.1 PF00907.20;T-box;	T-box	99	120	44	63	151	93	47	173	923	108	2.08	2.54	1.05	1.46	3.33	2.19	0.95	3.34	19.02	2.69	2.09	5.64	-1.44562	down	0.0123914	0.614304	yes
TRINITY_DN46089_c0_g1	1549	TRINITY_DN46089_c0_g1_i1	ankyrin repeat, SAM and basic leucine zipper domain-containing protein 1 [Microtus ochrogaster]	Asz1	Ankyrin repeat, SAM and basic leucine zipper domain-containing protein 1 OS=Mus musculus GN=Asz1 PE=1 SV=2	GO:0005737(cytoplasm);GO:0007140(male meiotic nuclear division);GO:0007283(spermatogenesis);GO:0034587(piRNA metabolic process);GO:0043046(DNA methylation involved in gamete generation);GO:0071546(pi-body)	COG0666(Ankyrin Repeat)	NA	NA	NA	-	D6RFV1.1 PF12796.5;Ank_2;	-	15	12.02	2	9	7	49	22	20	22	12	0.8	0.63	0.13	0.52	0.39	2.71	1.24	1.01	1.13	0.74	0.49	1.37	-1.47512	down	0.00168146	0.275094	yes
TRINITY_DN4681_c0_g1	2653	TRINITY_DN4681_c0_g1_i1	PREDICTED: plasminogen activator inhibitor 1 [Nannospalax galili]	SERPINE1	Plasminogen activator inhibitor 1 OS=Homo sapiens GN=SERPINE1 PE=1 SV=1	GO:0001300(chronological cell aging);GO:0001525(angiogenesis);GO:0002020(protease binding);GO:0002576(platelet degranulation);GO:0004867(serine-type endopeptidase inhibitor activity);GO:0005102(receptor binding);GO:0005515(protein binding);GO:0005576(extracellular region);GO:0005615(extracellular space);GO:0005886(plasma membrane);GO:0007623(circadian rhythm);GO:0010469(regulation of receptor act…	COG4826(serine-type endopeptidase inhibitor activity)	K03982	plasminogen activator inhibitor 1	-	ngi04390(Hippo signaling pathway);ngi04371(Apelin signaling pathway);ngi04066(HIF-1 signaling pathway);ngi04115(p53 signaling pathway);ngi04218(Cellular senescence);ngi04610(Complement and coagulation cascades);ngi04933(AGE-RAGE signaling pathway in diabetic complications);ngi05142(Chagas disease (American trypanosomiasis))	W5Q0Z0.1 PF00079.18;Serpin;	-	119	180	95	109	179	93	170.57	107	1485.32	116	3.34	4.96	3.33	3.28	5.26	2.7	5.05	2.82	39.83	3.76	4.03	10.83	-1.48228	down	0.013294	0.616049	yes
TRINITY_DN847_c4_g1	5769	TRINITY_DN847_c4_g1_i1;TRINITY_DN847_c4_g1_i10;TRINITY_DN847_c4_g1_i2;TRINITY_DN847_c4_g1_i3;TRINITY_DN847_c4_g1_i4;TRINITY_DN847_c4_g1_i5;TRINITY_DN847_c4_g1_i6;TRINITY_DN847_c4_g1_i7;TRINITY_DN847_c4_g1_i8;TRINITY_DN847_c4_g1_i9	rCG25839 [Rattus norvegicus]	Slc6a20	Sodium- and chloride-dependent transporter XTRP3 OS=Rattus norvegicus GN=Slc6a20 PE=2 SV=1	GO:0005328(neurotransmitter:sodium symporter activity);GO:0005887(integral component of plasma membrane);GO:0006836(neurotransmitter transport);GO:0006865(amino acid transport);GO:0015171(amino acid transmembrane transporter activity);GO:0015193(L-proline transmembrane transporter activity);GO:0015816(glycine transport);GO:0015824(proline transport);GO:0015838(amino-acid betaine transport);GO:001…	COG0733(Transporter)	NA	NA	NA	-	E9Q0H0.1 PF00209.16;SNF;	-	1318.85	827.09	831.97	1023.97	1829.56	1563.98	1309.49	1766.92	10920.6	1334.06	27.42	18.23	22.71	22.58	41.55	33.73	28.71	32.92	220.93	32.89	26.5	69.84	-1.48303	down	0.00189797	0.295114	yes
TRINITY_DN19652_c0_g1	5347	TRINITY_DN19652_c0_g1_i1	PREDICTED: collagen alpha-1(III) chain [Jaculus jaculus]	Col3a1	Collagen alpha-1(III) chain OS=Rattus norvegicus GN=Col3a1 PE=2 SV=3	GO:0001501(skeletal system development);GO:0001568(blood vessel development);GO:0002020(protease binding);GO:0003674(molecular_function);GO:0005178(integrin binding);GO:0005201(extracellular matrix structural constituent);GO:0005576(extracellular region);GO:0005581(collagen trimer);GO:0005586(collagen type III trimer);GO:0005615(extracellular space);GO:0007160(cell-matrix adhesion);GO:0007179(tra…	ENOG410XNMM(collagen, type)	K19720	collagen, type III, alpha	-	ngi04611(Platelet activation);ngi04926(Relaxin signaling pathway);ngi04974(Protein digestion and absorption);ngi04933(AGE-RAGE signaling pathway in diabetic complications);ngi05146(Amoebiasis)	M3WL90.1 PF01410.16;COLFI;	-	87	184	65	214.01	107	102	59	169.07	1298.16	273	1.13	2.35	1.06	2.98	1.46	1.37	0.81	2.06	16.09	4.1	1.8	4.89	-1.49419	down	0.0117808	0.608541	yes
TRINITY_DN62012_c0_g1	2474	TRINITY_DN62012_c0_g1_i1	myelin protein zero-like protein 2 [Mus pahari]	Mpzl2	Myelin protein zero-like protein 2 OS=Mus musculus GN=Mpzl2 PE=1 SV=1	GO:0005886(plasma membrane);GO:0016021(integral component of membrane);GO:0033077(T cell differentiation in thymus);GO:0098609(cell-cell adhesion)	ENOG410YKVV(myelin protein zero-like 2)	K06770	myelin protein zero	-	acs04514(Cell adhesion molecules (CAMs))	Q91WI4.1 PF07686.15;V-set;	-	78	116	42	59	156	73.1	72	137	947	90	2.37	3.46	1.59	1.92	4.97	2.3	2.31	3.92	27.52	3.16	2.86	7.84	-1.49794	down	0.0118056	0.608541	yes
TRINITY_DN46360_c0_g1	2282	TRINITY_DN46360_c0_g1_i1;TRINITY_DN46360_c0_g1_i2;TRINITY_DN46360_c0_g1_i3;TRINITY_DN46360_c0_g1_i4;TRINITY_DN46360_c0_g1_i5;TRINITY_DN46360_c0_g1_i6;TRINITY_DN46360_c0_g1_i7;TRINITY_DN46360_c0_g1_i8;TRINITY_DN46360_c0_g1_i9	PREDICTED: ran-binding protein 3-like [Nannospalax galili]	RANBP3L	Ran-binding protein 3-like OS=Homo sapiens GN=RANBP3L PE=2 SV=2	GO:0005634(nucleus);GO:0005829(cytosol);GO:0008536(Ran GTPase binding);GO:0046827(positive regulation of protein export from nucleus);GO:0070412(R-SMAD binding)	ENOG4111NCK(RAN binding protein)	K15304	Ran-binding protein 3	-	aml05166(HTLV-I infection)	F6ZGY7.1 PF00638.16;Ran_BP1;	-	28.18	34	46.15	71.04	72.07	40.06	51.02	82.35	520.57	63.23	0.99	1.2	2.78	2.66	3.03	1.68	1.91	2.84	21.2	2.88	2.13	6.1	-1.51469	down	0.00824023	0.534599	yes
TRINITY_DN53570_c0_g1	7041	TRINITY_DN53570_c0_g1_i1;TRINITY_DN53570_c0_g1_i2;TRINITY_DN53570_c0_g1_i3;TRINITY_DN53570_c0_g1_i4;TRINITY_DN53570_c0_g1_i5;TRINITY_DN53570_c0_g1_i6;TRINITY_DN53570_c0_g1_i7;TRINITY_DN53570_c0_g1_i8	PREDICTED: cell migration-inducing and hyaluronan-binding protein [Nannospalax galili]	Cemip	Cell migration-inducing and hyaluronan-binding protein OS=Mus musculus GN=Cemip PE=1 SV=4	GO:0004415(hyalurononglucosaminidase activity);GO:0005540(hyaluronic acid binding);GO:0005737(cytoplasm);GO:0005783(endoplasmic reticulum);GO:0005886(plasma membrane);GO:0007605(sensory perception of sound);GO:0010800(positive regulation of peptidyl-threonine phosphorylation);GO:0030214(hyaluronan catabolic process);GO:0030335(positive regulation of cell migration);GO:0030665(clathrin-coated vesi…	ENOG410XQ01(polycystic kidney and hepatic disease 1 (autosomal)	NA	NA	NA	-	I3MAH6.1 PF10162.7;G8;	-	279	209	184	194	391	229	131	628.87	2308.4	470.58	3.89	2.89	4.61	2.79	6.81	4.4	1.6	9.05	40.76	13.88	4.2	13.94	-1.52158	down	0.00290512	0.351009	yes
[truncated: 46 more rows]
