# Supplementary material for: Molecular Characterization of Hypothalamic–Pituitary–Ovarian Axis Regulation in the Manchurian Zokor (Myospalax psilurus) During Seasonal Estrus
Source: Genes (Basel). 2025 Oct 30;16(11):1289. doi: 10.3390/genes16111289 (PMC12652709; doi:10.3390/genes16111289)
Supplement: Supplementary file 1 [file genes-16-01289-s001.zip › S3 PE_vs_PA_Differentially Expressed Genes.xlsx]

## Sheet: up-regulated genes
Gene_ID	Length	Trans_ID	Annotation	Name	swissprot_description	GO_Term	NOG	KOEntry	KODescription	EC	KEGG_Pathway	Pfam_description	Family	PE_1_count	PE_2_count	PE_3_count	PE_4_count	PE_5_count	PA_1_count	PA_2_count	PA_3_count	PA_4_count	PA_5_count	PE_1_TPM	PE_2_TPM	PE_3_TPM	PE_4_TPM	PE_5_TPM	PA_1_TPM	PA_2_TPM	PA_3_TPM	PA_4_TPM	PA_5_TPM	PE_mean_TPM	PA_mean_TPM	log2FC	regulation	pvalue	FDR	significant
TRINITY_DN13670_c0_g1	859	TRINITY_DN13670_c0_g1_i1;TRINITY_DN13670_c0_g1_i2;TRINITY_DN13670_c0_g1_i3;TRINITY_DN13670_c0_g1_i4;TRINITY_DN13670_c0_g1_i5;TRINITY_DN13670_c0_g1_i6;TRINITY_DN13670_c0_g1_i7;TRINITY_DN13670_c0_g1_i8	major urinary protein 11 precursor [Mus musculus]	Mup6	Major urinary protein 6 OS=Mus musculus GN=Mup6 PE=1 SV=2	GO:0005009(insulin-activated receptor activity);GO:0005186(pheromone activity);GO:0005550(pheromone binding);GO:0005615(extracellular space);GO:0005634(nucleus);GO:0005829(cytosol);GO:0006112(energy reserve metabolic process);GO:0009060(aerobic respiration);GO:0009267(cellular response to starvation);GO:0010628(positive regulation of gene expression);GO:0010888(negative regulation of lipid storag…	ENOG411154J(major urinary protein)	K01830	prostaglandin-H2 D-isomerase	EC:5.3.99.2	sanh00590(Arachidonic acid metabolism)	P02762.2 PF00061.21;Lipocalin;	-	253.31	73	4	147	223	1	0	0	0	0	34.2	9.97	0.51	20.04	28.32	0.14	0	0	0	0	18.61	0.03	8.67947	up	3.40717e-18	5.08878e-14	yes
TRINITY_DN33850_c0_g1	1758	TRINITY_DN33850_c0_g1_i1	unnamed protein product, partial [Mus musculus]	Alb	Serum albumin OS=Mus musculus GN=Alb PE=1 SV=3	GO:0003677(DNA binding);GO:0005504(fatty acid binding);GO:0005576(extracellular region);GO:0005604(basement membrane);GO:0005615(extracellular space);GO:0005737(cytoplasm);GO:0005783(endoplasmic reticulum);GO:0005794(Golgi apparatus);GO:0008144(drug binding);GO:0008270(zinc ion binding);GO:0008289(lipid binding);GO:0009267(cellular response to starvation);GO:0015643(toxic substance binding);GO:00…	ENOG410Z40H(Serum albumin, the main protein of plasma, has a good binding capacity for water, Ca(2 ), Na( ), K( ), fatty acids, hormones, bilirubin and drugs. Its main function is the regulation of the colloidal osmotic pressure of blood. Major zinc transporter in plasma, typically binds about 80 of all plasma zinc)	K16141	serum albumin	-	mmu04918(Thyroid hormone synthesis)	P07724.3 PF00273.18;Serum_albumin;	-	80	49	6	54	101	1	0	0	3	0	3.82	2.36	0.28	2.6	4.6	0.05	0	0	0.14	0	2.73	0.04	5.91003	up	1.10496e-15	8.25156e-12	yes
TRINITY_DN5615_c2_g1	2122	TRINITY_DN5615_c2_g1_i1;TRINITY_DN5615_c2_g1_i2;TRINITY_DN5615_c2_g1_i3;TRINITY_DN5615_c2_g1_i4;TRINITY_DN5615_c2_g1_i5	PREDICTED: LOW QUALITY PROTEIN: arachidonate 15-lipoxygenase B [Nannospalax galili]	Alox15b	Arachidonate 15-lipoxygenase B OS=Rattus norvegicus GN=Alox15b PE=1 SV=1	GO:0005506(iron ion binding);GO:0005509(calcium ion binding);GO:0005622(intracellular);GO:0005634(nucleus);GO:0005829(cytosol);GO:0005856(cytoskeleton);GO:0005886(plasma membrane);GO:0008285(negative regulation of cell proliferation);GO:0008289(lipid binding);GO:0010744(positive regulation of macrophage derived foam cell differentiation);GO:0016020(membrane);GO:0016165(linoleate 13S-lipoxygenase …	ENOG410YN4N(Plant lipoxygenase may be involved in a number of diverse aspects of plant physiology including growth and development, pest resistance, and senescence or responses to wounding (By similarity))	K08022	arachidonate 15-lipoxygenase (second type) / 8-lipoxygenase (S-type)	EC:1.13.11.33 1.13.11.-	ngi00590(Arachidonic acid metabolism);ngi04726(Serotonergic synapse)	L9KLF4.1 PF00305.17;Lipoxygenase;	-	224.67	186.67	5	0	1	2	2	1	5	7	11.78	12.01	0.2	0	0.05	0.11	0.08	0.07	0.19	0.29	4.81	0.15	4.52041	up	0.00013298	0.0611808	yes
TRINITY_DN6810_c0_g3	2230	TRINITY_DN6810_c0_g3_i1	PREDICTED: bestrophin-3 isoform X1 [Nannospalax galili]	Best3	Bestrophin-3 OS=Mus musculus GN=Best3 PE=2 SV=1	GO:0005254(chloride channel activity);GO:0005886(plasma membrane);GO:0006811(ion transport);GO:0006821(chloride transport);GO:0015698(inorganic anion transport);GO:0016020(membrane);GO:0016021(integral component of membrane);GO:0034707(chloride channel complex);GO:0043271(negative regulation of ion transport)	ENOG410XS3J(bestrophin)	NA	NA	NA	-	-	-	12	136.18	139	15	8	14	3	8	10	21	0.43	4.93	4.96	0.54	0.27	0.5	0.11	0.35	0.34	0.77	2.23	0.41	2.42453	up	0.000633595	0.156414	yes
TRINITY_DN2763_c0_g1	2231	TRINITY_DN2763_c0_g1_i1;TRINITY_DN2763_c0_g1_i2;TRINITY_DN2763_c0_g1_i3	pituitary homeobox 2 isoform X1 [Octodon degus]	Pitx2	Pituitary homeobox 2 OS=Rattus norvegicus GN=Pitx2 PE=2 SV=1	GO:0000122(negative regulation of transcription by RNA polymerase II);GO:0000976(transcription regulatory region sequence-specific DNA binding);GO:0001102(RNA polymerase II activating transcription factor binding);GO:0001569(branching involved in blood vessel morphogenesis);GO:0001570(vasculogenesis);GO:0001701(in utero embryonic development);GO:0001764(neuron migration);GO:0002074(extraocular sk…	ENOG410ZZ6J(superior vena cava morphogenesis)	K04686	paired-like homeodomain transcription factor 2	-	csab04350(TGF-beta signaling pathway)	E0VSZ1.1 PF00046.27;Homeobox;	Homeobox	3	561.65	695.36	272.89	149	84	4	87	6	149.15	0.14	23.68	29.47	11.43	6.02	3.65	0.19	4.38	0.27	6.16	14.15	2.93	2.27984	up	0.00997992	0.651178	yes
TRINITY_DN5761_c0_g1	1317	TRINITY_DN5761_c0_g1_i1	PREDICTED: barH-like 1 homeobox protein [Nannospalax galili]	BARHL1	BarH-like 1 homeobox protein OS=Homo sapiens GN=BARHL1 PE=2 SV=1	GO:0000977(RNA polymerase II regulatory region sequence-specific DNA binding);GO:0001228(transcriptional activator activity, RNA polymerase II transcription regulatory region sequence-specific DNA binding);GO:0005634(nucleus);GO:0006357(regulation of transcription by RNA polymerase II)	ENOG411188D(homeobox)	NA	NA	NA	-	W5P7K8.1 PF00046.27;Homeobox;	Homeobox	6	51	46	30	19	10	3	1	4	14	0.41	3.56	3.15	2.09	1.25	0.69	0.21	0.08	0.27	0.99	2.09	0.45	2.19107	up	0.000177041	0.0734497	yes
TRINITY_DN6656_c0_g1	2577	TRINITY_DN6656_c0_g1_i1	hepatocyte nuclear factor 3-alpha [Microtus ochrogaster]	Foxa1	Hepatocyte nuclear factor 3-alpha OS=Mus musculus GN=Foxa1 PE=1 SV=2	GO:0000122(negative regulation of transcription by RNA polymerase II);GO:0000981(RNA polymerase II transcription factor activity, sequence-specific DNA binding);GO:0001228(transcriptional activator activity, RNA polymerase II transcription regulatory region sequence-specific DNA binding);GO:0001650(fibrillar center);GO:0003677(DNA binding);GO:0003690(double-stranded DNA binding);GO:0003700(DNA bi…	COG5025(forkhead box)	NA	NA	NA	-	H3AXE5.2 PF00250.16;Forkhead;	Fork_head	1	124	162	77	37	31	0	20	1	35	0.03	3.8	4.88	2.35	1.07	0.94	0	0.74	0.03	1.08	2.43	0.56	2.13761	up	0.017231	0.799138	yes
TRINITY_DN2259_c0_g1	2746	TRINITY_DN2259_c0_g1_i1;TRINITY_DN2259_c0_g1_i10;TRINITY_DN2259_c0_g1_i11;TRINITY_DN2259_c0_g1_i12;TRINITY_DN2259_c0_g1_i13;TRINITY_DN2259_c0_g1_i14;TRINITY_DN2259_c0_g1_i15;TRINITY_DN2259_c0_g1_i16;TRINITY_DN2259_c0_g1_i17;TRINITY_DN2259_c0_g1_i18;TRINITY_DN2259_c0_g1_i2;TRINITY_DN2259_c0_g1_i3;TRINITY_DN2259_c0_g1_i4;TRINITY_DN2259_c0_g1_i5;TRINITY_DN2259_c0_g1_i6;TRINITY_DN2259_c0_g1_i7;TRINIT…	PREDICTED: transcription factor COE3 isoform X4 [Rattus norvegicus]	Ebf3	Transcription factor COE3 OS=Mus musculus GN=Ebf3 PE=2 SV=1	GO:0005634(nucleus);GO:0045944(positive regulation of transcription by RNA polymerase II)	ENOG410XQ9Z(Early B-cell factor)	NA	NA	NA	-	F6ZEF2.1 PF16422.3;COE1_DBD;	COE	39	273.39	215.01	277	209	63	39	48.02	51	55	4.25	18.92	17	14.22	12.53	1.9	1.74	5.35	3.67	3.56	13.38	3.24	1.91252	up	2.37875e-07	0.000546583	yes
TRINITY_DN41413_c0_g2	1161	TRINITY_DN41413_c0_g2_i1	LIM homeobox transcription factor 1-alpha [Enhydra lutris kenyoni]	Lmx1a	LIM homeobox transcription factor 1-alpha OS=Mus musculus GN=Lmx1a PE=2 SV=1	GO:0000977(RNA polymerase II regulatory region sequence-specific DNA binding);GO:0001558(regulation of cell growth);GO:0005634(nucleus);GO:0007411(axon guidance);GO:0008270(zinc ion binding);GO:0021542(dentate gyrus development);GO:0021549(cerebellum development);GO:0021953(central nervous system neuron differentiation);GO:0030901(midbrain development);GO:0045665(negative regulation of neuron dif…	ENOG410YIJ3(sequence-specific DNA binding)	NA	NA	NA	-	F1S229.2 PF00412.20;LIM;	Homeobox	0	34	57	26	27	16	0	5	2	16	0	2.82	4.64	2.15	2.11	1.32	0	0.5	0.16	1.34	2.34	0.66	1.83051	up	0.0204159	0.846949	yes
TRINITY_DN28076_c1_g1	4041	TRINITY_DN28076_c1_g1_i1	protein Wnt-8b isoform X1 [Sus scrofa]	WNT8B	Protein Wnt-8b OS=Homo sapiens GN=WNT8B PE=2 SV=3	GO:0005109(frizzled binding);GO:0005576(extracellular region);GO:0005615(extracellular space);GO:0007165(signal transduction);GO:0007369(gastrulation);GO:0007399(nervous system development);GO:0016055(Wnt signaling pathway);GO:0030182(neuron differentiation);GO:0032355(response to estradiol);GO:0032526(response to retinoic acid);GO:0045165(cell fate commitment);GO:0048263(determination of dorsal …	ENOG410XQZ1(Ligand for members of the frizzled family of seven transmembrane receptors (By similarity))	K00714	wingless-type MMTV integration site family, member 8	-	ssc04310(Wnt signaling pathway);ssc04390(Hippo signaling pathway);ssc04150(mTOR signaling pathway);ssc04550(Signaling pathways regulating pluripotency of stem cells);ssc04916(Melanogenesis);ssc05200(Pathways in cancer);ssc05205(Proteoglycans in cancer);ssc05225(Hepatocellular carcinoma);ssc05226(Gastric cancer);ssc05217(Basal cell carcinoma);ssc05224(Breast cancer);ssc04934(Cushing syndrome);ssc0…	Q8BQD1.1 PF00110.17;wnt;	-	11	320	351	217.22	62	80	11	95	15	87.03	0.2	5.93	6.41	4.01	1.09	1.47	0.21	2.12	0.26	1.62	3.53	1.14	1.64835	up	0.0143008	0.745511	yes
TRINITY_DN39355_c0_g4	3611	TRINITY_DN39355_c0_g4_i1	LOW QUALITY PROTEIN: uncharacterized protein LOC106699118 [Myotis lucifugus]	pol	Pol polyprotein OS=Friend murine leukemia virus (isolate PVC-211) GN=pol PE=3 SV=1	GO:0005515(protein binding)	COG2801(Retrotransposon protein)	K05030	calcium-activated chloride channel regulator 3/4	-	ccan04924(Renin secretion);ccan04972(Pancreatic secretion)	K7E5N1.1 PF00429.17;TLV_coat;	-	125.92	99	213.43	126.17	203.65	53	34	52	36	77	2.62	2.08	4.41	2.64	4.04	1.1	0.72	1.31	0.72	1.63	3.16	1.1	1.5309	up	1.60054e-07	0.000430296	yes
TRINITY_DN54994_c0_g1	981	TRINITY_DN54994_c0_g1_i1	PREDICTED: G-protein coupled receptor 143 [Peromyscus maniculatus bairdii]	Gpr143	G-protein coupled receptor 143 OS=Mus musculus GN=Gpr143 PE=2 SV=1	GO:0004930(G-protein coupled receptor activity);GO:0005764(lysosome);GO:0005765(lysosomal membrane);GO:0005794(Golgi apparatus);GO:0005886(plasma membrane);GO:0007165(signal transduction);GO:0007186(G-protein coupled receptor signaling pathway);GO:0016020(membrane);GO:0016021(integral component of membrane);GO:0016324(apical plasma membrane);GO:0032400(melanosome localization);GO:0032402(melanoso…	ENOG410ZPYV(G protein-coupled receptor 143)	NA	NA	NA	-	D4A082.1 PF02101.13;Ocular_alb;	-	6	13	26	26	14	3	8	11	2	4	0.63	1.38	2.7	2.75	1.4	0.32	0.87	1.4	0.2	0.43	1.77	0.64	1.47326	up	0.0070688	0.550709	yes
TRINITY_DN13188_c0_g1	2141	TRINITY_DN13188_c0_g1_i1	PREDICTED: barH-like 2 homeobox protein [Nannospalax galili]	Barhl2	BarH-like 2 homeobox protein OS=Rattus norvegicus GN=Barhl2 PE=2 SV=1	GO:0000977(RNA polymerase II regulatory region sequence-specific DNA binding);GO:0001228(transcriptional activator activity, RNA polymerase II transcription regulatory region sequence-specific DNA binding);GO:0001709(cell fate determination);GO:0001764(neuron migration);GO:0005634(nucleus);GO:0005654(nucleoplasm);GO:0005737(cytoplasm);GO:0006357(regulation of transcription by RNA polymerase II);G…	ENOG411188D(homeobox)	NA	NA	NA	-	F7GF75.2 PF00046.27;Homeobox;	Homeobox	8	147	136	78	36	40	1	31	11	58	0.3	5.65	5.14	2.99	1.31	1.52	0.04	1.43	0.4	2.25	3.08	1.13	1.46067	up	0.0300235	0.980086	yes
TRINITY_DN12916_c0_g1	1375	TRINITY_DN12916_c0_g1_i1;TRINITY_DN12916_c0_g1_i2	PREDICTED: 3-hydroxyanthranilate 3,4-dioxygenase [Nannospalax galili]	Haao	3-hydroxyanthranilate 3,4-dioxygenase OS=Rattus norvegicus GN=Haao PE=1 SV=2	GO:0000334(3-hydroxyanthranilate 3,4-dioxygenase activity);GO:0005506(iron ion binding);GO:0005737(cytoplasm);GO:0005829(cytosol);GO:0006569(tryptophan catabolic process);GO:0008198(ferrous iron binding);GO:0009435(NAD biosynthetic process);GO:0010043(response to zinc ion);GO:0019805(quinolinate biosynthetic process);GO:0019825(oxygen binding);GO:0031966(mitochondrial membrane);GO:0034354('de nov…	ENOG4111GH8(Catalyzes the oxidative ring opening of 3- hydroxyanthranilate to 2-amino-3-carboxymuconate semialdehyde, which spontaneously cyclizes to quinolinate (By similarity))	K00452	3-hydroxyanthranilate 3,4-dioxygenase	EC:1.13.11.6	ngi00380(Tryptophan metabolism)	G1S437.1 PF06052.10;3-HAO;	-	47	317.19	318.08	59	66	51.15	84.97	35	50	75	3.06	20.96	20.72	3.93	4.11	3.34	5.72	2.78	3.34	4.98	10.56	4.03	1.39045	up	0.00405848	0.434519	yes
TRINITY_DN39003_c0_g1	1632	TRINITY_DN39003_c0_g1_i1	PREDICTED: keratin, type II cytoskeletal 79 [Peromyscus maniculatus bairdii]	KRT79	Keratin, type II cytoskeletal 79 OS=Bos taurus GN=KRT79 PE=2 SV=1	GO:0005198(structural molecule activity);GO:0019899(enzyme binding);GO:0045095(keratin filament);GO:0070062(extracellular exosome)	ENOG410XUTQ(FHA domaincontaining protein)	NA	NA	NA	-	L5L7I3.1 PF00038.19;Filament;	-	6	47	56	6	6	5	7	12	5	17	0.31	2.48	2.91	0.32	0.3	0.26	0.38	0.76	0.25	0.91	1.26	0.51	1.31295	up	0.0476624	1	yes
TRINITY_DN45619_c1_g2	773	TRINITY_DN45619_c1_g2_i1	PREDICTED: KAT8 regulatory NSL complex subunit 1-like protein isoform X1 [Nannospalax galili]	Kansl1l	KAT8 regulatory NSL complex subunit 1-like protein OS=Mus musculus GN=Kansl1l PE=1 SV=3	GO:0000123(histone acetyltransferase complex);GO:0001047(core promoter binding);GO:0008150(biological_process);GO:0035035(histone acetyltransferase binding);GO:0043995(histone acetyltransferase activity (H4-K5 specific));GO:0043996(histone acetyltransferase activity (H4-K8 specific));GO:0044545(NSL complex);GO:0046972(histone acetyltransferase activity (H4-K16 specific))	ENOG4111T12(KAT8 regulatory NSL complex subunit 1-like)	-	-	-	-	-	-	26.42	17.07	19.1	11.69	19.98	4.38	7.82	0	13.19	12.15	4.03	2.66	2.91	1.82	2.93	0.68	1.26	0	1.97	1.92	2.87	1.17	1.28516	up	0.00709796	0.550709	yes
TRINITY_DN8179_c2_g1	1053	TRINITY_DN8179_c2_g1_i1	PREDICTED: LOW QUALITY PROTEIN: endogenous retrovirus group K member 9 Pol protein-like [Nannospalax galili]	pro	Bifunctional protease/dUTPase OS=Sheep pulmonary adenomatosis virus GN=pro PE=3 SV=2	GO:0003723(RNA binding);GO:0003887(DNA-directed DNA polymerase activity);GO:0003964(RNA-directed DNA polymerase activity);GO:0004190(aspartic-type endopeptidase activity);GO:0004523(RNA-DNA hybrid ribonuclease activity);GO:0005198(structural molecule activity);GO:0005886(plasma membrane);GO:0006278(RNA-dependent DNA biosynthetic process);GO:0006508(proteolysis);GO:0008270(zinc ion binding);GO:001…	ENOG410YWIQ(Retroviral aspartyl protease)	K01520	dUTP pyrophosphatase	EC:3.6.1.23	ngi00240(Pyrimidine metabolism);ngi00983(Drug metabolism - other enzymes)	Q9TTD4.1 PF00077.18;RVP;	-	8.28	14	7	33.84	22	3	1	7	9.07	13	0.78	1.33	0.65	3.22	1.98	0.28	0.1	0.8	0.83	1.25	1.59	0.65	1.27804	up	0.0253853	0.922486	yes
TRINITY_DN17057_c2_g2	886	TRINITY_DN17057_c2_g2_i1	neuronal PAS domain-containing protein 1 isoform X2 [Cricetulus griseus]	Npas1	Neuronal PAS domain-containing protein 1 OS=Mus musculus GN=Npas1 PE=1 SV=1	GO:0000122(negative regulation of transcription by RNA polymerase II);GO:0000981(RNA polymerase II transcription factor activity, sequence-specific DNA binding);GO:0001964(startle response);GO:0005634(nucleus);GO:0006351(transcription, DNA-templated);GO:0006357(regulation of transcription by RNA polymerase II);GO:0032502(developmental process);GO:0042711(maternal behavior);GO:0045944(positive reg…	ENOG410YK57(pas domain protein)	NA	NA	NA	-	J9P6G5.1 PF00989.23;PAS;	bHLH	19.21	12.95	11	71.73	29.41	2	12	17.37	20	5	2.34	1.61	1.34	8.89	3.44	0.25	1.53	2.6	2.38	0.63	3.52	1.48	1.25081	up	0.0299481	0.980086	yes
TRINITY_DN4749_c0_g1	2106	TRINITY_DN4749_c0_g1_i1	PREDICTED: protein FAM19A4 [Nannospalax galili]	FAM19A4	Protein FAM19A4 OS=Homo sapiens GN=FAM19A4 PE=1 SV=1	GO:0005515(protein binding);GO:0005576(extracellular region);GO:0042391(regulation of membrane potential);GO:0051930(regulation of sensory perception of pain)	ENOG410YMNB(family with sequence similarity 19 (chemokine (C-C motif)-like), member A4)	-	-	-	-	H2QMX0.1 PF12020.6;TAFA;	-	50	151.04	204	48.01	23	47	46	47	29	28	1.92	5.85	7.78	1.85	0.84	1.8	1.82	2.19	1.07	1.09	3.65	1.59	1.19251	up	0.0105628	0.667081	yes
TRINITY_DN5262_c1_g1	1720	TRINITY_DN5262_c1_g1_i1	PREDICTED: neuronal acetylcholine receptor subunit alpha-3, partial [Nannospalax galili]	Chrna3	Neuronal acetylcholine receptor subunit alpha-3 OS=Rattus norvegicus GN=Chrna3 PE=1 SV=1	GO:0005230(extracellular ligand-gated ion channel activity);GO:0005887(integral component of plasma membrane);GO:0005892(acetylcholine-gated channel complex);GO:0006937(regulation of muscle contraction);GO:0006940(regulation of smooth muscle contraction);GO:0007165(signal transduction);GO:0007171(activation of transmembrane receptor protein tyrosine kinase activity);GO:0007268(chemical synaptic t…	ENOG410XQGR(cholinergic receptor, nicotinic)	K04805	nicotinic acetylcholine receptor alpha-3	-	ngi04080(Neuroactive ligand-receptor interaction);ngi04725(Cholinergic synapse)	Q07263.1 PF02932.14;Neur_chan_memb;	-	29	73.49	103.74	29.04	45.39	30	34.98	16	11.96	24	1.42	3.64	5.05	1.43	2.12	1.47	1.77	0.95	0.56	1.2	2.73	1.19	1.18584	up	0.00348043	0.406109	yes
TRINITY_DN5440_c4_g2	2000	TRINITY_DN5440_c4_g2_i1	PREDICTED: nostrin isoform X1 [Nannospalax galili]	Nostrin	Nostrin OS=Mus musculus GN=Nostrin PE=1 SV=2	GO:0003677(DNA binding);GO:0005515(protein binding);GO:0005634(nucleus);GO:0005737(cytoplasm);GO:0005856(cytoskeleton);GO:0005886(plasma membrane);GO:0006897(endocytosis);GO:0016020(membrane);GO:0016607(nuclear speck);GO:0031410(cytoplasmic vesicle);GO:0045892(negative regulation of transcription, DNA-templated)	ENOG410ZDFS(Nitric oxide synthase trafficker)	NA	NA	NA	-	H0V6L5.1 PF14604.4;SH3_9;	-	37.15	41.28	32.9	45.64	87.86	19.04	7.93	12.53	39.45	25.31	1.52	1.7	1.33	1.88	3.42	0.78	0.33	0.62	1.55	1.05	1.97	0.87	1.18016	up	0.00146953	0.253737	yes
TRINITY_DN3699_c8_g1	672	TRINITY_DN3699_c8_g1_i1	PREDICTED: 60S ribosomal protein L10a-like [Pantholops hodgsonii]	RPL10A	60S ribosomal protein L10a OS=Bos taurus GN=RPL10A PE=2 SV=3	GO:0000470(maturation of LSU-rRNA);GO:0003723(RNA binding);GO:0003735(structural constituent of ribosome);GO:0005730(nucleolus);GO:0005925(focal adhesion);GO:0006412(translation);GO:0016020(membrane);GO:0022625(cytosolic large ribosomal subunit);GO:0070062(extracellular exosome)	COG0081(Binds directly to 23S rRNA. The L1 stalk is quite mobile in the ribosome, and is involved in E site tRNA release (By similarity))	K02865	large subunit ribosomal protein L10Ae	-	phd03010(Ribosome)	H2QSV7.1 PF00687.19;Ribosomal_L1;	-	5.14	7	21	9.06	29.64	5	3	3	15.77	4	1.01	1.41	4.14	1.83	5.63	1.01	0.63	0.73	3.07	0.82	2.8	1.25	1.16272	up	0.0488437	1	yes
TRINITY_DN575_c7_g1	3216	TRINITY_DN575_c7_g1_i1	E3 ubiquitin-protein ligase RNF168-like [Cricetulus griseus]	RNF168	E3 ubiquitin-protein ligase RNF168 OS=Homo sapiens GN=RNF168 PE=1 SV=1	GO:0000151(ubiquitin ligase complex);GO:0004842(ubiquitin-protein transferase activity);GO:0005654(nucleoplasm);GO:0005737(cytoplasm);GO:0006302(double-strand break repair);GO:0006511(ubiquitin-dependent protein catabolic process);GO:0008270(zinc ion binding);GO:0010212(response to ionizing radiation);GO:0031491(nucleosome binding);GO:0034244(negative regulation of transcription elongation from R…	COG2802(Peptidase S16, lon domain protein)	NA	NA	NA	-	A0A0G2K3X4.1 PF13920.4;zf-C3HC4_3;	-	72	88.08	62.26	96.83	85.34	39.49	15	29	53	38.24	1.71	2.1	1.46	2.3	1.92	0.93	0.36	0.83	1.2	0.92	1.9	0.85	1.15128	up	3.14566e-05	0.0230174	yes
TRINITY_DN3161_c0_g1	615	TRINITY_DN3161_c0_g1_i1;TRINITY_DN3161_c0_g1_i2	PREDICTED: sodium channel protein type 1 subunit alpha isoform X2 [Macaca mulatta]	SCN1A	Sodium channel protein type 1 subunit alpha OS=Homo sapiens GN=SCN1A PE=1 SV=2	GO:0001518(voltage-gated sodium channel complex);GO:0002230(positive regulation of defense response to virus by host);GO:0005248(voltage-gated sodium channel activity);GO:0005886(plasma membrane);GO:0007628(adult walking behavior);GO:0014704(intercalated disc);GO:0019227(neuronal action potential propagation);GO:0019228(neuronal action potential);GO:0030018(Z disc);GO:0030315(T-tubule);GO:0033268…	COG1226(PotAssium voltage-gated channel)	K04833	voltage-gated sodium channel type I alpha	-	hsa04728(Dopaminergic synapse)	G3HQF1.1 PF00520.29;Ion_trans;	-	8	21.59	8.68	34.16	27.93	14.33	6.02	11.34	8.27	5	2.29	5.62	2.64	10.04	7.49	3.47	2.17	5.01	2.38	1.23	5.62	2.85	1.10068	up	0.0236866	0.896648	yes
TRINITY_DN27583_c0_g1	3451	TRINITY_DN27583_c0_g1_i1;TRINITY_DN27583_c0_g1_i2	PREDICTED: D(3) dopamine receptor isoform X1 [Mus musculus]	Drd3	D(3) dopamine receptor OS=Mus musculus GN=Drd3 PE=2 SV=1	GO:0000122(negative regulation of transcription by RNA polymerase II);GO:0001591(dopamine neurotransmitter receptor activity, coupled via Gi/Go);GO:0001963(synaptic transmission, dopaminergic);GO:0001975(response to amphetamine);GO:0002016(regulation of blood volume by renin-angiotensin);GO:0002031(G-protein coupled receptor internalization);GO:0004930(G-protein coupled receptor activity);GO:0004…	ENOG410XRW9(Receptor)	K04146	dopamine receptor D3	-	ngi04080(Neuroactive ligand-receptor interaction);ngi04728(Dopaminergic synapse)	P19020.1 PF00001.19;7tm_1;	-	50	157	210	43	40	48	31	32	52	64	1.1	3.48	4.61	0.94	0.83	1.08	0.71	0.85	1.09	1.42	2.19	1.03	1.09627	up	0.0107024	0.672926	yes
TRINITY_DN1772_c0_g2	2253	TRINITY_DN1772_c0_g2_i1;TRINITY_DN1772_c0_g2_i2;TRINITY_DN1772_c0_g2_i3;TRINITY_DN1772_c0_g2_i4;TRINITY_DN1772_c0_g2_i5	PREDICTED: forkhead box protein B1 isoform X1 [Chlorocebus sabaeus]	FOXB1	Forkhead box protein B1 OS=Homo sapiens GN=FOXB1 PE=1 SV=3	GO:0000981(RNA polymerase II transcription factor activity, sequence-specific DNA binding);GO:0001655(urogenital system development);GO:0001756(somitogenesis);GO:0005515(protein binding);GO:0005634(nucleus);GO:0006351(transcription, DNA-templated);GO:0006357(regulation of transcription by RNA polymerase II);GO:0007412(axon target recognition);GO:0007595(lactation);GO:0008542(visual learning);GO:0…	COG5025(forkhead box)	NA	NA	NA	-	F6XBS2.1 PF00250.16;Forkhead;	Fork_head	72.99	291.85	260.87	100.23	76.37	51.83	71.38	39	96.19	113.08	4.56	15.27	13.33	5.5	6.08	3.05	5.11	2.39	6.38	6.51	8.95	4.69	1.06967	up	0.00648529	0.524992	yes
TRINITY_DN2668_c0_g1	6139	TRINITY_DN2668_c0_g1_i1	PREDICTED: leucine-rich repeat LGI family member 2 [Nannospalax galili]	LGI2	Leucine-rich repeat LGI family member 2 OS=Homo sapiens GN=LGI2 PE=2 SV=1	GO:0005576(extracellular region)	ENOG410XSZV(Leucine-rich repeat LGI family, member 2)	NA	NA	NA	-	F7HDY9.1 PF03736.15;EPTP;	-	298	1051.18	1242.06	547.02	479.36	287	293	325	343	401	3.51	12.44	14.49	6.45	5.37	3.36	3.52	4.63	3.85	4.78	8.45	4.03	1.06795	up	0.000277734	0.0964674	yes
TRINITY_DN3278_c0_g1	6026	TRINITY_DN3278_c0_g1_i10;TRINITY_DN3278_c0_g1_i100;TRINITY_DN3278_c0_g1_i101;TRINITY_DN3278_c0_g1_i102;TRINITY_DN3278_c0_g1_i103;TRINITY_DN3278_c0_g1_i104;TRINITY_DN3278_c0_g1_i106;TRINITY_DN3278_c0_g1_i107;TRINITY_DN3278_c0_g1_i108;TRINITY_DN3278_c0_g1_i109;TRINITY_DN3278_c0_g1_i11;TRINITY_DN3278_c0_g1_i110;TRINITY_DN3278_c0_g1_i12;TRINITY_DN3278_c0_g1_i13;TRINITY_DN3278_c0_g1_i14;TRINITY_DN3278…	PREDICTED: ethanolamine-phosphate phospho-lyase isoform X1 [Nannospalax galili]	ETNPPL	Ethanolamine-phosphate phospho-lyase OS=Homo sapiens GN=ETNPPL PE=1 SV=1	GO:0030170(pyridoxal phosphate binding);GO:0042802(identical protein binding)	COG0160(transaminase activity)	K14286	ethanolamine-phosphate phospho-lyase	EC:4.2.3.2	ngi00564(Glycerophospholipid metabolism)	G1T9T6.2 PF00202.19;Aminotran_3;	-	3546.99	3473.33	2327.6	3960.07	2707.11	1760.04	1509.71	1256.48	1294.65	1481.25	118.14	113.54	85.69	138.47	89.5	62.33	56.02	53.37	48.99	49.22	109.07	53.99	1.05272	up	6.17677e-13	2.63581e-09	yes
TRINITY_DN1787_c0_g2	2476	TRINITY_DN1787_c0_g2_i1	homeobox protein OTX1 isoform X1 [Equus caballus]	OTX1	Homeobox protein OTX1 OS=Homo sapiens GN=OTX1 PE=1 SV=1	GO:0000978(RNA polymerase II proximal promoter sequence-specific DNA binding);GO:0005634(nucleus);GO:0006366(transcription by RNA polymerase II);GO:0009952(anterior/posterior pattern specification);GO:0022037(metencephalon development);GO:0030901(midbrain development);GO:0042472(inner ear morphogenesis);GO:0045944(positive regulation of transcription by RNA polymerase II);GO:0048852(diencephalon …	ENOG4111XIJ(homeobox)	K09326	homeobox protein OTX1	-	ngi04550(Signaling pathways regulating pluripotency of stem cells)	H3CAM2.1 PF00046.27;Homeobox;	TF_Otx	15	69	55	83	46.01	52	3	26	10	32	0.48	2.21	1.74	2.65	1.39	1.65	0.1	1	0.3	1.03	1.69	0.82	1.05112	up	0.0424437	1	yes
TRINITY_DN871_c1_g1	3689	TRINITY_DN871_c1_g1_i1;TRINITY_DN871_c1_g1_i10;TRINITY_DN871_c1_g1_i11;TRINITY_DN871_c1_g1_i12;TRINITY_DN871_c1_g1_i13;TRINITY_DN871_c1_g1_i14;TRINITY_DN871_c1_g1_i15;TRINITY_DN871_c1_g1_i16;TRINITY_DN871_c1_g1_i17;TRINITY_DN871_c1_g1_i18;TRINITY_DN871_c1_g1_i19;TRINITY_DN871_c1_g1_i2;TRINITY_DN871_c1_g1_i20;TRINITY_DN871_c1_g1_i21;TRINITY_DN871_c1_g1_i22;TRINITY_DN871_c1_g1_i23;TRINITY_DN871_c1_…	PREDICTED: copine-9 [Chlorocebus sabaeus]	CPNE9	Copine-9 OS=Homo sapiens GN=CPNE9 PE=1 SV=3	GO:0005615(extracellular space);GO:0070062(extracellular exosome);GO:1903861(positive regulation of dendrite extension)	ENOG410XPC8(copine family)	NA	NA	NA	-	G3REA9.1 PF07002.14;Copine;	-	547.92	1491.51	2008.52	670.35	592.82	515.73	445	347.08	552.99	625.16	24.5	62.16	81.82	26.95	23.06	21.38	19.41	18.69	20.61	25.7	43.7	21.16	1.04784	up	0.000465959	0.130081	yes
TRINITY_DN12920_c0_g1	720	TRINITY_DN12920_c0_g1_i1;TRINITY_DN12920_c0_g1_i2	PREDICTED: tetranectin [Nannospalax galili]	CLEC3B	Tetranectin OS=Homo sapiens GN=CLEC3B PE=1 SV=3	GO:0001652(granular component);GO:0005509(calcium ion binding);GO:0005615(extracellular space);GO:0005737(cytoplasm);GO:0008201(heparin binding);GO:0010756(positive regulation of plasminogen activation);GO:0030282(bone mineralization)	ENOG4111IV3(C-type lectin domain family 3 member B)	NA	NA	NA	-	I3N2H9.1 PF00059.19;Lectin_C;	-	50	52	58	57	20	7	20.08	34	11	35	8.65	9.2	10.03	10.09	4.66	1.24	3.93	7.26	1.87	6.27	8.53	4.11	1.03933	up	0.0140637	0.744853	yes
TRINITY_DN1348_c2_g1	2782	TRINITY_DN1348_c2_g1_i1;TRINITY_DN1348_c2_g1_i2;TRINITY_DN1348_c2_g1_i3	unnamed protein product [Mus musculus]	RALGPS1	Ras-specific guanine nucleotide-releasing factor RalGPS1 OS=Gallus gallus GN=RALGPS1 PE=2 SV=1	GO:0005085(guanyl-nucleotide exchange factor activity);GO:0005737(cytoplasm);GO:0005886(plasma membrane);GO:0007264(small GTPase mediated signal transduction);GO:0032485(regulation of Ral protein signal transduction);GO:0043547(positive regulation of GTPase activity)	ENOG41124EU(RasGEF)	-	-	-	-	H9GJK0.1 PF00169.27;PH;	-	193.99	76.77	207.9	107.53	314.92	54.12	41	93.88	196.99	39.31	5.42	2.17	5.77	3.02	8.37	1.51	1.17	3.19	5.28	1.11	4.95	2.45	1.02456	up	0.0145057	0.750952	yes
TRINITY_DN37774_c0_g1	2004	TRINITY_DN37774_c0_g1_i1;TRINITY_DN37774_c0_g1_i2;TRINITY_DN37774_c0_g1_i3	PREDICTED: single-minded homolog 2 [Nannospalax galili]	Sim2	Single-minded homolog 2 OS=Mus musculus GN=Sim2 PE=1 SV=1	GO:0000122(negative regulation of transcription by RNA polymerase II);GO:0000981(RNA polymerase II transcription factor activity, sequence-specific DNA binding);GO:0003677(DNA binding);GO:0003700(DNA binding transcription factor activity);GO:0005515(protein binding);GO:0005634(nucleus);GO:0005654(nucleoplasm);GO:0006351(transcription, DNA-templated);GO:0006355(regulation of transcription, DNA-tem…	ENOG410XY57(Single-minded homolog)	NA	NA	NA	-	G1LG64.1 PF06621.10;SIM_C;	bHLH	21	78.91	76	77.01	49	26	17	29	31	39	0.87	4.53	4.45	4.3	3.18	1.77	0.71	1.87	1.55	1.93	3.47	1.57	1.01852	up	0.00371404	0.420235	yes
TRINITY_DN27230_c0_g1	5898	TRINITY_DN27230_c0_g1_i1;TRINITY_DN27230_c0_g1_i10;TRINITY_DN27230_c0_g1_i11;TRINITY_DN27230_c0_g1_i12;TRINITY_DN27230_c0_g1_i13;TRINITY_DN27230_c0_g1_i14;TRINITY_DN27230_c0_g1_i2;TRINITY_DN27230_c0_g1_i3;TRINITY_DN27230_c0_g1_i4;TRINITY_DN27230_c0_g1_i5;TRINITY_DN27230_c0_g1_i6;TRINITY_DN27230_c0_g1_i7;TRINITY_DN27230_c0_g1_i8;TRINITY_DN27230_c0_g1_i9	PREDICTED: putative ciliary rootlet coiled-coil protein 2 [Nannospalax galili]	CROCC2	Putative ciliary rootlet coiled-coil protein 2 OS=Homo sapiens GN=CROCC2 PE=5 SV=3	-	ENOG410XPG3(Ciliary rootlet coiled-coil, rootletin)	NA	NA	NA	-	F6XLV1.2 PF15035.4;Rootletin;	-	462.92	147.02	536.19	355.99	89	86	169	147	286	66	19.85	4.19	13.17	9.48	2.38	1.96	3.66	4.43	7	1.37	9.81	3.68	1.01178	up	0.0179269	0.802046	yes
TRINITY_DN5534_c4_g1	1885	TRINITY_DN5534_c4_g1_i1	conserved oligomeric Golgi complex subunit 2 isoform X1 [Meriones unguiculatus]	Cog2	Conserved oligomeric Golgi complex subunit 2 OS=Mus musculus GN=Cog2 PE=1 SV=2	GO:0005794(Golgi apparatus);GO:0005795(Golgi stack);GO:0005829(cytosol);GO:0006891(intra-Golgi vesicle-mediated transport);GO:0007030(Golgi organization);GO:0015031(protein transport);GO:0016020(membrane);GO:0017119(Golgi transport complex)	ENOG410XU2D(Golgi organization)	NA	NA	NA	-	A0A091EFS6.1 PF12022.6;DUF3510;	-	95.5	80.37	80.14	140.91	139.19	48.67	20.89	43.55	49.47	91.09	4.19	3.56	3.49	6.22	5.82	2.13	0.94	2.32	2.08	4.06	4.66	2.31	1.00804	up	0.00114865	0.222801	yes
TRINITY_DN11553_c0_g3	1052	TRINITY_DN11553_c0_g3_i1	PREDICTED: putative E3 ubiquitin-protein ligase SH3RF2 isoform X1 [Nannospalax galili]	SH3RF2	Putative E3 ubiquitin-protein ligase SH3RF2 OS=Homo sapiens GN=SH3RF2 PE=1 SV=3	GO:0005515(protein binding)	ENOG410XS5R(protein ubiquitination)	NA	NA	NA	-	-	-	5.86	6	21.68	7	19.65	7.79	3	3.86	8	6	0.55	0.57	2.03	0.67	1.77	0.74	0.29	0.44	0.73	0.58	1.12	0.56	1.00334	up	0.0492824	1	yes
TRINITY_DN6833_c1_g1	4274	TRINITY_DN6833_c1_g1_i1;TRINITY_DN6833_c1_g1_i2;TRINITY_DN6833_c1_g1_i3;TRINITY_DN6833_c1_g1_i4;TRINITY_DN6833_c1_g1_i5;TRINITY_DN6833_c1_g1_i6;TRINITY_DN6833_c1_g1_i7	PREDICTED: cytosolic phospholipase A2 zeta [Nannospalax galili]	PLA2G4F	Cytosolic phospholipase A2 zeta OS=Homo sapiens GN=PLA2G4F PE=2 SV=3	GO:0001516(prostaglandin biosynthetic process);GO:0004622(lysophospholipase activity);GO:0004623(phospholipase A2 activity);GO:0005765(lysosomal membrane);GO:0005829(cytosol);GO:0006644(phospholipid metabolic process);GO:0008970(phosphatidylcholine 1-acylhydrolase activity);GO:0009395(phospholipid catabolic process);GO:0031982(vesicle);GO:0032587(ruffle membrane);GO:0036148(phosphatidylglycerol a…	ENOG410XR72(phospholipase A2 group)	K16342	cytosolic phospholipase A2	EC:3.1.1.4	ngi00564(Glycerophospholipid metabolism);ngi00565(Ether lipid metabolism);ngi00590(Arachidonic acid metabolism);ngi00591(Linoleic acid metabolism);ngi00592(alpha-Linolenic acid metabolism);ngi04014(Ras signaling pathway);ngi04010(MAPK signaling pathway);ngi04370(VEGF signaling pathway);ngi04072(Phospholipase D signaling pathway);ngi04217(Necroptosis);ngi04611(Platelet activation);ngi04664(Fc epsi…	G3H0Y6.1 PF01735.16;PLA2_B;	-	125	139.29	298.01	251.98	146.94	86	34	97	160	87	4.68	6.42	9.77	9.54	7.46	2.44	1.01	4.06	5.68	3.05	7.57	3.25	0.99579	up	0.00250934	0.333141	yes
TRINITY_DN68194_c0_g1	2241	TRINITY_DN68194_c0_g1_i1	neuropeptide S receptor [Mesocricetus auratus]	Npsr1	Neuropeptide S receptor OS=Rattus norvegicus GN=Npsr1 PE=2 SV=1	GO:0003674(molecular_function);GO:0005000(vasopressin receptor activity);GO:0005575(cellular_component);GO:0005737(cytoplasm);GO:0005887(integral component of plasma membrane);GO:0007218(neuropeptide signaling pathway);GO:0008188(neuropeptide receptor activity);GO:0042755(eating behavior);GO:0051281(positive regulation of release of sequestered calcium ion into cytosol);GO:0060013(righting reflex…	ENOG410XRW9(Receptor)	NA	NA	NA	-	H2PME1.1 PF00001.19;7tm_1;	-	49	108	100	135.29	86	67	37	37	46	48	1.75	3.89	3.54	4.86	2.93	2.39	1.36	1.6	1.57	1.74	3.39	1.73	0.956831	up	0.000699402	0.165808	yes
TRINITY_DN25117_c0_g1	1526	TRINITY_DN25117_c0_g1_i1;TRINITY_DN25117_c0_g1_i2;TRINITY_DN25117_c0_g1_i3;TRINITY_DN25117_c0_g1_i4	multidrug and toxin extrusion protein 2 isoform X1 [Mus caroli]	Slc47a2	Multidrug and toxin extrusion protein 2 OS=Mus musculus GN=Slc47a2 PE=1 SV=1	GO:0005575(cellular_component);GO:0006855(drug transmembrane transport);GO:0015297(antiporter activity);GO:0016020(membrane);GO:0016021(integral component of membrane);GO:0055085(transmembrane transport)	COG0534(Mate efflux family protein)	NA	NA	NA	-	I3N1J5.1 PF01554.16;MatE;	-	113	46	184	85	49.95	29	47	55	70	35	6.94	2.9	11.16	5.19	2.87	1.79	3.08	3.89	4.2	2.23	5.81	3.04	0.94397	up	0.0116131	0.69379	yes
TRINITY_DN9866_c0_g1	1681	TRINITY_DN9866_c0_g1_i1;TRINITY_DN9866_c0_g1_i2	syntenin-1 isoform 3 [Homo sapiens]	SDCBP	Syntenin-1 OS=Homo sapiens GN=SDCBP PE=1 SV=1	GO:0005622(intracellular);GO:0007268(chemical synaptic transmission);GO:0016021(integral component of membrane);GO:0030036(actin cytoskeleton organization);GO:0035556(intracellular signal transduction)	ENOG410YNPQ(syndecan binding protein (syntenin))	NA	NA	NA	-	Q6DFR3.1 PF00595.22;PDZ;	-	42.66	46.76	22.84	32.14	41.23	15.5	14.61	26.57	23.69	9.73	2.15	2.38	1.14	1.63	1.99	0.95	0.76	3.34	1.15	0.5	1.86	1.34	0.9192	up	0.00640738	0.521512	yes
TRINITY_DN2670_c0_g2	5848	TRINITY_DN2670_c0_g2_i1	PREDICTED: collagen alpha-1(XXIV) chain [Nannospalax galili]	COL24A1	Collagen alpha-1(XXIV) chain OS=Homo sapiens GN=COL24A1 PE=1 SV=2	GO:0002244(hematopoietic progenitor cell differentiation);GO:0005201(extracellular matrix structural constituent);GO:0005515(protein binding);GO:0005576(extracellular region);GO:0005581(collagen trimer);GO:0005788(endoplasmic reticulum lumen)	ENOG410XNMM(collagen, type)	K19721	collagen, type V/XI/XXIV/XXVII, alpha	-	ngi04974(Protein digestion and absorption)	G1MWR8.2 PF01410.16;COLFI;	-	106	317.88	569	104	111.32	265.39	64	63.04	134.87	103	1.31	3.96	6.99	1.29	1.31	3.27	0.81	0.95	1.59	1.29	2.97	1.58	0.915837	up	0.0480103	1	yes
TRINITY_DN67713_c0_g1	1703	TRINITY_DN67713_c0_g1_i1	PREDICTED: neurexophilin-4 [Nannospalax galili]	Nxph4	Neurexophilin-4 OS=Rattus norvegicus GN=Nxph4 PE=2 SV=1	GO:0005102(receptor binding);GO:0005576(extracellular region)	ENOG4111F7U(May be signaling molecules that resemble neuropeptides (By similarity))	K00600	glycine hydroxymethyltransferase	EC:2.1.2.1	aam00630(Glyoxylate and dicarboxylate metabolism);aam00260(Glycine, serine and threonine metabolism);aam00670(One carbon pool by folate)	M7BMH6.1 PF06312.10;Neurexophilin;	-	86	317.86	497	302.1	229	136	86	171	161	170	4.27	15.93	24.51	15.1	10.85	6.76	4.4	10.32	7.68	8.59	14.13	7.55	0.915456	up	0.00646336	0.524639	yes
TRINITY_DN14928_c0_g3	1912	TRINITY_DN14928_c0_g3_i1	unnamed protein product [Mus musculus]	Slc6a3	Sodium-dependent dopamine transporter OS=Mus musculus GN=Slc6a3 PE=1 SV=2	GO:0002020(protease binding);GO:0005102(receptor binding);GO:0005215(transporter activity);GO:0005328(neurotransmitter:sodium symporter activity);GO:0005330(dopamine:sodium symporter activity);GO:0005515(protein binding);GO:0005886(plasma membrane);GO:0005887(integral component of plasma membrane);GO:0006810(transport);GO:0006836(neurotransmitter transport);GO:0007595(lactation);GO:0007608(sensor…	COG0733(Transporter)	K05036	solute carrier family 6 (neurotransmitter transporter, dopamine) member 3	-	mmu04728(Dopaminergic synapse);mmu05012(Parkinson disease);mmu05030(Cocaine addiction);mmu05031(Amphetamine addiction);mmu05034(Alcoholism)	G1RJZ8.1 PF00209.16;SNF;	-	42.59	13.25	40	12	61	28	10	21	8	17	1.84	0.58	1.71	0.52	2.51	1.21	0.44	1.1	0.33	0.75	1.43	0.77	0.915014	up	0.0488143	1	yes
TRINITY_DN29071_c0_g2	9470	TRINITY_DN29071_c0_g2_i1;TRINITY_DN29071_c0_g2_i2;TRINITY_DN29071_c0_g2_i3	PREDICTED: anaphase-promoting complex subunit 1 [Jaculus jaculus]	ANAPC1	Anaphase-promoting complex subunit 1 OS=Homo sapiens GN=ANAPC1 PE=1 SV=1	GO:0000090(mitotic anaphase);GO:0005654(nucleoplasm);GO:0005680(anaphase-promoting complex);GO:0005829(cytosol);GO:0031145(anaphase-promoting complex-dependent catabolic process);GO:0043161(proteasome-mediated ubiquitin-dependent protein catabolic process);GO:0051301(cell division);GO:0070979(protein K11-linked ubiquitination)	ENOG410XQ83(Anaphase promoting complex subunit 1)	K03348	anaphase-promoting complex subunit 1	-	ccan04120(Ubiquitin mediated proteolysis);ccan04110(Cell cycle);ccan04114(Oocyte meiosis);ccan04914(Progesterone-mediated oocyte maturation);ccan05166(HTLV-I infection)	G1MVD1.2 PF12859.5;ANAPC1;	-	4020.11	4001.11	3884.85	4662.93	3916.66	1872.34	1858.84	2528.57	2033.98	1897.3	45.99	43.96	48.33	52.23	41.64	21.5	22.2	35.82	21.68	20.52	46.43	24.34	0.914706	up	3.65299e-11	1.36398e-07	yes
TRINITY_DN4437_c0_g1	3823	TRINITY_DN4437_c0_g1_i1;TRINITY_DN4437_c0_g1_i10;TRINITY_DN4437_c0_g1_i11;TRINITY_DN4437_c0_g1_i12;TRINITY_DN4437_c0_g1_i13;TRINITY_DN4437_c0_g1_i14;TRINITY_DN4437_c0_g1_i15;TRINITY_DN4437_c0_g1_i2;TRINITY_DN4437_c0_g1_i3;TRINITY_DN4437_c0_g1_i4;TRINITY_DN4437_c0_g1_i5;TRINITY_DN4437_c0_g1_i6;TRINITY_DN4437_c0_g1_i7;TRINITY_DN4437_c0_g1_i8;TRINITY_DN4437_c0_g1_i9	PREDICTED: meprin A subunit alpha [Nannospalax galili]	Mep1a	Meprin A subunit alpha OS=Rattus norvegicus GN=Mep1a PE=1 SV=2	GO:0004222(metalloendopeptidase activity);GO:0006508(proteolysis);GO:0008270(zinc ion binding);GO:0016020(membrane);GO:0017090(meprin A complex);GO:0070062(extracellular exosome)	ENOG410ZPX7(Meprin A)	K01395	meprin A	EC:3.4.24.18	ngi04974(Protein digestion and absorption)	F1PUY6.2 PF00629.21;MAM;	-	590	256.44	656.98	301.42	212	126	244	234.36	307	105	15.16	6.96	16.72	7.36	5.79	3.3	7.2	8	7.36	2.6	10.4	5.69	0.907437	up	0.00709122	0.550709	yes
TRINITY_DN65322_c0_g1	1960	TRINITY_DN65322_c0_g1_i1	PREDICTED: keratocan [Nannospalax galili]	Kera	Keratocan OS=Mus musculus GN=Kera PE=2 SV=1	GO:0005576(extracellular region);GO:0005615(extracellular space);GO:0007409(axonogenesis);GO:0061303(cornea development in camera-type eye)	COG4886(leucine Rich Repeat)	NA	NA	NA	-	G5BSJ4.1 PF13855.4;LRR_8;	-	26	43	54	79	27	25	19	19	34	20	1.09	1.82	2.24	3.33	1.08	1.05	0.82	0.97	1.37	0.85	1.91	1.01	0.903198	up	0.00807628	0.588749	yes
TRINITY_DN64017_c0_g3	3202	TRINITY_DN64017_c0_g3_i1	DDX54 [Cricetulus griseus]	Ddx54	ATP-dependent RNA helicase DDX54 OS=Mus musculus GN=Ddx54 PE=1 SV=1	GO:0003714(transcription corepressor activity);GO:0003723(RNA binding);GO:0004004(ATP-dependent RNA helicase activity);GO:0005102(receptor binding);GO:0005524(ATP binding);GO:0005634(nucleus);GO:0005730(nucleolus);GO:0005737(cytoplasm);GO:0005794(Golgi apparatus);GO:0006396(RNA processing);GO:0010501(RNA secondary structure unwinding);GO:0016020(membrane);GO:0016070(RNA metabolic process);GO:0030…	ENOG410XQE5(atp-dependent rna helicase)	NA	NA	NA	-	-	-	82.76	87.89	176.61	53.16	39.35	36.32	53.04	58.72	53.02	21.36	1.97	2.1	4.17	1.27	0.89	0.86	1.29	1.69	1.21	0.52	2.08	1.11	0.901339	up	0.0212888	0.862086	yes
TRINITY_DN7019_c0_g1	2089	TRINITY_DN7019_c0_g1_i1;TRINITY_DN7019_c0_g1_i2	PREDICTED: tumor necrosis factor ligand superfamily member 11 isoform X1 [Nannospalax galili]	TNFSF11	Tumor necrosis factor ligand superfamily member 11 OS=Homo sapiens GN=TNFSF11 PE=1 SV=1	GO:0001503(ossification);GO:0002158(osteoclast proliferation);GO:0002548(monocyte chemotaxis);GO:0005125(cytokine activity);GO:0005164(tumor necrosis factor receptor binding);GO:0005576(extracellular region);GO:0005615(extracellular space);GO:0005737(cytoplasm);GO:0005886(plasma membrane);GO:0005887(integral component of plasma membrane);GO:0006955(immune response);GO:0007257(activation of JUN ki…	ENOG410YGCE(tumor necrosis factor (ligand) superfamily, member 11)	K05473	tumor necrosis factor ligand superfamily member 11	-	ngi04064(NF-kappa B signaling pathway);ngi04060(Cytokine-cytokine receptor interaction);ngi04917(Prolactin signaling pathway);ngi04928(Parathyroid hormone synthesis, secretion and action);ngi04380(Osteoclast differentiation);ngi05224(Breast cancer);ngi05323(Rheumatoid arthritis)	G1LQJ4.1 PF00229.16;TNF;	-	31	44	68	26	23	35	10	17	16	22	1.2	1.72	2.62	1.01	0.85	1.36	0.41	0.8	0.6	0.88	1.48	0.81	0.879894	up	0.0219918	0.869176	yes
TRINITY_DN11691_c1_g1	1591	TRINITY_DN11691_c1_g1_i1	PREDICTED: ralBP1-associated Eps domain-containing protein 1 [Saimiri boliviensis boliviensis]	REPS1	RalBP1-associated Eps domain-containing protein 1 OS=Homo sapiens GN=REPS1 PE=1 SV=3	GO:0005509(calcium ion binding)	ENOG410ZSYS(RALBP1 associated Eps domain containing)	NA	NA	NA	-	-	-	52	26	28.88	25	19	11.02	12	23	10	21	2.81	1.42	1.55	1.36	0.98	0.6	0.67	1.51	0.52	1.16	1.62	0.89	0.870107	up	0.023736	0.896648	yes
TRINITY_DN26206_c0_g2	3146	TRINITY_DN26206_c0_g2_i1;TRINITY_DN26206_c0_g2_i2;TRINITY_DN26206_c0_g2_i3;TRINITY_DN26206_c0_g2_i4	PREDICTED: protein FAM83H [Nannospalax galili]	Fam83h	Protein FAM83H OS=Mus musculus GN=Fam83h PE=1 SV=1	GO:0005737(cytoplasm);GO:0005856(cytoskeleton);GO:0019901(protein kinase binding);GO:0030335(positive regulation of cell migration);GO:0031214(biomineral tissue development);GO:0044380(protein localization to cytoskeleton);GO:0045095(keratin filament);GO:0045104(intermediate filament cytoskeleton organization);GO:1990254(keratin filament binding)	ENOG410YB0T(family with sequence similarity 83, member H)	NA	NA	NA	-	D3ZRK0.1 PF07894.10;DUF1669;	-	555.37	324.04	986.61	351.61	197.04	184.69	274.52	315.35	304.98	175.23	16.22	9.98	29.1	10.25	5.34	4.79	8.37	11.68	7.97	5.03	14.18	7.57	0.863346	up	0.0109037	0.676229	yes
TRINITY_DN16997_c0_g1	1247	TRINITY_DN16997_c0_g1_i1	PREDICTED: pro-MCH [Nannospalax galili]	PMCH	Pro-MCH OS=Canis lupus familiaris GN=PMCH PE=2 SV=1	GO:0005576(extracellular region);GO:0005634(nucleus);GO:0007218(neuropeptide signaling pathway);GO:0007268(chemical synaptic transmission);GO:0007631(feeding behavior);GO:0030354(melanin-concentrating hormone activity)	ENOG410XWB7(pro-melanin-concentrating hormone)	NA	NA	NA	-	F7INJ6.1 PF05824.10;Pro-MCH;	-	3671.03	5852.49	3684.48	12497.3	4404.42	4208.14	459.27	4411.69	2437.83	4322.27	272.49	439.57	271.89	936.65	312.42	313.66	35.3	399.24	174.68	327.56	446.6	250.09	0.837447	up	0.0485259	1	yes
TRINITY_DN27770_c0_g1	2854	TRINITY_DN27770_c0_g1_i1;TRINITY_DN27770_c0_g1_i11;TRINITY_DN27770_c0_g1_i12;TRINITY_DN27770_c0_g1_i13;TRINITY_DN27770_c0_g1_i14	PREDICTED: mutS protein homolog 5 isoform X2 [Nannospalax galili]	MSH5	MutS protein homolog 5 OS=Homo sapiens GN=MSH5 PE=1 SV=1	GO:0005524(ATP binding);GO:0006298(mismatch repair);GO:0030983(mismatched DNA binding)	COG0249(that it carries out the mismatch recognition step. This protein has a weak ATPase activity (By similarity))	NA	NA	NA	-	F7CYI4.1 PF05192.16;MutS_III;	-	84.03	48.56	100.39	46	51	17	36	53	33	34	6.05	6.52	7.41	1.31	1.36	0.49	1.03	7.65	7.52	0.97	4.53	3.53	0.831619	up	0.0151253	0.767067	yes
TRINITY_DN28986_c0_g1	3892	TRINITY_DN28986_c0_g1_i1	PREDICTED: LOW QUALITY PROTEIN: chloride intracellular channel protein 6 [Chlorocebus sabaeus]	Clic6	Chloride intracellular channel protein 6 OS=Mus musculus GN=Clic6 PE=1 SV=1	GO:0005244(voltage-gated ion channel activity);GO:0005254(chloride channel activity);GO:0005634(nucleus);GO:0005737(cytoplasm);GO:0005886(plasma membrane);GO:0006811(ion transport);GO:0006821(chloride transport);GO:0008022(protein C-terminus binding);GO:0016020(membrane);GO:0016021(integral component of membrane);GO:0031749(D2 dopamine receptor binding);GO:0031750(D3 dopamine receptor binding);GO…	ENOG410ZRK6(Chloride intracellular channel)	NA	NA	NA	-	F7IJP0.1 PF13410.4;GST_C_2;	-	286	581.3	1011	611.19	248.27	284	248	383	248	292.99	5.49	11.22	19.24	11.76	4.54	5.43	4.87	8.9	4.55	5.7	10.45	5.89	0.82781	up	0.00769009	0.571419	yes
TRINITY_DN31053_c0_g1	1905	TRINITY_DN31053_c0_g1_i1;TRINITY_DN31053_c0_g1_i2;TRINITY_DN31053_c0_g1_i3;TRINITY_DN31053_c0_g1_i4	uncharacterized protein LOC292543 [Rattus norvegicus]	Slc7a3	Cationic amino acid transporter 3 OS=Mus musculus GN=Slc7a3 PE=2 SV=1	GO:0000064(L-ornithine transmembrane transporter activity);GO:0003333(amino acid transmembrane transport);GO:0015171(amino acid transmembrane transporter activity);GO:0015181(arginine transmembrane transporter activity);GO:0015189(L-lysine transmembrane transporter activity);GO:0016021(integral component of membrane);GO:0097638(L-arginine import across plasma membrane);GO:1903352(L-ornithine tran…	COG0531(amino acid)	NA	NA	NA	-	M3YER8.1 PF13520.4;AA_permease_2;	zf-C2H2	74.95	55.02	91	51	67.02	36.06	16	44	61.03	27	3.82	2.6	4.71	2.52	3.19	1.78	0.89	2.72	2.87	1.24	3.37	1.9	0.812161	up	0.0101975	0.659328	yes
TRINITY_DN30252_c0_g3	1299	TRINITY_DN30252_c0_g3_i1	SPTBN2 [Cricetulus griseus]	SPTBN2	Spectrin beta chain, non-erythrocytic 2 OS=Homo sapiens GN=SPTBN2 PE=1 SV=3	GO:0000139(Golgi membrane);GO:0000165(MAPK cascade);GO:0003779(actin binding);GO:0005088(Ras guanyl-nucleotide exchange factor activity);GO:0005200(structural constituent of cytoskeleton);GO:0005543(phospholipid binding);GO:0005615(extracellular space);GO:0005737(cytoplasm);GO:0005768(endosome);GO:0005829(cytosol);GO:0006888(ER to Golgi vesicle-mediated transport);GO:0007411(axon guidance);GO:000…	COG5069(Microtubule associated monoxygenase, calponin and LIM domain containing)	NA	NA	NA	-	A0A091DCZ4.1 PF00435.19;Spectrin;	-	31.82	29.94	49.42	24.34	43.2	34.5	8.12	11.29	27.54	17.41	2.24	2.13	3.45	1.73	2.9	2.43	0.59	0.97	1.87	1.25	2.49	1.42	0.810782	up	0.0238036	0.896648	yes
TRINITY_DN547_c4_g1	2457	TRINITY_DN547_c4_g1_i1	LHX1, partial [Cricetulus griseus]	Lhx1	LIM/homeobox protein Lhx1 OS=Mesocricetus auratus GN=Lhx1 PE=2 SV=1	GO:0001655(urogenital system development);GO:0001657(ureteric bud development);GO:0001702(gastrulation with mouth forming second);GO:0001705(ectoderm formation);GO:0001706(endoderm formation);GO:0001822(kidney development);GO:0003700(DNA binding transcription factor activity);GO:0003714(transcription corepressor activity);GO:0005634(nucleus);GO:0006366(transcription by RNA polymerase II);GO:00072…	ENOG410YIJ3(sequence-specific DNA binding)	NA	NA	NA	-	W5LLU6.1 PF00412.20;LIM;	Homeobox	104.03	85	113	96.37	40	39	77	28	60	34.74	3.34	2.75	3.6	3.11	1.22	1.25	2.54	1.09	1.84	1.13	2.8	1.57	0.803913	up	0.0128738	0.710821	yes
TRINITY_DN3616_c3_g1	5815	TRINITY_DN3616_c3_g1_i1;TRINITY_DN3616_c3_g1_i10;TRINITY_DN3616_c3_g1_i11;TRINITY_DN3616_c3_g1_i12;TRINITY_DN3616_c3_g1_i13;TRINITY_DN3616_c3_g1_i14;TRINITY_DN3616_c3_g1_i15;TRINITY_DN3616_c3_g1_i16;TRINITY_DN3616_c3_g1_i18;TRINITY_DN3616_c3_g1_i2;TRINITY_DN3616_c3_g1_i20;TRINITY_DN3616_c3_g1_i21;TRINITY_DN3616_c3_g1_i22;TRINITY_DN3616_c3_g1_i25;TRINITY_DN3616_c3_g1_i26;TRINITY_DN3616_c3_g1_i27;T…	protein TBATA isoform X3 [Microtus ochrogaster]	Tbata	Protein TBATA OS=Mus musculus GN=Tbata PE=1 SV=2	GO:0005515(protein binding);GO:0005634(nucleus);GO:0005737(cytoplasm);GO:0005829(cytosol);GO:0007275(multicellular organism development);GO:0007283(spermatogenesis);GO:0030154(cell differentiation);GO:0048515(spermatid differentiation)	ENOG4111YVM(thymus, brain and testes associated)	-	-	-	-	Q7TSD4.2 PF15256.4;SPATIAL;	-	684.85	458.88	1230.14	591.18	394.77	251.74	622.54	350.6	447.42	144.79	18.25	10.93	30.15	14.81	9.91	6.61	18.44	10.13	10.38	3.82	16.81	9.88	0.802889	up	0.018306	0.812454	yes
TRINITY_DN1086_c0_g1	8977	TRINITY_DN1086_c0_g1_i1;TRINITY_DN1086_c0_g1_i10;TRINITY_DN1086_c0_g1_i11;TRINITY_DN1086_c0_g1_i12;TRINITY_DN1086_c0_g1_i13;TRINITY_DN1086_c0_g1_i2;TRINITY_DN1086_c0_g1_i3;TRINITY_DN1086_c0_g1_i4;TRINITY_DN1086_c0_g1_i5;TRINITY_DN1086_c0_g1_i6;TRINITY_DN1086_c0_g1_i7;TRINITY_DN1086_c0_g1_i8;TRINITY_DN1086_c0_g1_i9	collagen alpha-1(V) chain isoform X2 [Cricetulus griseus]	COL5A1	Collagen alpha-1(V) chain OS=Cricetulus longicaudatus GN=COL5A1 PE=2 SV=1	GO:0001568(blood vessel development);GO:0003007(heart morphogenesis);GO:0005201(extracellular matrix structural constituent);GO:0005515(protein binding);GO:0005576(extracellular region);GO:0005581(collagen trimer);GO:0005588(collagen type V trimer);GO:0005604(basement membrane);GO:0005615(extracellular space);GO:0007155(cell adhesion);GO:0008201(heparin binding);GO:0016477(cell migration);GO:0030…	ENOG410XNMM(collagen, type)	K19721	collagen, type V/XI/XXIV/XXVII, alpha	-	mmu04974(Protein digestion and absorption)	P20908.3 PF01410.16;COLFI;	-	1773.47	1522.55	2667.44	1722.92	2279.82	1475.34	813.12	804.58	1602.65	833.01	20.01	16.79	29.26	18.08	21.67	15.35	8.25	10.43	16.79	8.23	21.16	11.81	0.79782	up	4.11266e-05	0.0255936	yes
TRINITY_DN120_c0_g1	2995	TRINITY_DN120_c0_g1_i1;TRINITY_DN120_c0_g1_i10;TRINITY_DN120_c0_g1_i11;TRINITY_DN120_c0_g1_i12;TRINITY_DN120_c0_g1_i13;TRINITY_DN120_c0_g1_i14;TRINITY_DN120_c0_g1_i15;TRINITY_DN120_c0_g1_i16;TRINITY_DN120_c0_g1_i17;TRINITY_DN120_c0_g1_i18;TRINITY_DN120_c0_g1_i19;TRINITY_DN120_c0_g1_i2;TRINITY_DN120_c0_g1_i20;TRINITY_DN120_c0_g1_i21;TRINITY_DN120_c0_g1_i22;TRINITY_DN120_c0_g1_i23;TRINITY_DN120_c0_…	PREDICTED: collagen alpha-1(XIII) chain isoform X11 [Rattus norvegicus]	Col13a1	Collagen alpha-1(XIII) chain OS=Mus musculus GN=Col13a1 PE=2 SV=1	GO:0001763(morphogenesis of a branching structure);GO:0001958(endochondral ossification);GO:0005581(collagen trimer);GO:0005911(cell-cell junction);GO:0007160(cell-matrix adhesion);GO:0008201(heparin binding);GO:0098609(cell-cell adhesion)	ENOG410YPXK(Collagen, type XIII, alpha 1)	K16617	collagen, type XIII, alpha	-	rno04974(Protein digestion and absorption)	-	-	448.81	526.08	720.67	356	393	248	260.52	219.04	403.18	229.05	21.89	19.03	30.48	15.63	14.09	9.15	11.77	10.73	14.19	7.86	20.22	10.74	0.787563	up	0.000203605	0.0792753	yes
TRINITY_DN8028_c0_g2	1901	TRINITY_DN8028_c0_g2_i1	endogenous retrovirus group K member 8 Gag polyprotein-like [Neophocaena asiaeorientalis asiaeorientalis]	ERVK-5	Endogenous retrovirus group K member 5 Gag polyprotein OS=Homo sapiens GN=ERVK-5 PE=1 SV=3	GO:0003676(nucleic acid binding);GO:0005198(structural molecule activity);GO:0005886(plasma membrane);GO:0008270(zinc ion binding);GO:0016032(viral process);GO:0019028(viral capsid)	ENOG4111A5X(gag gene protein p24 (core nucleocapsid protein))	-	-	-	-	-	-	29	36	18	27	52	10	10	20	21	28	1.26	1.58	0.78	1.18	2.15	0.43	0.45	1.06	0.88	1.24	1.39	0.81	0.780327	up	0.0334615	1	yes
TRINITY_DN5495_c0_g3	4174	TRINITY_DN5495_c0_g3_i1;TRINITY_DN5495_c0_g3_i2	PREDICTED: stAR-related lipid transfer protein 9 [Odobenus rosmarus divergens]	Stard9	StAR-related lipid transfer protein 9 OS=Mus musculus GN=Stard9 PE=1 SV=2	GO:0003777(microtubule motor activity);GO:0005654(nucleoplasm);GO:0005794(Golgi apparatus);GO:0005814(centriole);GO:0008017(microtubule binding);GO:0008152(metabolic process);GO:0008289(lipid binding);GO:0051225(spindle assembly)	ENOG410XSPT(StAR-related lipid transfer)	NA	NA	NA	-	D3Z9J4.3 PF01852.17;START;	-	87.83	85.52	128.37	109.57	195.41	66.48	59.81	53.73	102.59	56.36	1.66	1.62	2.4	2.04	3.4	1.29	1.16	1.21	1.79	1.02	2.22	1.29	0.775123	up	0.00390205	0.433195	yes
TRINITY_DN8629_c0_g1	1103	TRINITY_DN8629_c0_g1_i1;TRINITY_DN8629_c0_g1_i2;TRINITY_DN8629_c0_g1_i3;TRINITY_DN8629_c0_g1_i4	SH3 and cysteine-rich domain-containing protein 3 isoform X1 [Tupaia chinensis]	Stac3	SH3 and cysteine-rich domain-containing protein 3 OS=Mus musculus GN=Stac3 PE=2 SV=1	GO:0003009(skeletal muscle contraction);GO:0005654(nucleoplasm);GO:0005829(cytosol);GO:0005891(voltage-gated calcium channel complex);GO:0007274(neuromuscular synaptic transmission);GO:0031234(extrinsic component of cytoplasmic side of plasma membrane);GO:0035556(intracellular signal transduction);GO:0042802(identical protein binding);GO:0046872(metal ion binding);GO:0048741(skeletal muscle fiber…	ENOG410YWV2(SH3 and cysteine rich domain 3)	-	-	-	-	-	-	24	37.99	17	23.4	15.43	18	14	9.28	18.15	6	4.65	7.32	3	3.87	1.98	3.33	4.61	2.61	3.18	0.92	4.16	2.93	0.774302	up	0.0453384	1	yes
TRINITY_DN68000_c0_g1	546	TRINITY_DN68000_c0_g1_i1	calmodulin regulator protein PCP4 [Otolemur garnettii]	PCP4	Purkinje cell protein 4 OS=Homo sapiens GN=PCP4 PE=1 SV=3	GO:0005516(calmodulin binding);GO:0005634(nucleus);GO:0005829(cytosol)	ENOG410Z4EX(Purkinje cell protein 4)	NA	NA	NA	-	-	-	723.71	1354.87	1779.68	917.28	669.98	592.93	760.98	462	570.39	658.01	221.02	428.19	546.37	290.79	198.31	187.4	251.79	176.35	175.19	211.23	336.94	200.39	0.773628	up	0.000948855	0.195471	yes
TRINITY_DN463_c0_g3	1373	TRINITY_DN463_c0_g3_i1	PREDICTED: 60S ribosomal protein L22 isoform X1 [Chlorocebus sabaeus]	RPL22	60S ribosomal protein L22 OS=Macaca fascicularis GN=RPL22 PE=2 SV=3	GO:0002181(cytoplasmic translation);GO:0003735(structural constituent of ribosome);GO:0008201(heparin binding);GO:0022625(cytosolic large ribosomal subunit);GO:0046632(alpha-beta T cell differentiation)	ENOG4111UVJ(Ribosomal protein)	K02891	large subunit ribosomal protein L22e	-	csab03010(Ribosome)	H3CDN3.1 PF01776.15;Ribosomal_L22e;	-	12	42.18	26.45	35.33	36.62	17.03	13.05	14.31	29.14	12.3	0.78	2.78	1.72	2.33	2.28	1.12	0.88	1.14	1.83	0.82	1.98	1.16	0.771286	up	0.0348804	1	yes
TRINITY_DN27247_c0_g3	6607	TRINITY_DN27247_c0_g3_i1;TRINITY_DN27247_c0_g3_i2;TRINITY_DN27247_c0_g3_i3	PREDICTED: UPF0258 protein KIAA1024 homolog isoform X1 [Nannospalax galili]	Kiaa1024	UPF0258 protein KIAA1024 OS=Mus musculus GN=Kiaa1024 PE=1 SV=1	GO:0003674(molecular_function);GO:0005575(cellular_component);GO:0008150(biological_process);GO:0016020(membrane);GO:0016021(integral component of membrane)	ENOG410ZD1X(kiaa1024)	NA	NA	NA	-	M3YVG9.1 PF06789.10;UPF0258;	-	321	626.07	707	534.16	414	268.01	248.01	289	324	324	4.12	8.08	9.55	6.86	4.74	3.62	3.16	4.83	3.97	4.28	6.67	3.97	0.770318	up	0.000162351	0.0702838	yes
TRINITY_DN6_c0_g1	6034	TRINITY_DN6_c0_g1_i1;TRINITY_DN6_c0_g1_i2;TRINITY_DN6_c0_g1_i3;TRINITY_DN6_c0_g1_i4;TRINITY_DN6_c0_g1_i5;TRINITY_DN6_c0_g1_i6	PREDICTED: collagen alpha-1(II) chain isoform X1 [Rhinopithecus roxellana]	COL2A1	Collagen alpha-1(II) chain OS=Homo sapiens GN=COL2A1 PE=1 SV=3	GO:0001501(skeletal system development);GO:0001502(cartilage condensation);GO:0001894(tissue homeostasis);GO:0001958(endochondral ossification);GO:0002062(chondrocyte differentiation);GO:0003007(heart morphogenesis);GO:0005576(extracellular region);GO:0005585(collagen type II trimer);GO:0005604(basement membrane);GO:0005615(extracellular space);GO:0005788(endoplasmic reticulum lumen);GO:0006029(p…	ENOG410XNMM(collagen, type)	K19719	collagen, type II, alpha	-	rro04151(PI3K-Akt signaling pathway);rro04512(ECM-receptor interaction);rro04510(Focal adhesion);rro04974(Protein digestion and absorption);rro05165(Human papillomavirus infection)	A0A096MN49.1 PF01410.16;COLFI;	-	560.15	980.73	1502.03	723.34	838.86	554.13	373	405	709.16	567.95	7.92	13.98	21.41	10.33	11.43	7.97	5.54	7.08	9.52	8.16	13.01	7.65	0.769884	up	0.000510377	0.13612	yes
TRINITY_DN73_c2_g1	3372	TRINITY_DN73_c2_g1_i1;TRINITY_DN73_c2_g1_i2;TRINITY_DN73_c2_g1_i3	PREDICTED: regulator of G-protein signaling 8 isoform X2 [Callithrix jacchus]	RGS8	Regulator of G-protein signaling 8 OS=Homo sapiens GN=RGS8 PE=1 SV=1	GO:0005096(GTPase activator activity);GO:0005737(cytoplasm);GO:0005886(plasma membrane)	ENOG410YMJD(Regulator of G-protein signaling)	NA	NA	NA	-	M3W4U0.1 PF00615.17;RGS;	-	208.52	334.61	327.91	380.29	287.02	163.35	158.62	124.25	200.57	217.36	4.83	7.88	7.55	8.89	6.28	3.75	3.71	3.48	4.31	5.16	7.09	4.08	0.769752	up	9.84644e-05	0.0498514	yes
TRINITY_DN9886_c0_g2	1757	TRINITY_DN9886_c0_g2_i1;TRINITY_DN9886_c0_g2_i2	PREDICTED: scavenger receptor cysteine-rich domain-containing group B protein [Nannospalax galili]	Ssc4d	Scavenger receptor cysteine-rich domain-containing group B protein OS=Mus musculus GN=Ssc4d PE=2 SV=2	GO:0005044(scavenger receptor activity);GO:0005615(extracellular space);GO:0006898(receptor-mediated endocytosis);GO:0016020(membrane);GO:0070062(extracellular exosome)	ENOG410XQVR(scavenger receptor cysteine rich domain containing)	K13912	deleted in malignant brain tumors 1 protein	-	umr04970(Salivary secretion)	H2PLU8.2 PF00530.16;SRCR;	-	49.43	55.58	51.65	50.99	30.94	31.01	32.16	28.45	21	20.39	3.02	3.16	2.9	3.23	1.47	1.67	1.98	1.89	1.54	1.33	2.76	1.68	0.769696	up	0.0072186	0.554311	yes
TRINITY_DN16075_c0_g2	1645	TRINITY_DN16075_c0_g2_i1	forkhead box protein B2 [Mus pahari]	Foxb2	Forkhead box protein B2 OS=Mus musculus GN=Foxb2 PE=2 SV=1	GO:0000981(RNA polymerase II transcription factor activity, sequence-specific DNA binding);GO:0003677(DNA binding);GO:0003700(DNA binding transcription factor activity);GO:0005634(nucleus);GO:0006351(transcription, DNA-templated);GO:0006355(regulation of transcription, DNA-templated);GO:0006357(regulation of transcription by RNA polymerase II);GO:0009653(anatomical structure morphogenesis);GO:003…	COG5025(forkhead box)	NA	NA	NA	-	-	Fork_head	32	91.21	101	38	126	32	34	22	65	68	1.66	4.77	5.2	1.98	6.23	1.66	1.82	1.39	3.24	3.59	3.97	2.34	0.76718	up	0.0443873	1	yes
TRINITY_DN7279_c0_g1	4182	TRINITY_DN7279_c0_g1_i1;TRINITY_DN7279_c0_g1_i2	PREDICTED: mast/stem cell growth factor receptor Kit isoform X2 [Nannospalax galili]	Kit	Mast/stem cell growth factor receptor Kit OS=Mus musculus GN=Kit PE=1 SV=3	GO:0000187(activation of MAPK activity);GO:0001541(ovarian follicle development);GO:0001669(acrosomal vesicle);GO:0002020(protease binding);GO:0002318(myeloid progenitor cell differentiation);GO:0002320(lymphoid progenitor cell differentiation);GO:0002327(immature B cell differentiation);GO:0002371(dendritic cell cytokine production);GO:0002551(mast cell chemotaxis);GO:0002573(myeloid leukocyte d…	COG0515(Serine Threonine protein kinase)	K05091	proto-oncogene tyrosine-protein kinase Kit	EC:2.7.10.1	ngi04014(Ras signaling pathway);ngi04015(Rap1 signaling pathway);ngi04010(MAPK signaling pathway);ngi04072(Phospholipase D signaling pathway);ngi04151(PI3K-Akt signaling pathway);ngi04640(Hematopoietic cell lineage);ngi04916(Melanogenesis);ngi05200(Pathways in cancer);ngi05230(Central carbon metabolism in cancer);ngi05221(Acute myeloid leukemia);ngi05224(Breast cancer)	L5M8Y1.1 PF07714.15;Pkinase_Tyr;	-	224	443.88	381	298	251	156	176.07	139	233.57	200	3.99	7.93	6.71	5.31	4.24	2.76	3.2	2.99	3.96	3.6	5.64	3.3	0.758177	up	0.000391696	0.118772	yes
TRINITY_DN4535_c1_g2	3158	TRINITY_DN4535_c1_g2_i1;TRINITY_DN4535_c1_g2_i2;TRINITY_DN4535_c1_g2_i3;TRINITY_DN4535_c1_g2_i4	nuclear receptor subfamily 4 group A member 2 isoform X1 [Octodon degus]	NR4A2	Nuclear receptor subfamily 4 group A member 2 OS=Homo sapiens GN=NR4A2 PE=1 SV=1	GO:0000122(negative regulation of transcription by RNA polymerase II);GO:0000979(RNA polymerase II core promoter sequence-specific DNA binding);GO:0001666(response to hypoxia);GO:0001764(neuron migration);GO:0001975(response to amphetamine);GO:0003677(DNA binding);GO:0003707(steroid hormone receptor activity);GO:0004879(nuclear receptor activity);GO:0005515(protein binding);GO:0005634(nucleus);GO…	ENOG410YWNC(Nuclear receptor subfamily 4, group A, member)	K08558	nuclear receptor subfamily 4 group A member 2	-	rno04928(Parathyroid hormone synthesis, secretion and action);rno04925(Aldosterone synthesis and secretion)	L9KME5.1 PF00104.28;Hormone_recep;	NGFIB-like	121.26	302	417.5	220.49	179.89	167.29	88.76	119.03	149.68	182.91	3.81	8.36	10.73	7.25	7.01	5.56	3.02	4.44	5.92	5.95	7.43	4.98	0.755616	up	0.00937173	0.636844	yes
TRINITY_DN2691_c6_g1	3241	TRINITY_DN2691_c6_g1_i1;TRINITY_DN2691_c6_g1_i2;TRINITY_DN2691_c6_g1_i3;TRINITY_DN2691_c6_g1_i4;TRINITY_DN2691_c6_g1_i5	pleckstrin homology domain-containing family D member 1 isoform X2 [Cricetulus griseus]	Plekhd1	Pleckstrin homology domain-containing family D member 1 OS=Rattus norvegicus GN=Plekhd1 PE=2 SV=1	GO:0003674(molecular_function);GO:0005575(cellular_component);GO:0008150(biological_process)	ENOG410YFD5(pleckstrin homology domain containing, family D (with coiled-coil domains) member 1)	-	-	-	-	G3VLQ2.1 PF00169.27;PH;	-	142.89	330.66	411.63	175.53	162.57	125.8	163.11	127.9	149.78	127.88	6.68	10.9	14.45	7.75	5.76	3.76	7.13	5.34	5.28	4.86	9.11	5.27	0.748196	up	0.00824135	0.594632	yes
TRINITY_DN285_c1_g1	3699	TRINITY_DN285_c1_g1_i1;TRINITY_DN285_c1_g1_i10;TRINITY_DN285_c1_g1_i11;TRINITY_DN285_c1_g1_i12;TRINITY_DN285_c1_g1_i13;TRINITY_DN285_c1_g1_i14;TRINITY_DN285_c1_g1_i15;TRINITY_DN285_c1_g1_i2;TRINITY_DN285_c1_g1_i3;TRINITY_DN285_c1_g1_i4;TRINITY_DN285_c1_g1_i5;TRINITY_DN285_c1_g1_i6;TRINITY_DN285_c1_g1_i7;TRINITY_DN285_c1_g1_i8;TRINITY_DN285_c1_g1_i9	PREDICTED: oligosaccharyltransferase complex subunit OSTC isoform X1 [Chlorocebus sabaeus]	OSTC	Oligosaccharyltransferase complex subunit OSTC OS=Canis lupus familiaris GN=OSTC PE=1 SV=1	GO:0016021(integral component of membrane)	ENOG4111G0G(Oligosaccharyltransferase complex subunit)	-	-	-	-	F7A064.2 PF04756.11;OST3_OST6;	-	2349.52	1814.17	1584.88	2252.24	1726.37	1159.51	1129.48	1025.55	822.99	1345.17	138.93	107.12	120.46	144.97	98.61	70.98	77.96	86.15	49.28	84.16	122.02	73.71	0.741755	up	9.12582e-07	0.00152645	yes
TRINITY_DN41084_c0_g1	2792	TRINITY_DN41084_c0_g1_i1;TRINITY_DN41084_c0_g1_i2;TRINITY_DN41084_c0_g1_i3;TRINITY_DN41084_c0_g1_i4;TRINITY_DN41084_c0_g1_i5;TRINITY_DN41084_c0_g1_i6	PREDICTED: zinc transporter ZIP12 isoform X1 [Nannospalax galili]	SLC39A12	Zinc transporter ZIP12 OS=Homo sapiens GN=SLC39A12 PE=2 SV=3	GO:0005385(zinc ion transmembrane transporter activity);GO:0005887(integral component of plasma membrane);GO:0006882(cellular zinc ion homeostasis);GO:0007165(signal transduction);GO:0071578(zinc II ion transmembrane import)	COG0428(zinc transporter)	NA	NA	NA	-	H0W090.1 PF02535.20;Zip;	-	156	343.07	373	343.9	198	118	148.03	208.69	132	187	5.11	12.31	17.72	12.76	6.87	4.54	5.32	9	4.75	7.09	10.95	6.14	0.741445	up	0.00619643	0.521512	yes
TRINITY_DN6173_c0_g1	4631	TRINITY_DN6173_c0_g1_i1;TRINITY_DN6173_c0_g1_i2;TRINITY_DN6173_c0_g1_i3;TRINITY_DN6173_c0_g1_i4;TRINITY_DN6173_c0_g1_i5;TRINITY_DN6173_c0_g1_i6;TRINITY_DN6173_c0_g1_i7	ephrin type-A receptor 8 precursor [Mus musculus]	Epha8	Ephrin type-A receptor 8 OS=Mus musculus GN=Epha8 PE=1 SV=2	GO:0000166(nucleotide binding);GO:0004672(protein kinase activity);GO:0004709(MAP kinase kinase kinase activity);GO:0004713(protein tyrosine kinase activity);GO:0004714(transmembrane receptor protein tyrosine kinase activity);GO:0004888(transmembrane signaling receptor activity);GO:0005003(ephrin receptor activity);GO:0005004(GPI-linked ephrin receptor activity);GO:0005005(transmembrane-ephrin re…	COG0515(Serine Threonine protein kinase)	K05109	Eph receptor A8	EC:2.7.10.1	mmu04360(Axon guidance)	G1T8S1.1 PF07714.15;Pkinase_Tyr;	-	101	216.03	305	180.81	171.42	108	117	103.14	137.31	93	2.91	4.49	8.31	3.92	3.6	2.32	2.96	2.42	4.51	2.53	4.65	2.95	0.735914	up	0.00482019	0.473891	yes
TRINITY_DN2968_c1_g1	3325	TRINITY_DN2968_c1_g1_i1;TRINITY_DN2968_c1_g1_i2;TRINITY_DN2968_c1_g1_i3;TRINITY_DN2968_c1_g1_i4;TRINITY_DN2968_c1_g1_i5;TRINITY_DN2968_c1_g1_i6;TRINITY_DN2968_c1_g1_i7	ORF 2 [Mus musculus]	TCTE1	T-complex-associated testis-expressed protein 1 OS=Macaca fascicularis GN=TCTE1 PE=2 SV=1	GO:0003674(molecular_function);GO:0005575(cellular_component);GO:0008150(biological_process)	COG4886(leucine Rich Repeat)	-	-	-	-	-	-	552.72	304	546.45	329.77	173.62	155.34	248.69	248.27	263.74	165.57	14.92	8.24	14.67	10.18	4.59	4.07	6.85	7.92	8.52	4.63	10.52	6.4	0.732571	up	0.00935808	0.636844	yes
TRINITY_DN3826_c0_g1	1478	TRINITY_DN3826_c0_g1_i1	PREDICTED: LOW QUALITY PROTEIN: PR domain zinc finger protein 8 [Nannospalax galili]	PRDM8	PR domain zinc finger protein 8 OS=Homo sapiens GN=PRDM8 PE=1 SV=3	GO:0003674(molecular_function);GO:0003676(nucleic acid binding);GO:0003682(chromatin binding);GO:0003714(transcription corepressor activity);GO:0005575(cellular_component);GO:0005634(nucleus);GO:0008150(biological_process);GO:0014003(oligodendrocyte development);GO:0016571(histone methylation);GO:0021540(corpus callosum morphogenesis);GO:0021952(central nervous system projection neuron axonogenes…	COG5048(Zinc finger protein)	NA	NA	NA	-	V4AP97.1 PF13894.4;zf-C2H2_4;	zf-C2H2	47	86	111	54	53	42	66	29	48.05	16	2.79	5.16	6.55	3.23	3	2.5	4.04	2.09	2.75	0.97	4.15	2.47	0.732151	up	0.0399014	1	yes
TRINITY_DN17925_c0_g1	4509	TRINITY_DN17925_c0_g1_i1;TRINITY_DN17925_c0_g1_i10;TRINITY_DN17925_c0_g1_i11;TRINITY_DN17925_c0_g1_i12;TRINITY_DN17925_c0_g1_i13;TRINITY_DN17925_c0_g1_i14;TRINITY_DN17925_c0_g1_i15;TRINITY_DN17925_c0_g1_i16;TRINITY_DN17925_c0_g1_i2;TRINITY_DN17925_c0_g1_i3;TRINITY_DN17925_c0_g1_i4;TRINITY_DN17925_c0_g1_i5;TRINITY_DN17925_c0_g1_i6;TRINITY_DN17925_c0_g1_i7;TRINITY_DN17925_c0_g1_i9	PREDICTED: cadherin-related family member 3 [Nannospalax galili]	Cdhr3	Cadherin-related family member 3 OS=Mus musculus GN=Cdhr3 PE=2 SV=2	GO:0005509(calcium ion binding);GO:0005886(plasma membrane);GO:0007155(cell adhesion);GO:0007156(homophilic cell adhesion via plasma membrane adhesion molecules);GO:0008150(biological_process);GO:0016020(membrane);GO:0016021(integral component of membrane)	ENOG410XQHI(Cadherins are calcium dependent cell adhesion proteins (By similarity))	NA	NA	NA	-	G1RCA3.1 PF00028.15;Cadherin;	-	81.13	77.86	121.64	84.12	178.25	60.6	52.18	47.69	105.14	48.9	4.59	3.84	4.11	5.04	8.71	4.15	6.03	2.19	5.41	3.31	5.26	4.22	0.725538	up	0.011652	0.694725	yes
TRINITY_DN4462_c0_g1	2740	TRINITY_DN4462_c0_g1_i1;TRINITY_DN4462_c0_g1_i10;TRINITY_DN4462_c0_g1_i11;TRINITY_DN4462_c0_g1_i12;TRINITY_DN4462_c0_g1_i13;TRINITY_DN4462_c0_g1_i15;TRINITY_DN4462_c0_g1_i16;TRINITY_DN4462_c0_g1_i17;TRINITY_DN4462_c0_g1_i18;TRINITY_DN4462_c0_g1_i19;TRINITY_DN4462_c0_g1_i2;TRINITY_DN4462_c0_g1_i20;TRINITY_DN4462_c0_g1_i21;TRINITY_DN4462_c0_g1_i23;TRINITY_DN4462_c0_g1_i3;TRINITY_DN4462_c0_g1_i4;TRI…	PREDICTED: LOW QUALITY PROTEIN: uncharacterized protein LOC108178691 [Oryctolagus cuniculus]	gag	Gag polyprotein OS=Squirrel monkey retrovirus GN=gag PE=3 SV=3	GO:0005515(protein binding);GO:0030430(host cell cytoplasm)	-	K04743	chondroitin 6-sulfotransferase 7	EC:2.8.2.17	tup00532(Glycosaminoglycan biosynthesis - chondroitin sulfate / dermatan sulfate)	U3KLZ9.1 PF00607.18;Gag_p24;	-	747.37	627.36	338.82	434.01	463.92	287.48	196.81	203.75	547.23	293.7	129.7	119.19	140.73	114.46	125.27	107.98	82.31	84.56	110.14	110.83	125.87	99.16	0.719713	up	0.00308521	0.38082	yes
TRINITY_DN46250_c3_g1	2848	TRINITY_DN46250_c3_g1_i1	PREDICTED: radial spoke head protein 4 homolog A [Nannospalax galili]	Rsph4a	Radial spoke head protein 4 homolog A OS=Mus musculus GN=Rsph4a PE=1 SV=2	GO:0003341(cilium movement);GO:0003674(molecular_function);GO:0005634(nucleus);GO:0005654(nucleoplasm);GO:0005730(nucleolus);GO:0005737(cytoplasm);GO:0005856(cytoskeleton);GO:0005929(cilium);GO:0005930(axoneme);GO:0035082(axoneme assembly);GO:0042995(cell projection)	ENOG410XQP5(cilium axoneme assembly)	NA	NA	NA	-	D4A8S8.2 PF04712.10;Radial_spoke;	-	97.69	38.59	54.31	49.44	22.51	22.04	26.36	21.51	43.73	38.77	2.65	1.05	1.46	1.35	0.58	0.6	0.73	0.71	1.13	1.07	1.42	0.85	0.716148	up	0.0407167	1	yes
TRINITY_DN6938_c0_g1	840	TRINITY_DN6938_c0_g1_i1	neuroblast differentiation-associated protein AHNAK-like, partial [Piliocolobus tephrosceles]	AHNAK	Neuroblast differentiation-associated protein AHNAK OS=Homo sapiens GN=AHNAK PE=1 SV=2	GO:0005515(protein binding);GO:0005634(nucleus);GO:0005737(cytoplasm);GO:0005765(lysosomal membrane);GO:0005829(cytosol);GO:0005886(plasma membrane);GO:0005925(focal adhesion);GO:0015629(actin cytoskeleton);GO:0016020(membrane);GO:0030315(T-tubule);GO:0031982(vesicle);GO:0042383(sarcolemma);GO:0043034(costamere);GO:0043484(regulation of RNA splicing);GO:0044291(cell-cell contact zone);GO:0044548(…	ENOG410XQS3(AHNAK nucleoprotein)	-	-	-	-	-	-	34	41	39	50	86.9	45	17	21	34	29	4.52	5.54	5.17	6.76	11.08	6.06	2.37	3.43	4.41	3.97	6.61	4.05	0.716064	up	0.0272318	0.950282	yes
TRINITY_DN1721_c0_g1	1496	TRINITY_DN1721_c0_g1_i1;TRINITY_DN1721_c0_g1_i2;TRINITY_DN1721_c0_g1_i3;TRINITY_DN1721_c0_g1_i4;TRINITY_DN1721_c0_g1_i5;TRINITY_DN1721_c0_g1_i6;TRINITY_DN1721_c0_g1_i7;TRINITY_DN1721_c0_g1_i8	PREDICTED: BRCA1-A complex subunit Abraxas isoform X1 [Mus musculus]	Fam175a	BRCA1-A complex subunit Abraxas OS=Rattus norvegicus GN=Fam175a PE=1 SV=1	GO:0005634(nucleus);GO:0006302(double-strand break repair);GO:0010212(response to ionizing radiation);GO:0016569(covalent chromatin modification);GO:0016604(nuclear body);GO:0031593(polyubiquitin modification-dependent protein binding);GO:0045739(positive regulation of DNA repair);GO:0070531(BRCA1-A complex);GO:0072425(signal transduction involved in G2 DNA damage checkpoint)	ENOG4110D5E(family with sequence similarity 175, member A)	K20774	BRCA1-A complex subunit Abraxas	-	rno03440(Homologous recombination)	-	-	346.71	338.09	394.84	286.13	322.31	176.71	197.06	160.14	219.4	234.35	44.52	44.73	48.03	40.16	51.16	20.79	29.1	26.09	30.61	30.25	45.72	27.37	0.704851	up	3.1593e-05	0.0230174	yes
TRINITY_DN65332_c0_g1	550	TRINITY_DN65332_c0_g1_i1	parvalbumin alpha isoform X1 [Sus scrofa]	PVALB	Parvalbumin alpha OS=Macaca fuscata fuscata GN=PVALB PE=1 SV=2	GO:0005509(calcium ion binding);GO:0005634(nucleus);GO:0005829(cytosol);GO:0042803(protein homodimerization activity);GO:0043025(neuronal cell body);GO:0043195(terminal bouton);GO:0046982(protein heterodimerization activity);GO:0051480(regulation of cytosolic calcium ion concentration);GO:0070062(extracellular exosome)	COG5126(Calcium-binding protein)	K02183	calmodulin	-	lcm04371(Apelin signaling pathway);lcm04020(Calcium signaling pathway);lcm04070(Phosphatidylinositol signaling system);lcm04114(Oocyte meiosis);lcm04218(Cellular senescence);lcm04625(C-type lectin receptor signaling pathway);lcm04910(Insulin signaling pathway);lcm04912(GnRH signaling pathway);lcm04916(Melanogenesis);lcm04261(Adrenergic signaling in cardiomyocytes);lcm04270(Vascular smooth muscle …	H2P492.1 PF13499.4;EF-hand_7;	-	30	30	39	47	47	22	29	14	34	14	9.01	9.32	11.77	14.65	13.68	6.84	9.43	5.25	10.26	4.42	11.69	7.24	0.702377	up	0.0231837	0.888169	yes
TRINITY_DN9449_c1_g1	1315	TRINITY_DN9449_c1_g1_i1	NADH dehydrogenase subunit I, partial (mitochondrion) [Nannospalax leucodon transsylvanicus]	MT-ND1	NADH-ubiquinone oxidoreductase chain 1 OS=Tamias sibiricus GN=MT-ND1 PE=3 SV=1	GO:0003954(NADH dehydrogenase activity);GO:0005739(mitochondrion);GO:0005743(mitochondrial inner membrane);GO:0005747(mitochondrial respiratory chain complex I);GO:0008137(NADH dehydrogenase (ubiquinone) activity);GO:0016020(membrane);GO:0016021(integral component of membrane);GO:0016491(oxidoreductase activity);GO:0030425(dendrite);GO:0031966(mitochondrial membrane);GO:0033194(response to hydrop…	COG1005(NDH-1 shuttles electrons from NADH, via FMN and iron- sulfur (Fe-S) centers, to quinones in the respiratory chain. The immediate electron acceptor for the enzyme in this species is believed to be ubiquinone. Couples the redox reaction to proton translocation (for every two electrons transferred, four hydrogen ions are translocated across the cytoplasmic membrane), and thus conserves the r…	K03878	NADH-ubiquinone oxidoreductase chain 1	EC:1.6.5.3	ngi00190(Oxidative phosphorylation);ngi04723(Retrograde endocannabinoid signaling);ngi04714(Thermogenesis);ngi05012(Parkinson disease)	P92690.1 PF00146.19;NADHdh;	-	41.64	28.56	18	30.62	41.42	25.6	15.2	8.27	30.52	14.8	2.88	2	1.24	2.14	2.74	1.78	1.09	0.7	2.03	1.04	2.2	1.33	0.700863	up	0.0420322	1	yes
TRINITY_DN6954_c0_g1	1561	TRINITY_DN6954_c0_g1_i1	homeobox protein Nkx-6.1 [Mus musculus]	NKX6-1	Homeobox protein Nkx-6.1 OS=Mesocricetus auratus GN=NKX6-1 PE=1 SV=1	GO:0000122(negative regulation of transcription by RNA polymerase II);GO:0031016(pancreas development);GO:0044342(type B pancreatic cell proliferation);GO:0045944(positive regulation of transcription by RNA polymerase II);GO:0051091(positive regulation of DNA binding transcription factor activity);GO:0051594(detection of glucose);GO:0072560(type B pancreatic cell maturation);GO:2000078(positive r…	ENOG410XT1X(nK6 homeobox)	K08030	homeobox protein Nkx-6.1	-	mmu04950(Maturity onset diabetes of the young)	F6PGX0.1 PF00046.27;Homeobox;	Homeobox	55	21	31	44	44	26	24	15	27	22	3.05	1.17	1.7	2.45	2.33	1.44	1.37	1.01	1.44	1.24	2.14	1.3	0.700225	up	0.0218404	0.869176	yes
TRINITY_DN8586_c0_g2	1918	TRINITY_DN8586_c0_g2_i1;TRINITY_DN8586_c0_g2_i2;TRINITY_DN8586_c0_g2_i3;TRINITY_DN8586_c0_g2_i4;TRINITY_DN8586_c0_g2_i5	PREDICTED: C4b-binding protein beta chain [Nannospalax galili]	C4BPB	C4b-binding protein beta chain OS=Homo sapiens GN=C4BPB PE=1 SV=1	GO:0005515(protein binding);GO:0005576(extracellular region);GO:0005615(extracellular space);GO:0005886(plasma membrane);GO:0006958(complement activation, classical pathway);GO:0007596(blood coagulation);GO:0030449(regulation of complement activation);GO:0044216(other organism cell);GO:0045087(innate immune response);GO:0045732(positive regulation of protein catabolic process);GO:0045959(negative…	ENOG410XPJ1(c-type lectin domain family)	K04003	complement component 4 binding protein, beta	-	ngi04610(Complement and coagulation cascades);ngi05133(Pertussis)	H0UTS9.1 PF00084.18;Sushi;	-	32	40	25	20	29	15	9	12	23	27	3.65	7.7	5.98	2.32	6.1	2.35	0.51	1.47	1.74	4.87	5.15	2.19	0.699036	up	0.0378512	1	yes
TRINITY_DN50452_c0_g1	2432	TRINITY_DN50452_c0_g1_i1;TRINITY_DN50452_c0_g1_i2	PREDICTED: bone morphogenetic protein 3 [Nannospalax galili]	BMP3	Bone morphogenetic protein 3 OS=Homo sapiens GN=BMP3 PE=1 SV=2	GO:0005125(cytokine activity);GO:0005160(transforming growth factor beta receptor binding);GO:0005615(extracellular space);GO:0010862(positive regulation of pathway-restricted SMAD protein phosphorylation);GO:0030509(BMP signaling pathway);GO:0042981(regulation of apoptotic process);GO:0043408(regulation of MAPK cascade);GO:0048468(cell development);GO:0060395(SMAD protein signal transduction)	ENOG410XT8Z(bone morphogenetic protein)	K05496	bone morphogenetic protein 3	-	ngi04060(Cytokine-cytokine receptor interaction)	G1SDS6.1 PF00688.16;TGFb_propeptide;	-	75.49	97	53.96	82.26	83	36	56.57	39.02	42.57	54.26	3.32	3.17	2.15	2.68	3.64	1.17	1.89	1.74	1.71	2.26	2.99	1.75	0.688697	up	0.00600967	0.518829	yes
TRINITY_DN34037_c0_g2	2211	TRINITY_DN34037_c0_g2_i1	epithelial cell-transforming sequence 2 oncogene-like [Carlito syrichta]	ECT2L	Epithelial cell-transforming sequence 2 oncogene-like OS=Homo sapiens GN=ECT2L PE=2 SV=2	GO:0005089(Rho guanyl-nucleotide exchange factor activity);GO:0035023(regulation of Rho protein signal transduction);GO:0043547(positive regulation of GTPase activity)	ENOG4110R79(epithelial cell transforming sequence 2 oncogene-like)	-	-	-	-	M3WKA8.1 PF14252.4;DUF4347;	-	49.23	58.24	43.85	27.11	33.56	21.2	14.09	35.96	24.76	28.05	1.79	2.13	1.58	0.99	1.16	0.77	0.53	1.58	0.86	1.03	1.53	0.95	0.684476	up	0.0353876	1	yes
TRINITY_DN257_c1_g1	3946	TRINITY_DN257_c1_g1_i1;TRINITY_DN257_c1_g1_i10;TRINITY_DN257_c1_g1_i100;TRINITY_DN257_c1_g1_i101;TRINITY_DN257_c1_g1_i102;TRINITY_DN257_c1_g1_i103;TRINITY_DN257_c1_g1_i104;TRINITY_DN257_c1_g1_i105;TRINITY_DN257_c1_g1_i106;TRINITY_DN257_c1_g1_i107;TRINITY_DN257_c1_g1_i108;TRINITY_DN257_c1_g1_i109;TRINITY_DN257_c1_g1_i11;TRINITY_DN257_c1_g1_i110;TRINITY_DN257_c1_g1_i111;TRINITY_DN257_c1_g1_i112;TRI…	PREDICTED: serine/threonine/tyrosine-interacting-like protein 1 [Nannospalax galili]	Tmem120a	Transmembrane protein 120A OS=Mus musculus GN=Tmem120a PE=1 SV=1	GO:0005737(cytoplasm);GO:0006470(protein dephosphorylation);GO:0008138(protein tyrosine/serine/threonine phosphatase activity)	COG2453(dual specificity phosphatase)	NA	NA	NA	-	Q05B45.1 PF07851.11;TMPIT;	-	1670.46	1453.27	2042.83	1335.77	1615.6	868	1238.86	847	910.59	913.38	42.43	43.26	54.49	36.3	45.35	22.33	32.68	24.77	21.53	21.74	44.37	24.61	0.684437	up	9.0775e-06	0.00903846	yes
TRINITY_DN8596_c0_g1	1674	TRINITY_DN8596_c0_g1_i1;TRINITY_DN8596_c0_g1_i2;TRINITY_DN8596_c0_g1_i3	PREDICTED: protein-cysteine N-palmitoyltransferase HHAT-like protein isoform X2 [Peromyscus maniculatus bairdii]	Hhatl	Protein-cysteine N-palmitoyltransferase HHAT-like protein OS=Mus musculus GN=Hhatl PE=1 SV=2	GO:0005783(endoplasmic reticulum);GO:0016021(integral component of membrane);GO:0048471(perinuclear region of cytoplasm);GO:0060262(negative regulation of N-terminal protein palmitoylation)	COG1696(Membrane bOund o-acyl transferase mboat family protein)	-	-	-	-	Q9D1G3.2 PF03062.17;MBOAT;	-	62	72	73	54	52	20	41	37	37	50	3.27	3.9	4.11	3.41	2.71	1.02	2.24	2.38	2.29	3.27	3.48	2.24	0.677928	up	0.0141933	0.745151	yes
TRINITY_DN5239_c0_g1	7210	TRINITY_DN5239_c0_g1_i1;TRINITY_DN5239_c0_g1_i2	PREDICTED: synaptotagmin-2 isoform X2 [Gorilla gorilla gorilla]	SYT2	Synaptotagmin-2 OS=Homo sapiens GN=SYT2 PE=1 SV=2	GO:0005509(calcium ion binding);GO:0005515(protein binding);GO:0005544(calcium-dependent phospholipid binding);GO:0005829(cytosol);GO:0005886(plasma membrane);GO:0006906(vesicle fusion);GO:0016021(integral component of membrane);GO:0017158(regulation of calcium ion-dependent exocytosis);GO:0019905(syntaxin binding);GO:0030054(cell junction);GO:0030276(clathrin binding);GO:0030665(clathrin-coated …	ENOG4111B9R(Synaptotagmin II)	NA	NA	NA	-	G3WNY7.1 PF00168.28;C2;	-	412	773.22	810.57	998.08	875.2	352.29	439	430	630	453	4.22	7.98	8.28	10.17	8.44	3.61	4.59	5.37	6.13	4.69	7.82	4.88	0.676465	up	0.000794547	0.17845	yes
TRINITY_DN4102_c0_g2	7734	TRINITY_DN4102_c0_g2_i1;TRINITY_DN4102_c0_g2_i2;TRINITY_DN4102_c0_g2_i3;TRINITY_DN4102_c0_g2_i4;TRINITY_DN4102_c0_g2_i5;TRINITY_DN4102_c0_g2_i6;TRINITY_DN4102_c0_g2_i7;TRINITY_DN4102_c0_g2_i8	PREDICTED: LOW QUALITY PROTEIN: dynein heavy chain 14, axonemal [Nannospalax galili]	DNAH14	Dynein heavy chain 14, axonemal OS=Homo sapiens GN=DNAH14 PE=2 SV=3	GO:0003777(microtubule motor activity);GO:0007018(microtubule-based movement);GO:0030286(dynein complex)	COG5245(heavy chain)	K10408	dynein heavy chain, axonemal	-	ngi05016(Huntington disease)	G7NTW0.1 PF03028.13;Dynein_heavy;	-	233.61	188.06	347	133	143.92	129	113.11	144.97	167	68	2.22	1.79	3.24	1.25	1.28	1.23	1.09	1.66	1.54	0.65	1.96	1.23	0.674661	up	0.0206776	0.849463	yes
TRINITY_DN5737_c0_g2	1144	TRINITY_DN5737_c0_g2_i1	PREDICTED: paralemmin-3 [Nannospalax galili]	PALM3	Paralemmin-3 OS=Homo sapiens GN=PALM3 PE=1 SV=2	GO:0001960(negative regulation of cytokine-mediated signaling pathway);GO:0005515(protein binding);GO:0005524(ATP binding);GO:0005737(cytoplasm);GO:0005886(plasma membrane);GO:0008063(Toll signaling pathway);GO:0032496(response to lipopolysaccharide)	ENOG410Z5VZ(paralemmin 3)	-	-	-	-	-	-	51	59	144	139	81	70	52	45	45	73	4.26	4.99	11.97	11.74	6.47	5.88	4.51	4.59	3.64	6.24	7.89	4.97	0.667216	up	0.033456	1	yes
TRINITY_DN9388_c0_g2	2261	TRINITY_DN9388_c0_g2_i1	PREDICTED: protein MAK16 homolog [Jaculus jaculus]	Mak16	Protein MAK16 homolog OS=Mus musculus GN=Mak16 PE=1 SV=1	GO:0000460(maturation of 5.8S rRNA);GO:0000470(maturation of LSU-rRNA);GO:0005634(nucleus);GO:0005730(nucleolus);GO:0030687(preribosome, large subunit precursor);GO:0043231(intracellular membrane-bounded organelle)	COG5129(MAK16 homolog (S. cerevisiae))	NA	NA	NA	-	E2RE19.2 PF01778.15;Ribosomal_L28e;	-	105.37	108.8	67.59	75.86	67.18	49.99	29.5	51.51	54.52	67.36	3.73	3.88	2.37	2.69	2.26	1.76	1.07	2.21	1.85	2.42	2.99	1.86	0.667024	up	0.0105423	0.667081	yes
TRINITY_DN3473_c0_g1	3429	TRINITY_DN3473_c0_g1_i1;TRINITY_DN3473_c0_g1_i2	PREDICTED: alpha-2,8-sialyltransferase 8F [Nannospalax galili]	ST8SIA6	Alpha-2,8-sialyltransferase 8F OS=Homo sapiens GN=ST8SIA6 PE=2 SV=1	GO:0000139(Golgi membrane);GO:0001574(ganglioside biosynthetic process);GO:0003828(alpha-N-acetylneuraminate alpha-2,8-sialyltransferase activity);GO:0006493(protein O-linked glycosylation);GO:0008373(sialyltransferase activity);GO:0009100(glycoprotein metabolic process);GO:0009247(glycolipid biosynthetic process);GO:0009311(oligosaccharide metabolic process);GO:0016051(carbohydrate biosynthetic …	ENOG410XT8P(ST3 beta-galactoside alpha-2,3-sialyltransferase)	NA	NA	NA	-	G5BFE4.1 PF00777.16;Glyco_transf_29;	-	105.55	230.54	229.88	178.91	134.51	95.85	103.72	79.33	117	135.88	2.33	5.15	5.05	3.96	2.83	2.12	2.37	2.15	2.47	3.06	3.86	2.43	0.665321	up	0.00662892	0.532291	yes
TRINITY_DN2046_c0_g1	3690	TRINITY_DN2046_c0_g1_i1;TRINITY_DN2046_c0_g1_i2;TRINITY_DN2046_c0_g1_i3;TRINITY_DN2046_c0_g1_i5	PREDICTED: neuritin [Tursiops truncatus]	Nrn1	Neuritin OS=Rattus norvegicus GN=Nrn1 PE=1 SV=1	GO:0005615(extracellular space);GO:0007399(nervous system development);GO:0030054(cell junction);GO:0032281(AMPA glutamate receptor complex);GO:0042803(protein homodimerization activity);GO:0045202(synapse);GO:0046658(anchored component of plasma membrane);GO:0046982(protein heterodimerization activity);GO:1990138(neuron projection extension)	ENOG410YHS3(Neuritin 1)	K05726	breast cancer anti-estrogen resistance 1	-	lcm04510(Focal adhesion);lcm04810(Regulation of actin cytoskeleton)	D3Z4E2.1 PF15056.4;NRN1;	-	484.88	975.39	1156.59	705	574	489.34	533.6	363	469.52	529.94	21.85	45.1	54.74	32.21	25.06	22.23	26.07	20.93	20.39	23.95	35.79	22.71	0.643175	up	0.00211864	0.305014	yes
TRINITY_DN3791_c1_g2	5027	TRINITY_DN3791_c1_g2_i1;TRINITY_DN3791_c1_g2_i2;TRINITY_DN3791_c1_g2_i3	PREDICTED: probable inactive glycosyltransferase 25 family member 3 [Nannospalax galili]	Cercam	Probable inactive glycosyltransferase 25 family member 3 OS=Rattus norvegicus GN=Cercam PE=2 SV=2	GO:0007155(cell adhesion)	ENOG410XQQN(glycosyltransferase 25 domain containing)	K11703	collagen beta-1,O-galactosyltransferase	EC:2.4.1.50	sfm00310(Lysine degradation);sfm00514(Other types of O-glycan biosynthesis)	A0A0H2UI04.1 PF01755.15;Glyco_transf_25;	-	1762.41	1566.82	2737.75	1922.8	2461.67	1288.2	1141.11	1020.86	2172.87	844	27.87	23.7	41.24	30.8	36.95	19.96	17.54	18.58	32.52	13.79	32.11	20.48	0.636379	up	0.00173435	0.273871	yes
TRINITY_DN12038_c0_g1	3429	TRINITY_DN12038_c0_g1_i1;TRINITY_DN12038_c0_g1_i2;TRINITY_DN12038_c0_g1_i3;TRINITY_DN12038_c0_g1_i4	PREDICTED: LOW QUALITY PROTEIN: syntaxin-binding protein 1 [Anser cygnoides domesticus]	STXBP1	Syntaxin-binding protein 1 OS=Bos taurus GN=STXBP1 PE=1 SV=1	GO:0005829(cytosol);GO:0006904(vesicle docking involved in exocytosis);GO:0015031(protein transport);GO:0016020(membrane)	COG5158(Vacuolar Protein)	NA	NA	NA	-	F7AU30.1 PF00995.21;Sec1;	-	77.85	95.88	36.01	57.22	90.07	45.01	28	25.36	75.06	48.95	1.72	2.15	0.79	1.27	1.89	0.99	0.63	0.69	1.58	1.1	1.56	1	0.63097	up	0.0444822	1	yes
TRINITY_DN934_c0_g2	1430	TRINITY_DN934_c0_g2_i1	PREDICTED: lymphocyte activation gene 3 protein [Nannospalax galili]	Lag3	Lymphocyte activation gene 3 protein OS=Mus musculus GN=Lag3 PE=2 SV=1	GO:0004888(transmembrane signaling receptor activity);GO:0007166(cell surface receptor signaling pathway);GO:0009897(external side of plasma membrane);GO:0016020(membrane);GO:0016021(integral component of membrane);GO:0042289(MHC class II protein binding);GO:0045085(negative regulation of interleukin-2 biosynthetic process);GO:0045954(positive regulation of natural killer cell mediated cytotoxici…	ENOG410Z3KP(lymphocyte-activation gene 3)	NA	NA	NA	-	I3MPZ7.1 PF13895.4;Ig_2;	-	42.01	53	46	24	25	28	25	17	23	24	2.6	3.32	2.83	1.5	1.48	1.74	1.6	1.28	1.37	1.52	2.35	1.5	0.628927	up	0.0416068	1	yes
TRINITY_DN6168_c0_g1	4212	TRINITY_DN6168_c0_g1_i1;TRINITY_DN6168_c0_g1_i2	ribosomal protein S15a, isoform CRA_b [Mus musculus]	RPS15A	40S ribosomal protein S15a OS=Bos taurus GN=RPS15A PE=2 SV=1	GO:0005784(Sec61 translocon complex);GO:0006613(cotranslational protein targeting to membrane);GO:0016021(integral component of membrane)	ENOG410Z6SH(ADP-ribosylation factor-like 6 interacting protein 1)	K02957	small subunit ribosomal protein S15Ae	-	umr03010(Ribosome)	L9KY99.1 PF00410.17;Ribosomal_S8;	-	2750.41	2612.09	4925.94	3789.99	3942.77	2114.45	2527.85	2240.4	1923.39	2215.76	50.01	47.45	86.18	66.99	66.16	37.21	45.7	47.88	32.5	39.59	63.36	40.58	0.626235	up	0.000293273	0.0983755	yes
TRINITY_DN4758_c0_g1	4280	TRINITY_DN4758_c0_g1_i1;TRINITY_DN4758_c0_g1_i10;TRINITY_DN4758_c0_g1_i11;TRINITY_DN4758_c0_g1_i12;TRINITY_DN4758_c0_g1_i13;TRINITY_DN4758_c0_g1_i14;TRINITY_DN4758_c0_g1_i15;TRINITY_DN4758_c0_g1_i16;TRINITY_DN4758_c0_g1_i17;TRINITY_DN4758_c0_g1_i18;TRINITY_DN4758_c0_g1_i19;TRINITY_DN4758_c0_g1_i2;TRINITY_DN4758_c0_g1_i20;TRINITY_DN4758_c0_g1_i21;TRINITY_DN4758_c0_g1_i22;TRINITY_DN4758_c0_g1_i23;T…	PREDICTED: thymidine phosphorylase isoform X2 [Rattus norvegicus]	Sco2	Protein SCO2 homolog, mitochondrial OS=Mus musculus GN=Sco2 PE=1 SV=1	GO:0001654(eye development);GO:0001701(in utero embryonic development);GO:0003012(muscle system process);GO:0005507(copper ion binding);GO:0005739(mitochondrion);GO:0005743(mitochondrial inner membrane);GO:0006825(copper ion transport);GO:0006878(cellular copper ion homeostasis);GO:0008535(respiratory chain complex IV assembly);GO:0014823(response to activity);GO:0022904(respiratory electron tran…	COG1999(Electron transport protein SCO1 SenC)	NA	NA	NA	-	Q8VCL2.1 PF02630.12;SCO1-SenC;	-	243.68	254.15	540.86	331.72	141.77	169.12	262.92	181.31	178.78	137.28	12.55	15.16	23.81	14.31	9.24	11.35	19.68	11.84	8.12	8.65	15.01	11.93	0.62433	up	0.0354542	1	yes
TRINITY_DN8916_c3_g1	1797	TRINITY_DN8916_c3_g1_i1;TRINITY_DN8916_c3_g1_i2;TRINITY_DN8916_c3_g1_i3;TRINITY_DN8916_c3_g1_i4;TRINITY_DN8916_c3_g1_i5;TRINITY_DN8916_c3_g1_i6	inter-alpha-trypsin inhibitor heavy chain H3-like protein [Cricetulus griseus]	Itih3	Inter-alpha-trypsin inhibitor heavy chain H3 OS=Mus musculus GN=Itih3 PE=1 SV=3	GO:0004867(serine-type endopeptidase inhibitor activity);GO:0010951(negative regulation of endopeptidase activity);GO:0030212(hyaluronan metabolic process);GO:0070062(extracellular exosome)	COG2304(von Willebrand factor, type A)	NA	NA	NA	-	S9WMG9.1 PF06668.10;ITI_HC_C;	-	35.84	36.98	57	26.08	36	29.8	16	15.14	30	29.22	3.94	3.68	2.71	2.23	1.64	1.45	0.82	0.91	1.42	1.48	2.84	1.22	0.621218	up	0.0402784	1	yes
TRINITY_DN60888_c0_g2	2097	TRINITY_DN60888_c0_g2_i1;TRINITY_DN60888_c0_g2_i2	PREDICTED: protein ADP-ribosylarginine hydrolase-like protein 1 [Nannospalax galili]	Adprhl1	[Protein ADP-ribosylarginine] hydrolase-like protein 1 OS=Mus musculus GN=Adprhl1 PE=1 SV=1	GO:0000287(magnesium ion binding);GO:0003875(ADP-ribosylarginine hydrolase activity);GO:0005096(GTPase activator activity);GO:0005622(intracellular);GO:0005769(early endosome);GO:0006886(intracellular protein transport);GO:0012505(endomembrane system);GO:0016787(hydrolase activity);GO:0017137(Rab GTPase binding);GO:0031338(regulation of vesicle fusion);GO:0051725(protein de-ADP-ribosylation);GO:0…	ENOG410XPXD(ADP-ribosylhydrolase like 1)	NA	NA	NA	-	G3HK54.1 PF03747.12;ADP_ribosyl_GH;	-	60	79	111.55	77.03	77.03	43	60	50	53	45	3.32	4.68	5.66	4.13	4.14	1.66	3.98	2.69	3.13	1.96	4.39	2.68	0.61129	up	0.0152447	0.768189	yes
TRINITY_DN8012_c0_g1	2490	TRINITY_DN8012_c0_g1_i1;TRINITY_DN8012_c0_g1_i10;TRINITY_DN8012_c0_g1_i11;TRINITY_DN8012_c0_g1_i12;TRINITY_DN8012_c0_g1_i2;TRINITY_DN8012_c0_g1_i3;TRINITY_DN8012_c0_g1_i4;TRINITY_DN8012_c0_g1_i5;TRINITY_DN8012_c0_g1_i6;TRINITY_DN8012_c0_g1_i7;TRINITY_DN8012_c0_g1_i8;TRINITY_DN8012_c0_g1_i9	CAPN2 [Cricetulus griseus]	Capn2	Calpain-2 catalytic subunit OS=Mus musculus GN=Capn2 PE=1 SV=4	GO:0000785(chromatin);GO:0001824(blastocyst development);GO:0004198(calcium-dependent cysteine-type endopeptidase activity);GO:0005509(calcium ion binding);GO:0005622(intracellular);GO:0005634(nucleus);GO:0005737(cytoplasm);GO:0005764(lysosome);GO:0005783(endoplasmic reticulum);GO:0005794(Golgi apparatus);GO:0005829(cytosol);GO:0005886(plasma membrane);GO:0006508(proteolysis);GO:0007520(myoblast …	ENOG410XP0B(Calpain-like cysteine peptidase)	K03853	calpain-2	EC:3.4.22.53	mmu04141(Protein processing in endoplasmic reticulum);mmu04210(Apoptosis);mmu04217(Necroptosis);mmu04218(Cellular senescence);mmu04510(Focal adhesion);mmu05010(Alzheimer disease)	G3GRB1.1 PF00648.19;Peptidase_C2;	-	195.34	272.31	232.3	226.37	449.02	151	172.38	200.92	162.47	158.89	11.24	22.46	15.06	18.45	30.82	14.01	8.91	11.69	9.14	12.71	19.61	11.29	0.607995	up	0.0094417	0.636844	yes
TRINITY_DN56074_c0_g1	1590	TRINITY_DN56074_c0_g1_i1	leucine-rich repeat-containing protein 38 [Mus pahari]	Lrrc38	Leucine-rich repeat-containing protein 38 OS=Mus musculus GN=Lrrc38 PE=2 SV=2	GO:0005249(voltage-gated potassium channel activity);GO:0005615(extracellular space);GO:0007409(axonogenesis);GO:0008076(voltage-gated potassium channel complex);GO:0044325(ion channel binding);GO:0071805(potassium ion transmembrane transport);GO:0099104(potassium channel activator activity);GO:1903818(positive regulation of voltage-gated potassium channel activity)	COG4886(leucine Rich Repeat)	-	-	-	-	A0A0D9S8J4.1 PF01462.16;LRRNT;	-	64	74.02	56	70	38	32	51	35	36	33	3.46	4.04	3.01	3.81	1.96	1.73	2.84	2.3	1.87	1.82	3.26	2.11	0.606325	up	0.026071	0.937636	yes
TRINITY_DN15913_c0_g2	9077	TRINITY_DN15913_c0_g2_i1;TRINITY_DN15913_c0_g2_i10;TRINITY_DN15913_c0_g2_i11;TRINITY_DN15913_c0_g2_i12;TRINITY_DN15913_c0_g2_i13;TRINITY_DN15913_c0_g2_i14;TRINITY_DN15913_c0_g2_i15;TRINITY_DN15913_c0_g2_i16;TRINITY_DN15913_c0_g2_i17;TRINITY_DN15913_c0_g2_i18;TRINITY_DN15913_c0_g2_i19;TRINITY_DN15913_c0_g2_i20;TRINITY_DN15913_c0_g2_i21;TRINITY_DN15913_c0_g2_i22;TRINITY_DN15913_c0_g2_i23;TRINITY_DN…	ryanodine receptor 3 isoform X7 [Pan troglodytes]	RYR3	Ryanodine receptor 3 OS=Homo sapiens GN=RYR3 PE=1 SV=3	GO:0005219(ryanodine-sensitive calcium-release channel activity);GO:0005509(calcium ion binding);GO:0005622(intracellular);GO:0016021(integral component of membrane);GO:0051209(release of sequestered calcium ion into cytosol)	ENOG410YCNW(ryanodine receptor)	K04963	ryanodine receptor 3	-	ngi04371(Apelin signaling pathway);ngi04020(Calcium signaling pathway);ngi04921(Oxytocin signaling pathway);ngi04970(Salivary secretion);ngi04713(Circadian entrainment);ngi05010(Alzheimer disease)	F1M7A1.3 PF06459.10;RR_TM4-6;	-	376.48	444.64	582.21	307.51	328.17	249.65	280.48	167.17	361.36	234.84	6.43	7.71	10.53	5.38	5.24	4.99	5.26	3.69	5.89	4.44	7.06	4.85	0.601805	up	0.00441016	0.454457	yes
TRINITY_DN1192_c0_g1	7296	TRINITY_DN1192_c0_g1_i1;TRINITY_DN1192_c0_g1_i10;TRINITY_DN1192_c0_g1_i100;TRINITY_DN1192_c0_g1_i101;TRINITY_DN1192_c0_g1_i102;TRINITY_DN1192_c0_g1_i103;TRINITY_DN1192_c0_g1_i104;TRINITY_DN1192_c0_g1_i105;TRINITY_DN1192_c0_g1_i106;TRINITY_DN1192_c0_g1_i107;TRINITY_DN1192_c0_g1_i108;TRINITY_DN1192_c0_g1_i109;TRINITY_DN1192_c0_g1_i11;TRINITY_DN1192_c0_g1_i110;TRINITY_DN1192_c0_g1_i111;TRINITY_DN119…	PREDICTED: collagen alpha-1(XVI) chain [Nannospalax galili]	COL16A1	Collagen alpha-1(XVI) chain OS=Homo sapiens GN=COL16A1 PE=1 SV=2	GO:0005178(integrin binding);GO:0005515(protein binding);GO:0005576(extracellular region);GO:0005597(collagen type XVI trimer);GO:0005788(endoplasmic reticulum lumen);GO:0007155(cell adhesion);GO:0007229(integrin-mediated signaling pathway);GO:0007565(female pregnancy);GO:0030198(extracellular matrix organization);GO:0033622(integrin activation);GO:0033627(cell adhesion mediated by integrin);GO:0…	ENOG411131D(collagen, type XVI, alpha 1)	K16630	collagen, type XXII, alpha	-	tup04974(Protein digestion and absorption)	-	-	3107.15	3124.17	5163.25	3398.65	3381.82	2809.38	1703.93	2279.12	2825.39	1827.98	87.46	78.97	159.85	86.49	90.17	78.97	54.18	79.28	68.38	48.09	100.59	65.78	0.600224	up	0.000490433	0.134401	yes
TRINITY_DN1371_c0_g1	10323	TRINITY_DN1371_c0_g1_i1;TRINITY_DN1371_c0_g1_i10;TRINITY_DN1371_c0_g1_i11;TRINITY_DN1371_c0_g1_i12;TRINITY_DN1371_c0_g1_i13;TRINITY_DN1371_c0_g1_i14;TRINITY_DN1371_c0_g1_i15;TRINITY_DN1371_c0_g1_i16;TRINITY_DN1371_c0_g1_i17;TRINITY_DN1371_c0_g1_i18;TRINITY_DN1371_c0_g1_i19;TRINITY_DN1371_c0_g1_i2;TRINITY_DN1371_c0_g1_i20;TRINITY_DN1371_c0_g1_i21;TRINITY_DN1371_c0_g1_i22;TRINITY_DN1371_c0_g1_i23;T…	PREDICTED: deleted in lung and esophageal cancer protein 1 [Nannospalax galili]	DLEC1	Deleted in lung and esophageal cancer protein 1 OS=Homo sapiens GN=DLEC1 PE=2 SV=2	GO:0003674(molecular_function);GO:0005737(cytoplasm);GO:0008285(negative regulation of cell proliferation)	ENOG410YKY2(Deleted in lung and esophageal cancer 1)	-	-	-	-	L1IVP8.1 PF14874.4;PapD-like;	-	1050.55	668.32	1073.81	659.84	477.43	416.97	447	515.25	778.51	312.06	14.67	7.82	10.65	9.67	9	5.03	6.62	8.08	9.65	4.64	10.36	6.8	0.599494	up	0.0124207	0.701357	yes
TRINITY_DN11568_c0_g1	4354	TRINITY_DN11568_c0_g1_i1;TRINITY_DN11568_c0_g1_i10;TRINITY_DN11568_c0_g1_i100;TRINITY_DN11568_c0_g1_i101;TRINITY_DN11568_c0_g1_i102;TRINITY_DN11568_c0_g1_i103;TRINITY_DN11568_c0_g1_i104;TRINITY_DN11568_c0_g1_i105;TRINITY_DN11568_c0_g1_i106;TRINITY_DN11568_c0_g1_i107;TRINITY_DN11568_c0_g1_i108;TRINITY_DN11568_c0_g1_i109;TRINITY_DN11568_c0_g1_i11;TRINITY_DN11568_c0_g1_i110;TRINITY_DN11568_c0_g1_i11…	PREDICTED: leucine-rich repeat-containing protein 71 isoform X3 [Rousettus aegyptiacus]	LRRC71	Leucine-rich repeat-containing protein 71 OS=Homo sapiens GN=LRRC71 PE=2 SV=1	GO:0005737(cytoplasm);GO:0023052(signaling);GO:0035556(intracellular signal transduction)	ENOG410ZBX3(leucine Rich Repeat)	-	-	-	-	-	-	1045.26	526.23	853.48	596.68	289.96	304.33	388.86	417.23	652.33	323	41.42	22.32	41.18	23.68	10.09	11.59	17.9	20.19	22.37	12.3	27.74	16.87	0.596404	up	0.0287593	0.964162	yes
TRINITY_DN4890_c1_g1	2815	TRINITY_DN4890_c1_g1_i1;TRINITY_DN4890_c1_g1_i2;TRINITY_DN4890_c1_g1_i3;TRINITY_DN4890_c1_g1_i4	SYNDIG1L [Cricetulus griseus]	Syndig1l	Synapse differentiation-inducing gene protein 1-like OS=Mus musculus GN=Syndig1l PE=2 SV=1	GO:0003674(molecular_function);GO:0005794(Golgi apparatus);GO:0008150(biological_process);GO:0009607(response to biotic stimulus);GO:0016020(membrane);GO:0016021(integral component of membrane)	ENOG410XVDW(proline-rich transmembrane protein 1)	-	-	-	-	G7PAU6.1 PF04505.10;CD225;	-	230	420.98	585.32	330.12	211	174.99	232	204	274.99	238.05	9.58	17.09	25.82	13.86	7.93	6	9.55	10.36	10.92	9.39	14.86	9.24	0.595924	up	0.0196306	0.834118	yes
TRINITY_DN33809_c0_g1	4049	TRINITY_DN33809_c0_g1_i1	hypothetical protein A6R68_22644 [Neotoma lepida]	Card14	Caspase recruitment domain-containing protein 14 OS=Mus musculus GN=Card14 PE=2 SV=2	GO:0001934(positive regulation of protein phosphorylation);GO:0005737(cytoplasm);GO:0006915(apoptotic process);GO:0033209(tumor necrosis factor-mediated signaling pathway);GO:0042981(regulation of apoptotic process);GO:0043066(negative regulation of apoptotic process);GO:0050700(CARD domain binding);GO:0051092(positive regulation of NF-kappaB transcription factor activity)	COG0194(Essential for recycling GMP and indirectly, cGMP (By similarity))	K20913	caspase recruitment domain-containing protein 14	-	mmu04064(NF-kappa B signaling pathway)	F1RZ85.2 PF00619.19;CARD;	-	118	122.9	176	108	92	47	62	72	125	86	2.17	2.27	3.21	1.99	1.61	0.86	1.17	1.6	2.19	1.6	2.25	1.48	0.592949	up	0.0280198	0.952498	yes
TRINITY_DN7996_c0_g2	6706	TRINITY_DN7996_c0_g2_i1;TRINITY_DN7996_c0_g2_i2	doublecortin domain-containing protein 2 [Microcebus murinus]	Dcdc2	Doublecortin domain-containing protein 2 OS=Mus musculus GN=Dcdc2 PE=1 SV=2	GO:0005634(nucleus);GO:0005737(cytoplasm);GO:0005930(axoneme);GO:0007605(sensory perception of sound);GO:0030111(regulation of Wnt signaling pathway);GO:0035556(intracellular signal transduction);GO:0045880(positive regulation of smoothened signaling pathway);GO:1902017(regulation of cilium assembly)	ENOG410ZE6Q(Doublecortin domain containing)	-	-	-	-	-	-	349	438.01	570.58	415.58	424	274	224.15	281	367.7	241.69	5.27	6.59	10.09	6.54	5.87	4.6	4.3	5.85	5.11	3.97	6.87	4.77	0.592528	up	0.00109366	0.214927	yes
TRINITY_DN15302_c0_g1	5322	TRINITY_DN15302_c0_g1_i1;TRINITY_DN15302_c0_g1_i2;TRINITY_DN15302_c0_g1_i3;TRINITY_DN15302_c0_g1_i4;TRINITY_DN15302_c0_g1_i5;TRINITY_DN15302_c0_g1_i6;TRINITY_DN15302_c0_g1_i7;TRINITY_DN15302_c0_g1_i8;TRINITY_DN15302_c0_g1_i9	PREDICTED: netrin-G1 isoform X2 [Nannospalax galili]	NTNG1	Netrin-G1 OS=Homo sapiens GN=NTNG1 PE=1 SV=3	GO:0007409(axonogenesis);GO:0046658(anchored component of plasma membrane)	ENOG410XS7U(Netrin G2)	K07522	netrin-G1	-	ngi04514(Cell adhesion molecules (CAMs));ngi04360(Axon guidance)	G3S528.1 PF00055.15;Laminin_N;	-	380.1	610.54	686.88	714.94	332.97	368.36	392.57	280.41	359.61	323.06	5.39	8.7	9.69	10.15	4.51	5.19	5.61	4.83	4.89	4.62	7.69	5.03	0.590953	up	0.00479809	0.473891	yes
TRINITY_DN2164_c1_g3	3946	TRINITY_DN2164_c1_g3_i1	PREDICTED: transmembrane protein 72 [Nannospalax galili]	TMEM72	Transmembrane protein 72 OS=Homo sapiens GN=TMEM72 PE=2 SV=1	GO:0016021(integral component of membrane)	ENOG410XXDG(transmembrane protein 72)	-	-	-	-	S9XQ25.1 PF16054.3;TMEM72;	-	92	129.25	180.6	170	122.85	80	81.01	69	128	84.89	1.74	2.46	3.38	3.22	2.21	1.51	1.57	1.58	2.31	1.63	2.6	1.72	0.588837	up	0.013972	0.742629	yes
TRINITY_DN2199_c0_g1	7211	TRINITY_DN2199_c0_g1_i1;TRINITY_DN2199_c0_g1_i2;TRINITY_DN2199_c0_g1_i3;TRINITY_DN2199_c0_g1_i4;TRINITY_DN2199_c0_g1_i5	PREDICTED: collagen alpha-1(XI) chain isoform X1 [Nannospalax galili]	Col11a1	Collagen alpha-1(XI) chain OS=Rattus norvegicus GN=Col11a1 PE=1 SV=2	GO:0001502(cartilage condensation);GO:0001503(ossification);GO:0002063(chondrocyte development);GO:0003007(heart morphogenesis);GO:0005201(extracellular matrix structural constituent);GO:0005581(collagen trimer);GO:0005592(collagen type XI trimer);GO:0005615(extracellular space);GO:0006029(proteoglycan metabolic process);GO:0007601(visual perception);GO:0007605(sensory perception of sound);GO:003…	ENOG410XNMM(collagen, type)	K19721	collagen, type V/XI/XXIV/XXVII, alpha	-	ngi04974(Protein digestion and absorption)	H7C381.1 PF13385.4;Laminin_G_3;	-	922	1371.67	1774.07	1147.65	1154.93	885.03	522.45	614.98	1336.44	754.15	9.28	14.06	17.69	11.78	11.05	8.85	5.36	7.5	12.94	7.69	12.77	8.47	0.585321	up	0.0041689	0.441593	yes

## Sheet: down-regulated genes
Gene_ID	Length	Trans_ID	Annotation	Name	swissprot_description	GO_Term	NOG	KOEntry	KODescription	EC	KEGG_Pathway	Pfam_description	Family	PE_1_count	PE_2_count	PE_3_count	PE_4_count	PE_5_count	PA_1_count	PA_2_count	PA_3_count	PA_4_count	PA_5_count	PE_1_TPM	PE_2_TPM	PE_3_TPM	PE_4_TPM	PE_5_TPM	PA_1_TPM	PA_2_TPM	PA_3_TPM	PA_4_TPM	PA_5_TPM	PE_mean_TPM	PA_mean_TPM	log2FC	regulation	pvalue	FDR	significant
TRINITY_DN56457_c0_g2	873	TRINITY_DN56457_c0_g2_i1;TRINITY_DN56457_c0_g2_i2	spermatogenesis-associated protein 3 isoform X1 [Mus caroli]	Spata3	Spermatogenesis-associated protein 3 OS=Mus musculus GN=Spata3 PE=2 SV=2	GO:0003674(molecular_function);GO:0005575(cellular_component);GO:0008150(biological_process)	ENOG41113TY(Spermatogenesis associated 3)	-	-	-	-	G3IH70.1 PF15662.3;SPATA3;	-	21.1	17	23	26	27	32	44.83	29	29	26.96	2.98	2.27	3.12	3.52	3.32	4.04	6.13	5.02	4.05	3.46	3.04	4.54	-0.587495	down	0.0451083	1	yes
TRINITY_DN1946_c3_g1	6715	TRINITY_DN1946_c3_g1_i1;TRINITY_DN1946_c3_g1_i10;TRINITY_DN1946_c3_g1_i11;TRINITY_DN1946_c3_g1_i12;TRINITY_DN1946_c3_g1_i13;TRINITY_DN1946_c3_g1_i14;TRINITY_DN1946_c3_g1_i15;TRINITY_DN1946_c3_g1_i16;TRINITY_DN1946_c3_g1_i17;TRINITY_DN1946_c3_g1_i18;TRINITY_DN1946_c3_g1_i19;TRINITY_DN1946_c3_g1_i2;TRINITY_DN1946_c3_g1_i3;TRINITY_DN1946_c3_g1_i5;TRINITY_DN1946_c3_g1_i7;TRINITY_DN1946_c3_g1_i8;TRINI…	PREDICTED: NACHT domain- and WD repeat-containing protein 1 [Nannospalax galili]	Nwd1	NACHT domain- and WD repeat-containing protein 1 OS=Mus musculus GN=Nwd1 PE=2 SV=2	GO:0000166(nucleotide binding);GO:0003723(RNA binding);GO:0005524(ATP binding);GO:0005682(U5 snRNP);GO:0005737(cytoplasm);GO:0008380(RNA splicing);GO:0071011(precatalytic spliceosome);GO:0071013(catalytic step 2 spliceosome)	COG2319(wd repeat)	NA	NA	NA	-	E0CYZ6.1 PF05729.10;NACHT;	-	579.59	541.33	834.58	445.26	765.83	1011	847.8	657.92	1068.28	981.34	25.52	20.6	22.21	18.75	20.3	44.01	33.56	35.08	37.13	31.98	21.48	36.35	-0.587943	down	0.000407048	0.119799	yes
TRINITY_DN515_c0_g1	704	TRINITY_DN515_c0_g1_i1	PREDICTED: acetyl-CoA acetyltransferase, cytosolic-like [Nannospalax galili]	Acat2	Acetyl-CoA acetyltransferase, cytosolic OS=Rattus norvegicus GN=Acat2 PE=1 SV=1	GO:0001889(liver development);GO:0003985(acetyl-CoA C-acetyltransferase activity);GO:0003988(acetyl-CoA C-acyltransferase activity);GO:0005634(nucleus);GO:0005730(nucleolus);GO:0005737(cytoplasm);GO:0005739(mitochondrion);GO:0005777(peroxisome);GO:0005829(cytosol);GO:0006635(fatty acid beta-oxidation);GO:0006695(cholesterol biosynthetic process);GO:0007420(brain development);GO:0016747(transferas…	COG0183(acetyl-coa acetyltransferase)	K00626	acetyl-CoA C-acetyltransferase	EC:2.3.1.9	ngi00620(Pyruvate metabolism);ngi00630(Glyoxylate and dicarboxylate metabolism);ngi00640(Propanoate metabolism);ngi00650(Butanoate metabolism);ngi00071(Fatty acid degradation);ngi00072(Synthesis and degradation of ketone bodies);ngi00280(Valine, leucine and isoleucine degradation);ngi00310(Lysine degradation);ngi00380(Tryptophan metabolism);ngi00900(Terpenoid backbone biosynthesis)	G3HGP5.1 PF02803.16;Thiolase_C;	-	26.27	30.52	43.54	31.13	34.02	32.93	50.87	38.6	45.18	70.01	4.74	5.63	7.85	5.75	5.91	6.06	9.73	8.6	8.04	13.09	5.98	9.1	-0.589508	down	0.0374109	1	yes
TRINITY_DN1424_c2_g1	3800	TRINITY_DN1424_c2_g1_i1;TRINITY_DN1424_c2_g1_i10;TRINITY_DN1424_c2_g1_i11;TRINITY_DN1424_c2_g1_i12;TRINITY_DN1424_c2_g1_i13;TRINITY_DN1424_c2_g1_i14;TRINITY_DN1424_c2_g1_i15;TRINITY_DN1424_c2_g1_i16;TRINITY_DN1424_c2_g1_i17;TRINITY_DN1424_c2_g1_i18;TRINITY_DN1424_c2_g1_i19;TRINITY_DN1424_c2_g1_i2;TRINITY_DN1424_c2_g1_i20;TRINITY_DN1424_c2_g1_i22;TRINITY_DN1424_c2_g1_i23;TRINITY_DN1424_c2_g1_i3;TR…	hypothetical protein M91_18271, partial [Bos mutus]	ZDHHC1	Probable palmitoyltransferase ZDHHC1 OS=Homo sapiens GN=ZDHHC1 PE=2 SV=1	GO:0016021(integral component of membrane)	COG5273(Zinc finger, DHHC-type containing)	NA	NA	NA	-	-	-	1059.28	985.45	1160.3	1110.45	1168.91	2760.66	831.81	1531.28	1731.94	1038.09	45.94	45.43	59.15	48.68	55.21	126.02	42.36	89.8	73.06	46.54	50.88	75.56	-0.593138	down	0.00776541	0.572742	yes
TRINITY_DN6949_c0_g1	2140	TRINITY_DN6949_c0_g1_i1;TRINITY_DN6949_c0_g1_i2	PREDICTED: tapasin-related protein [Nannospalax galili]	Tapbpl	Tapasin-related protein OS=Mus musculus GN=Tapbpl PE=1 SV=2	GO:0002590(negative regulation of antigen processing and presentation of peptide antigen via MHC class I);GO:0016021(integral component of membrane)	ENOG4111SQB(TAP binding protein-like)	K06752	major histocompatibility complex, class II	-	mdo04514(Cell adhesion molecules (CAMs));mdo04145(Phagosome);mdo04640(Hematopoietic cell lineage);mdo04612(Antigen processing and presentation);mdo04658(Th1 and Th2 cell differentiation);mdo04659(Th17 cell differentiation);mdo04672(Intestinal immune network for IgA production);mdo05310(Asthma);mdo05322(Systemic lupus erythematosus);mdo05323(Rheumatoid arthritis);mdo05320(Autoimmune thyroid diseas…	Q8VD31.2 PF07686.15;V-set;	-	155	138.32	120	111.05	138	173.16	240	184.1	162	182.13	6.41	5.73	4.91	4.62	5.41	7.15	10.19	9.2	6.39	7.65	5.42	8.12	-0.595586	down	0.00330093	0.395923	yes
TRINITY_DN676_c0_g1	5664	TRINITY_DN676_c0_g1_i1;TRINITY_DN676_c0_g1_i10;TRINITY_DN676_c0_g1_i100;TRINITY_DN676_c0_g1_i101;TRINITY_DN676_c0_g1_i102;TRINITY_DN676_c0_g1_i103;TRINITY_DN676_c0_g1_i104;TRINITY_DN676_c0_g1_i105;TRINITY_DN676_c0_g1_i106;TRINITY_DN676_c0_g1_i11;TRINITY_DN676_c0_g1_i12;TRINITY_DN676_c0_g1_i13;TRINITY_DN676_c0_g1_i14;TRINITY_DN676_c0_g1_i15;TRINITY_DN676_c0_g1_i16;TRINITY_DN676_c0_g1_i17;TRINITY_D…	PREDICTED: AP-4 complex accessory subunit tepsin isoform X1 [Nannospalax galili]	Tepsin	AP-4 complex accessory subunit Tepsin OS=Rattus norvegicus GN=Tepsin PE=1 SV=1	GO:0005737(cytoplasm);GO:0005794(Golgi apparatus);GO:0005829(cytosol);GO:0016607(nuclear speck);GO:0030124(AP-4 adaptor complex);GO:0030662(coated vesicle membrane);GO:0031312(extrinsic component of organelle membrane);GO:0031965(nuclear membrane);GO:0032588(trans-Golgi network membrane)	ENOG410ZYSQ(ENTH domain containing 2)	NA	NA	NA	-	G1RSF0.2 PF01417.18;ENTH;	-	344.12	413.01	476.21	391.25	380	762.23	547.15	320	829	474	6.4	8.39	9.06	7.84	6.66	14.28	11.18	7.3	14.9	9.01	7.67	11.33	-0.598099	down	0.0020285	0.298489	yes
TRINITY_DN11191_c0_g1	1053	TRINITY_DN11191_c0_g1_i1;TRINITY_DN11191_c0_g1_i3	folate receptor beta-like isoform X1 [Castor canadensis]	FOLR2	Folate receptor beta OS=Homo sapiens GN=FOLR2 PE=1 SV=4	GO:0002548(monocyte chemotaxis);GO:0003674(molecular_function);GO:0005542(folic acid binding);GO:0005575(cellular_component);GO:0007155(cell adhesion);GO:0007342(fusion of sperm to egg plasma membrane involved in single fertilization);GO:0008144(drug binding);GO:0008150(biological_process);GO:0008284(positive regulation of cell proliferation);GO:0009986(cell surface);GO:0015884(folic acid transpo…	ENOG4111IU4(Folate receptor)	K13649	folate receptor	-	ccan04144(Endocytosis);ccan01523(Antifolate resistance)	G7PR15.1 PF03024.12;Folate_rec;	-	66	53.04	48	64.02	101	91	130	66	120	73	6.2	5.42	5.2	6.09	9.55	8.79	13.06	8.84	10.93	7.03	6.49	9.73	-0.606485	down	0.0224916	0.879379	yes
TRINITY_DN28195_c0_g1	2606	TRINITY_DN28195_c0_g1_i1	uncharacterized protein C2orf78 homolog [Acinonyx jubatus]	C2orf78	Uncharacterized protein C2orf78 OS=Homo sapiens GN=C2orf78 PE=2 SV=3	GO:0003674(molecular_function);GO:0005575(cellular_component);GO:0008150(biological_process)	ENOG41115RW(chromosome 2 open reading frame 78)	-	-	-	-	-	-	52	56	62	40	76	81	54	72.05	125	85.98	1.56	1.69	1.85	1.21	2.17	2.42	1.66	2.62	3.59	2.62	1.7	2.58	-0.607814	down	0.018651	0.816898	yes
TRINITY_DN25005_c0_g1	671	TRINITY_DN25005_c0_g1_i1	E3 ubiquitin-protein ligase TRIM71 [Marmota flaviventris]	TRIM71	E3 ubiquitin-protein ligase TRIM71 OS=Homo sapiens GN=TRIM71 PE=1 SV=1	GO:0000082(G1/S transition of mitotic cell cycle);GO:0000932(P-body);GO:0001843(neural tube closure);GO:0004842(ubiquitin-protein transferase activity);GO:0008270(zinc ion binding);GO:0008543(fibroblast growth factor receptor signaling pathway);GO:0010586(miRNA metabolic process);GO:0016874(ligase activity);GO:0017148(negative regulation of translation);GO:0021915(neural tube development);GO:0030…	ENOG410XSQC(nhl repeat containing protein)	K12035	tripartite motif-containing protein 71	EC:2.3.2.27	oro05206(MicroRNAs in cancer)	W5JXV4.1 PF00643.22;zf-B_box;	-	23.85	31.1	16	20.86	33.19	49.14	38.54	27.66	28.43	37.24	4.71	6.3	3.16	4.23	6.32	9.93	8.1	6.76	5.55	7.64	4.94	7.6	-0.609051	down	0.0391809	1	yes
TRINITY_DN6542_c0_g1	1608	TRINITY_DN6542_c0_g1_i1;TRINITY_DN6542_c0_g1_i2;TRINITY_DN6542_c0_g1_i3;TRINITY_DN6542_c0_g1_i4	hypothetical protein A6R68_00570 [Neotoma lepida]	Rassf7	Ras association domain-containing protein 7 OS=Mus musculus GN=Rassf7 PE=2 SV=2	GO:0003674(molecular_function);GO:0005737(cytoplasm);GO:0005815(microtubule organizing center);GO:0005856(cytoskeleton);GO:0006915(apoptotic process);GO:0007165(signal transduction);GO:0008150(biological_process);GO:0070507(regulation of microtubule cytoskeleton organization)	ENOG410XPWB(ras association (RalGDS AF-6) domain family (N-terminal) member)	NA	NA	NA	-	D3YXD9.1 PF00788.21;RA;	-	26	45	50	29.13	37	50	45	63	43	69	1.51	2.75	2.94	1.78	2.07	3.01	2.75	4.47	2.42	4.12	2.21	3.35	-0.609814	down	0.0324135	1	yes
TRINITY_DN56936_c0_g1	1031	TRINITY_DN56936_c0_g1_i1;TRINITY_DN56936_c0_g1_i2	PREDICTED: galectin-1 [Nannospalax galili]	LGALS1	Galectin-1 OS=Cricetulus griseus GN=LGALS1 PE=1 SV=2	GO:0002317(plasma cell differentiation);GO:0005515(protein binding);GO:0005534(galactose binding);GO:0005576(extracellular region);GO:0005615(extracellular space);GO:0005622(intracellular);GO:0005634(nucleus);GO:0005737(cytoplasm);GO:0005829(cytosol);GO:0006915(apoptotic process);GO:0007157(heterophilic cell-cell adhesion via plasma membrane cell adhesion molecules);GO:0009986(cell surface);GO:00…	ENOG4111EA0(Lectin, galactoside-binding, soluble)	NA	NA	NA	-	G5AYX7.1 PF00337.20;Gal-bind_lectin;	-	53	71	60.16	90	102	122.07	83.07	116	57	163	16.5	25.01	20.47	31.41	31.54	42.56	27.76	46.31	18.36	57.95	24.99	38.59	-0.611382	down	0.0343943	1	yes
TRINITY_DN5636_c0_g1	1535	TRINITY_DN5636_c0_g1_i1;TRINITY_DN5636_c0_g1_i2	apolipoprotein B editing complex 1, isoform CRA_b, partial [Mus musculus]	Apobec1	C->U-editing enzyme APOBEC-1 OS=Mus musculus GN=Apobec1 PE=1 SV=1	GO:0005737(cytoplasm);GO:0008270(zinc ion binding);GO:0010332(response to gamma radiation);GO:0016554(cytidine to uridine editing);GO:0016556(mRNA modification);GO:0016814(hydrolase activity, acting on carbon-nitrogen (but not peptide) bonds, in cyclic amidines);GO:0017091(AU-rich element binding);GO:0042127(regulation of cell proliferation);GO:0042158(lipoprotein biosynthetic process);GO:0042953…	ENOG4111BJA(negative regulation of methylation-dependent chromatin silencing)	K10989	activation-induced cytidine deaminase	EC:3.5.4.38	tup04672(Intestinal immune network for IgA production);tup05340(Primary immunodeficiency)	L5LUG3.1 PF08210.9;APOBEC_N;	-	27	18	17	18	40	29	41	31	35	38	2.38	1.03	0.96	1.44	2.23	1.64	2.76	2.13	2.27	2.28	1.61	2.22	-0.61585	down	0.0424299	1	yes
TRINITY_DN65268_c0_g1	5511	TRINITY_DN65268_c0_g1_i1	PREDICTED: TBC1 domain family member 8B [Nannospalax galili]	TBC1D8B	TBC1 domain family member 8B OS=Homo sapiens GN=TBC1D8B PE=1 SV=2	GO:0005509(calcium ion binding)	COG5210(TBC1 domain family member)	NA	NA	NA	-	G7Q3D9.1 PF00566.16;RabGAP-TBC;	-	200	190.26	187	150	217	304	174	285.04	279.35	334.21	2.64	2.52	2.45	1.98	2.73	3.99	2.35	4.55	3.52	4.47	2.46	3.78	-0.618428	down	0.0015685	0.262026	yes
TRINITY_DN14990_c0_g1	3569	TRINITY_DN14990_c0_g1_i1;TRINITY_DN14990_c0_g1_i2;TRINITY_DN14990_c0_g1_i3;TRINITY_DN14990_c0_g1_i4;TRINITY_DN14990_c0_g1_i5	PREDICTED: atrial natriuretic peptide receptor 1 [Nannospalax galili]	Npr1	Atrial natriuretic peptide receptor 1 OS=Rattus norvegicus GN=Npr1 PE=1 SV=1	GO:0004016(adenylate cyclase activity);GO:0004383(guanylate cyclase activity);GO:0004672(protein kinase activity);GO:0005515(protein binding);GO:0005524(ATP binding);GO:0005525(GTP binding);GO:0005886(plasma membrane);GO:0006182(cGMP biosynthetic process);GO:0006468(protein phosphorylation);GO:0007165(signal transduction);GO:0007166(cell surface receptor signaling pathway);GO:0007168(receptor gua…	COG2114(Guanylate Cyclase)	K12323	atrial natriuretic peptide receptor A	EC:4.6.1.2	ngi00230(Purine metabolism);ngi04024(cAMP signaling pathway);ngi04022(cGMP - PKG signaling pathway);ngi04923(Regulation of lipolysis in adipocyte);ngi04921(Oxytocin signaling pathway);ngi04924(Renin secretion);ngi04925(Aldosterone synthesis and secretion);ngi04270(Vascular smooth muscle contraction);ngi04714(Thermogenesis)	I3N692.1 PF01094.26;ANF_receptor;	-	259	131.91	133	92.33	179	264	299	174.01	207.13	210.12	10.32	4.46	6.92	2.96	5.67	9.37	9.4	9.52	7.21	7.17	6.07	8.53	-0.618533	down	0.0141199	0.745151	yes
TRINITY_DN6995_c1_g1	3282	TRINITY_DN6995_c1_g1_i1;TRINITY_DN6995_c1_g1_i2	PREDICTED: hairy/enhancer-of-split related with YRPW motif protein 2 [Nannospalax galili]	HEY2	Hairy/enhancer-of-split related with YRPW motif protein 2 OS=Homo sapiens GN=HEY2 PE=1 SV=1	GO:0000122(negative regulation of transcription by RNA polymerase II);GO:0001102(RNA polymerase II activating transcription factor binding);GO:0001570(vasculogenesis);GO:0003150(muscular septum morphogenesis);GO:0003151(outflow tract morphogenesis);GO:0003184(pulmonary valve morphogenesis);GO:0003186(tricuspid valve morphogenesis);GO:0003195(tricuspid valve formation);GO:0003199(endocardial cushi…	ENOG4111F0X(Hairy and enhancer of split)	K09091	hairy and enhancer of split related with YRPW motif	-	ngi05200(Pathways in cancer);ngi05224(Breast cancer);ngi05165(Human papillomavirus infection)	H0ZNH7.1 PF00010.24;HLH;	bHLH	274.27	232	224	176	203.55	274.95	322.16	299	330.2	390.04	7.11	5.86	5.41	4.4	4.68	6.34	7.73	9.3	7.64	9.9	5.49	8.18	-0.619113	down	0.000425725	0.122277	yes
TRINITY_DN69076_c0_g1	3971	TRINITY_DN69076_c0_g1_i1	PREDICTED: cytohesin-interacting protein [Nannospalax galili]	CYTIP	Cytohesin-interacting protein OS=Homo sapiens GN=CYTIP PE=1 SV=2	GO:0005515(protein binding);GO:0005654(nucleoplasm);GO:0005737(cytoplasm);GO:0005769(early endosome);GO:0005938(cell cortex);GO:0030155(regulation of cell adhesion)	ENOG4111KMM(cytohesin 1 interacting protein)	NA	NA	NA	-	Q91VY6.1 PF00595.22;PDZ;	-	84	65	69.03	68	104	122	95	109	133	110	1.58	1.23	1.28	1.28	1.86	2.28	1.82	2.48	2.38	2.09	1.45	2.21	-0.61991	down	0.00400119	0.433195	yes
TRINITY_DN1988_c0_g1	4112	TRINITY_DN1988_c0_g1_i1;TRINITY_DN1988_c0_g1_i2	PREDICTED: endothelin B receptor [Nannospalax galili]	EDNRB	Endothelin B receptor OS=Homo sapiens GN=EDNRB PE=1 SV=1	GO:0000122(negative regulation of transcription by RNA polymerase II);GO:0001755(neural crest cell migration);GO:0001934(positive regulation of protein phosphorylation);GO:0004962(endothelin receptor activity);GO:0005515(protein binding);GO:0005829(cytosol);GO:0005886(plasma membrane);GO:0005887(integral component of plasma membrane);GO:0006885(regulation of pH);GO:0007166(cell surface receptor s…	ENOG410XRW9(Receptor)	K04198	endothelin receptor type B	-	ngi04020(Calcium signaling pathway);ngi04022(cGMP - PKG signaling pathway);ngi04080(Neuroactive ligand-receptor interaction);ngi04926(Relaxin signaling pathway);ngi04916(Melanogenesis);ngi05200(Pathways in cancer)	P56497.3 PF00001.19;7tm_1;	-	927.97	599.38	565	1062.02	1136.53	938.53	1806.44	1046.67	1388.7	1027.47	21.3	13.39	13.75	23.36	23.68	22.19	42.18	29.63	29.31	23.32	19.1	29.33	-0.621859	down	0.00310225	0.381346	yes
TRINITY_DN16920_c0_g1	2609	TRINITY_DN16920_c0_g1_i1	PREDICTED: frizzled-7 [Monodelphis domestica]	FZD7	Frizzled-7 OS=Homo sapiens GN=FZD7 PE=1 SV=2	GO:0004930(G-protein coupled receptor activity);GO:0005109(frizzled binding);GO:0005886(plasma membrane);GO:0007186(G-protein coupled receptor signaling pathway);GO:0010812(negative regulation of cell-substrate adhesion);GO:0014834(skeletal muscle satellite cell maintenance involved in skeletal muscle regeneration);GO:0016021(integral component of membrane);GO:0017147(Wnt-protein binding);GO:0019…	ENOG410XRC8(frizzled family receptor)	K02432	frizzled 1/7	-	hsa04310(Wnt signaling pathway);hsa04390(Hippo signaling pathway);hsa04150(mTOR signaling pathway);hsa04550(Signaling pathways regulating pluripotency of stem cells);hsa04916(Melanogenesis);hsa05200(Pathways in cancer);hsa05205(Proteoglycans in cancer);hsa05225(Hepatocellular carcinoma);hsa05226(Gastric cancer);hsa05217(Basal cell carcinoma);hsa05224(Breast cancer);hsa04934(Cushing syndrome);hsa0…	A0A096N7F2.1 PF01534.15;Frizzled;	-	73.99	73.53	64.99	73.41	127	97	74	130.85	84	214.25	2.22	2.22	1.93	2.21	3.63	2.9	2.27	4.76	2.41	6.52	2.44	3.77	-0.622143	down	0.0377634	1	yes
TRINITY_DN39919_c0_g1	3332	TRINITY_DN39919_c0_g1_i1	delta-like 4 (Drosophila) [Homo sapiens]	DLL4	Delta-like protein 4 OS=Homo sapiens GN=DLL4 PE=1 SV=1	GO:0000122(negative regulation of transcription by RNA polymerase II);GO:0001525(angiogenesis);GO:0001569(branching involved in blood vessel morphogenesis);GO:0001974(blood vessel remodeling);GO:0003208(cardiac ventricle morphogenesis);GO:0003209(cardiac atrium morphogenesis);GO:0003222(ventricular trabecula myocardium morphogenesis);GO:0003344(pericardium morphogenesis);GO:0005112(Notch binding)…	ENOG410XP6K(Notch ligand involved in the mediation of Notch signaling (By similarity))	K06051	delta	-	ngi04330(Notch signaling pathway);ngi04658(Th1 and Th2 cell differentiation);ngi05200(Pathways in cancer);ngi05224(Breast cancer);ngi01522(Endocrine resistance)	A0A096NTJ5.1 PF07657.11;MNNL;	-	110	93.01	100	93	94	148	106	166	179.03	117	2.5	2.13	2.26	2.12	2.04	3.36	2.47	4.58	3.89	2.7	2.21	3.4	-0.62643	down	0.00349429	0.406139	yes
TRINITY_DN12251_c1_g1	2053	TRINITY_DN12251_c1_g1_i1	PREDICTED: LOW QUALITY PROTEIN: membrane-spanning 4-domains subfamily A member 7 [Nannospalax galili]	MS4A7	Membrane-spanning 4-domains subfamily A member 7 OS=Homo sapiens GN=MS4A7 PE=2 SV=1	GO:0016021(integral component of membrane)	ENOG4111578(Membrane-spanning 4-domains, subfamily A, member 7)	NA	NA	NA	-	A0A096MLJ9.1 PF04103.13;CD20;	-	204	159.05	104	91.06	169	225	170.03	193.09	236.85	242	8.08	6.35	4.09	3.63	6.38	8.9	6.92	9.29	9	9.74	5.71	8.77	-0.628238	down	0.00466519	0.469205	yes
TRINITY_DN34885_c0_g1	1542	TRINITY_DN34885_c0_g1_i1;TRINITY_DN34885_c0_g1_i2;TRINITY_DN34885_c0_g1_i3;TRINITY_DN34885_c0_g1_i4;TRINITY_DN34885_c0_g1_i5;TRINITY_DN34885_c0_g1_i6;TRINITY_DN34885_c0_g1_i7	PREDICTED: Fanconi anemia group D2 protein [Nannospalax galili]	Fancd2	Fanconi anemia group D2 protein homolog OS=Rattus norvegicus GN=Fancd2 PE=2 SV=2	GO:0000793(condensed chromosome);GO:0003674(molecular_function);GO:0005575(cellular_component);GO:0005634(nucleus);GO:0005730(nucleolus);GO:0005829(cytosol);GO:0006281(DNA repair);GO:0006974(cellular response to DNA damage stimulus);GO:0007129(synapsis);GO:0007276(gamete generation);GO:0008150(biological_process);GO:0010332(response to gamma radiation);GO:0016604(nuclear body);GO:0034599(cellular…	ENOG410XT6B(Fanconi anemia complementation group d2)	K10891	fanconi anemia group D2 protein	-	ngi03460(Fanconi anemia pathway)	A0A0G2K5U0.1 PF14631.4;FancD2;	-	50	43.87	42	33.78	38	89	78	52	36	49	8.55	4.72	4.51	7.42	3.91	13.99	9.31	5.63	3.77	6.28	5.82	7.8	-0.630146	down	0.0282111	0.956521	yes
TRINITY_DN11809_c0_g1	1338	TRINITY_DN11809_c0_g1_i1	PREDICTED: myeloid cell surface antigen CD33-like isoform X1 [Peromyscus maniculatus bairdii]	CD33	Myeloid cell surface antigen CD33 OS=Homo sapiens GN=CD33 PE=1 SV=2	GO:0005515(protein binding);GO:0005886(plasma membrane);GO:0005887(integral component of plasma membrane);GO:0007155(cell adhesion);GO:0007165(signal transduction);GO:0007267(cell-cell signaling);GO:0008285(negative regulation of cell proliferation);GO:0009897(external side of plasma membrane);GO:0030246(carbohydrate binding);GO:0035579(specific granule membrane);GO:0043312(neutrophil degranulati…	ENOG410YKZU(sialic acid binding Ig-like lectin)	K06473	CD33 antigen	-	ngi04640(Hematopoietic cell lineage)	G5BR80.1 PF00047.23;ig;	-	34	24	25	29	31	42	46	36	48	39	2.3	1.64	1.68	1.98	2	2.85	3.21	2.96	3.13	2.69	1.92	2.97	-0.634969	down	0.011752	0.696991	yes
TRINITY_DN62953_c0_g2	1686	TRINITY_DN62953_c0_g2_i1;TRINITY_DN62953_c0_g2_i2	PREDICTED: methyltransferase-like protein 25 [Nannospalax galili]	METTL25	Methyltransferase-like protein 25 OS=Homo sapiens GN=METTL25 PE=2 SV=2	GO:0008168(methyltransferase activity);GO:0032259(methylation)	ENOG410XPIU(Ribosomal RNA adenine dimethylase domain containing 1)	K05287	phosphatidylinositol glycan, class F	EC:2.7.-.-	smm00563(Glycosylphosphatidylinositol(GPI)-anchor biosynthesis)	G5APZ8.1 PF13679.4;Methyltransf_32;	-	33	24	35	25	35	44	49	40.1	39	52	1.69	1.26	1.8	1.29	1.68	2.21	2.57	2.48	1.92	2.73	1.54	2.38	-0.635095	down	0.0146275	0.753339	yes
TRINITY_DN361_c0_g1	14697	TRINITY_DN361_c0_g1_i1;TRINITY_DN361_c0_g1_i10;TRINITY_DN361_c0_g1_i11;TRINITY_DN361_c0_g1_i12;TRINITY_DN361_c0_g1_i13;TRINITY_DN361_c0_g1_i14;TRINITY_DN361_c0_g1_i2;TRINITY_DN361_c0_g1_i3;TRINITY_DN361_c0_g1_i4;TRINITY_DN361_c0_g1_i5;TRINITY_DN361_c0_g1_i6;TRINITY_DN361_c0_g1_i7;TRINITY_DN361_c0_g1_i8;TRINITY_DN361_c0_g1_i9	PREDICTED: LOW QUALITY PROTEIN: endogenous retrovirus group K member 9 Pol protein-like [Miniopterus natalensis]	gag-pro-pol	Gag-Pro-Pol polyprotein OS=Mouse mammary tumor virus (strain C3H) GN=gag-pro-pol PE=1 SV=2	GO:0003677(DNA binding);GO:0003964(RNA-directed DNA polymerase activity);GO:0004523(RNA-DNA hybrid ribonuclease activity);GO:0006278(RNA-dependent DNA biosynthetic process);GO:0006310(DNA recombination);GO:0008270(zinc ion binding);GO:0015074(DNA integration);GO:0090502(RNA phosphodiester bond hydrolysis, endonucleolytic)	COG2801(Retrotransposon protein)	K01495	GTP cyclohydrolase IA	EC:3.5.4.16	tgu00790(Folate biosynthesis)	I3LTS7.1 PF00078.25;RVT_1;	-	3284.77	3213.56	3405.18	2502.45	1981.2	5623.95	3491.1	3291.67	5564.03	3548.72	49.09	45.82	63.94	42.13	32.74	75.1	59.59	71.43	63.11	52.53	46.74	64.35	-0.639436	down	0.000172875	0.0727318	yes
TRINITY_DN920_c1_g1	2384	TRINITY_DN920_c1_g1_i1;TRINITY_DN920_c1_g1_i2	PREDICTED: killer cell lectin-like receptor subfamily B member 1B allele B [Nannospalax galili]	Klrb1b	Killer cell lectin-like receptor subfamily B member 1B allele C OS=Rattus norvegicus GN=Klrb1b PE=1 SV=1	GO:0005515(protein binding);GO:0016020(membrane);GO:0016021(integral component of membrane);GO:0030246(carbohydrate binding)	ENOG410XPJ1(c-type lectin domain family)	K06543	killer cell lectin-like receptor subfamily B	-	ngi05144(Malaria)	Q5NKN4.1 PF00059.19;Lectin_C;	-	99	87	51	96	90	114	143	109.59	163.31	95	3.29	2.91	1.68	8.17	5.7	6.85	4.88	4.42	5.2	7.17	4.35	5.7	-0.642291	down	0.00609126	0.519718	yes
TRINITY_DN4664_c2_g1	1793	TRINITY_DN4664_c2_g1_i1;TRINITY_DN4664_c2_g1_i2	iodotyrosine deiodinase 1 [Mus pahari]	Iyd	Iodotyrosine deiodinase 1 OS=Mus musculus GN=Iyd PE=1 SV=1	GO:0004447(iodide peroxidase activity);GO:0005654(nucleoplasm);GO:0005886(plasma membrane);GO:0005887(integral component of plasma membrane);GO:0006570(tyrosine metabolic process);GO:0010181(FMN binding);GO:0016020(membrane);GO:0016021(integral component of membrane);GO:0016491(oxidoreductase activity);GO:0030659(cytoplasmic vesicle membrane);GO:0031410(cytoplasmic vesicle);GO:0042403(thyroid hor…	COG0778(nitroreductase)	K17231	iodotyrosine deiodinase	EC:1.21.1.1	mmu04918(Thyroid hormone synthesis)	H2PKM1.1 PF00881.22;Nitroreductase;	-	27	35	30	25	34	52.18	63.86	33.59	46.15	28	1.26	1.65	1.39	1.17	1.52	2.44	3.07	1.91	2.07	1.33	1.4	2.16	-0.644445	down	0.0262363	0.937636	yes
TRINITY_DN1753_c1_g1	4156	TRINITY_DN1753_c1_g1_i1	PREDICTED: growth hormone receptor [Nannospalax galili]	GHR	Growth hormone receptor OS=Sus scrofa GN=GHR PE=1 SV=1	GO:0004896(cytokine receptor activity);GO:0016021(integral component of membrane);GO:0019221(cytokine-mediated signaling pathway)	ENOG410XTHJ(growth hormone receptor)	K05080	growth hormone receptor	-	ngi04630(Jak-STAT signaling pathway);ngi04151(PI3K-Akt signaling pathway);ngi04080(Neuroactive ligand-receptor interaction);ngi04060(Cytokine-cytokine receptor interaction)	T0NU47.1 PF12772.5;GHBP;	-	323	491.79	306.05	187	263	632.61	235	485	203.01	773	5.77	8.84	5.42	3.35	4.47	11.25	4.29	10.49	3.46	13.99	5.57	8.7	-0.645487	down	0.0452526	1	yes
TRINITY_DN5792_c0_g1	2416	TRINITY_DN5792_c0_g1_i1;TRINITY_DN5792_c0_g1_i10;TRINITY_DN5792_c0_g1_i11;TRINITY_DN5792_c0_g1_i12;TRINITY_DN5792_c0_g1_i13;TRINITY_DN5792_c0_g1_i2;TRINITY_DN5792_c0_g1_i3;TRINITY_DN5792_c0_g1_i4;TRINITY_DN5792_c0_g1_i5;TRINITY_DN5792_c0_g1_i6;TRINITY_DN5792_c0_g1_i7;TRINITY_DN5792_c0_g1_i8;TRINITY_DN5792_c0_g1_i9	PDZ and LIM domain 4, isoform CRA_a [Mus musculus]	Pdlim4	PDZ and LIM domain protein 4 OS=Rattus norvegicus GN=Pdlim4 PE=1 SV=2	GO:0001725(stress fiber);GO:0005515(protein binding);GO:0005634(nucleus);GO:0005737(cytoplasm);GO:0005856(cytoskeleton);GO:0015629(actin cytoskeleton);GO:0019903(protein phosphatase binding);GO:0030027(lamellipodium);GO:0030036(actin cytoskeleton organization);GO:0030054(cell junction);GO:0031532(actin cytoskeleton reorganization);GO:0031901(early endosome membrane);GO:0031905(early endosome lume…	-	-	-	-	-	-	-	299.43	218.82	183	119.12	178.95	263.81	462	204.74	300.55	246.81	22.56	16.57	14.04	9.03	12.87	20.76	37.89	20.71	23.05	19.66	15.01	24.41	-0.646334	down	0.010454	0.665826	yes
TRINITY_DN3386_c0_g3	1791	TRINITY_DN3386_c0_g3_i1	Uncharacterized protein T4D_4496 [Trichinella pseudospiralis]	ART2	Putative uncharacterized protein ART2 OS=Saccharomyces cerevisiae (strain ATCC 204508 / S288c) GN=ART2 PE=5 SV=1	GO:0003674(molecular_function);GO:0005575(cellular_component);GO:0006351(transcription, DNA-templated);GO:0006355(regulation of transcription, DNA-templated);GO:0008150(biological_process)	ENOG4111JHC(senescence-associated protein)	K06236	collagen, type I, alpha	-	chx04151(PI3K-Akt signaling pathway);chx04512(ECM-receptor interaction);chx04510(Focal adhesion);chx04611(Platelet activation);chx04926(Relaxin signaling pathway);chx04974(Protein digestion and absorption);chx04933(AGE-RAGE signaling pathway in diabetic complications);chx05165(Human papillomavirus infection);chx05146(Amoebiasis)	-	-	4869.86	4213.17	7355.17	3814.89	7622.11	7422.35	8109.3	9319.97	11036.7	5382.15	227.39	198.46	340.93	179.21	339.41	346.52	389.66	528.72	494.74	255.57	257.08	403.04	-0.646651	down	0.00235315	0.320702	yes
TRINITY_DN2878_c0_g1	8007	TRINITY_DN2878_c0_g1_i1;TRINITY_DN2878_c0_g1_i10;TRINITY_DN2878_c0_g1_i11;TRINITY_DN2878_c0_g1_i12;TRINITY_DN2878_c0_g1_i14;TRINITY_DN2878_c0_g1_i15;TRINITY_DN2878_c0_g1_i16;TRINITY_DN2878_c0_g1_i17;TRINITY_DN2878_c0_g1_i18;TRINITY_DN2878_c0_g1_i19;TRINITY_DN2878_c0_g1_i2;TRINITY_DN2878_c0_g1_i20;TRINITY_DN2878_c0_g1_i21;TRINITY_DN2878_c0_g1_i22;TRINITY_DN2878_c0_g1_i23;TRINITY_DN2878_c0_g1_i24;T…	PREDICTED: centrosomal protein of 295 kDa isoform X3 [Nannospalax galili]	Cep295	Centrosomal protein of 295 kDa OS=Mus musculus GN=Cep295 PE=1 SV=3	GO:0003674(molecular_function);GO:0005737(cytoplasm);GO:0005813(centrosome);GO:0005814(centriole);GO:0005829(cytosol);GO:0005856(cytoskeleton);GO:0005886(plasma membrane);GO:1902117(positive regulation of organelle assembly)	ENOG41124ZG(kiaa1731)	-	-	-	-	A0A091DDV8.1 PF15309.4;ALMS_motif;	-	1561.22	870.42	1106.28	1098.87	995.66	1559.66	1284.99	1761.34	2512.41	1255.54	16.2	9.25	10.75	11.31	9.86	15.7	12.64	21.01	25.13	12.91	11.47	17.48	-0.646728	down	0.000401279	0.119799	yes
TRINITY_DN12586_c0_g1	408	TRINITY_DN12586_c0_g1_i1	PREDICTED: glutathione S-transferase Mu 2 [Nannospalax galili]	GSTM1	Glutathione S-transferase Mu 1 OS=Macaca fascicularis GN=GSTM1 PE=2 SV=3	GO:0004364(glutathione transferase activity);GO:0004602(glutathione peroxidase activity);GO:0005102(receptor binding);GO:0005737(cytoplasm);GO:0006749(glutathione metabolic process);GO:0010880(regulation of release of sequestered calcium ion into cytosol by sarcoplasmic reticulum);GO:0016529(sarcoplasmic reticulum);GO:0018916(nitrobenzene metabolic process);GO:0019899(enzyme binding);GO:0042178(x…	ENOG4110YU0(Glutathione S-transferase, mu)	K00799	glutathione S-transferase	EC:2.5.1.18	ngi00480(Glutathione metabolism);ngi00980(Metabolism of xenobiotics by cytochrome P450);ngi00982(Drug metabolism - cytochrome P450);ngi00983(Drug metabolism - other enzymes);ngi05200(Pathways in cancer);ngi05204(Chemical carcinogenesis);ngi05225(Hepatocellular carcinoma);ngi05418(Fluid shear stress and atherosclerosis);ngi01524(Platinum drug resistance)	W5QDB4.1 PF02798.18;GST_N;	-	119.79	115.02	56.08	91.72	100.25	103.55	212.32	116.75	121.58	156.26	75	74.87	35.45	60.13	60.94	67.1	144.18	91.3	76.98	103.48	61.28	96.61	-0.647258	down	0.0125184	0.705543	yes
TRINITY_DN6622_c1_g1	1324	TRINITY_DN6622_c1_g1_i1	PREDICTED: basic proline-rich protein-like, partial [Capra hircus]	TAR1-A	Protein TAR1 OS=Kluyveromyces lactis (strain ATCC 8585 / CBS 2359 / DSM 70799 / NBRC 1267 / NRRL Y-1140 / WM37) GN=TAR1-A PE=4 SV=2	GO:0003674(molecular_function);GO:0005739(mitochondrion);GO:0043457(regulation of cellular respiration)	ENOG410Y21X(NA)	K19720	collagen, type III, alpha	-	chx04611(Platelet activation);chx04926(Relaxin signaling pathway);chx04974(Protein digestion and absorption);chx04933(AGE-RAGE signaling pathway in diabetic complications);chx05146(Amoebiasis)	-	-	1789.91	1604.33	3339.61	1304.69	3169.6	2894.2	2851.13	3897.59	4987.16	2049.52	122.63	111.15	227.38	90.18	207.42	198.93	202.01	325.31	329.45	143.24	151.75	239.79	-0.648704	down	0.012364	0.701357	yes
TRINITY_DN5619_c0_g1	1029	TRINITY_DN5619_c0_g1_i1	SOX3 [Homo sapiens]	SOX3	Transcription factor SOX-3 OS=Homo sapiens GN=SOX3 PE=1 SV=2	GO:0000122(negative regulation of transcription by RNA polymerase II);GO:0000979(RNA polymerase II core promoter sequence-specific DNA binding);GO:0003677(DNA binding);GO:0003700(DNA binding transcription factor activity);GO:0005654(nucleoplasm);GO:0006351(transcription, DNA-templated);GO:0007417(central nervous system development);GO:0007423(sensory organ development);GO:0007530(sex determinatio…	ENOG410XT0K(SRY (Sex determining region Y)-box)	NA	NA	NA	-	M3XRP1.1 PF12336.6;SOXp;	HMG	79	39	61	27.2	28	60	100.65	64	60.24	60.99	7.68	3.85	5.9	2.68	2.61	5.88	10.18	7.61	5.68	6.07	4.54	7.08	-0.64937	down	0.0450148	1	yes
TRINITY_DN3606_c0_g3	5170	TRINITY_DN3606_c0_g3_i1;TRINITY_DN3606_c0_g3_i2;TRINITY_DN3606_c0_g3_i3	PREDICTED: ligand-dependent nuclear receptor corepressor-like protein isoform X1 [Nannospalax galili]	LCORL	Ligand-dependent nuclear receptor corepressor-like protein OS=Homo sapiens GN=LCORL PE=1 SV=4	GO:0003677(DNA binding);GO:0005515(protein binding);GO:0005634(nucleus);GO:0006357(regulation of transcription by RNA polymerase II);GO:0006366(transcription by RNA polymerase II)	ENOG4111GCI(Ligand dependent nuclear receptor)	K20015	ecdysone-induced protein 93F, isoform B	-	prap04214(Apoptosis - fly)	H0ZH68.1 PF05225.14;HTH_psq;	HTH	142.76	214.19	193.34	187.07	211.72	321.96	203.14	307.8	220.37	357.7	2.09	3.08	2.83	2.65	2.93	4.8	2.93	5.36	3.04	5.27	2.72	4.28	-0.653058	down	0.00165353	0.269905	yes
TRINITY_DN35903_c0_g1	1497	TRINITY_DN35903_c0_g1_i1	activator of apoptosis harakiri [Meriones unguiculatus]	Hrk	Activator of apoptosis harakiri OS=Mus musculus GN=Hrk PE=3 SV=1	GO:0005739(mitochondrion);GO:0006915(apoptotic process);GO:0016020(membrane);GO:0016021(integral component of membrane);GO:0042981(regulation of apoptotic process);GO:0043065(positive regulation of apoptotic process);GO:0043525(positive regulation of neuron apoptotic process);GO:0051365(cellular response to potassium ion starvation)	-	K02512	activator of apoptosis harakiri	-	mmu04210(Apoptosis)	P62817.1 PF15196.4;Harakiri;	-	47	44.19	25	43	46	91	55	49.03	42.16	68.98	2.74	2.61	1.45	2.53	2.56	5.32	3.31	3.48	2.37	4.1	2.38	3.72	-0.653794	down	0.0184136	0.812454	yes
TRINITY_DN31459_c0_g1	5581	TRINITY_DN31459_c0_g1_i2;TRINITY_DN31459_c0_g1_i3;TRINITY_DN31459_c0_g1_i4;TRINITY_DN31459_c0_g1_i5;TRINITY_DN31459_c0_g1_i6;TRINITY_DN31459_c0_g1_i7;TRINITY_DN31459_c0_g1_i8;TRINITY_DN31459_c0_g1_i9	PREDICTED: hephaestin-like protein 1 [Nannospalax galili]	Hephl1	Hephaestin-like protein 1 OS=Mus musculus GN=Hephl1 PE=2 SV=2	GO:0004322(ferroxidase activity);GO:0005507(copper ion binding);GO:0005575(cellular_component);GO:0006811(ion transport);GO:0006825(copper ion transport);GO:0016020(membrane);GO:0016021(integral component of membrane);GO:0016491(oxidoreductase activity);GO:0046872(metal ion binding);GO:0055114(oxidation-reduction process)	COG2132(Multicopper oxidase)	K14735	hephaestin	EC:1.16.3.1	ccw00860(Porphyrin and chlorophyll metabolism)	Q3V1H3.2 PF07731.12;Cu-oxidase_2;	-	172	131	190	90	57.27	234.58	149.04	160	219	204.75	4.23	2.63	4.48	1.9	1.15	8.25	3.42	4.62	4.76	4.22	2.88	5.05	-0.656598	down	0.0175076	0.799423	yes
TRINITY_DN6828_c1_g1	1732	TRINITY_DN6828_c1_g1_i1;TRINITY_DN6828_c1_g1_i2	PREDICTED: transmembrane protein 176B [Nannospalax galili]	Tmem176b	Transmembrane protein 176B OS=Mus musculus GN=Tmem176b PE=1 SV=1	GO:0005515(protein binding);GO:0005634(nucleus);GO:0016020(membrane);GO:0016021(integral component of membrane);GO:0030154(cell differentiation);GO:2001199(negative regulation of dendritic cell differentiation)	ENOG410ZDNZ(Transmembrane protein 176B)	-	-	-	-	G3HB77.1 PF04103.13;CD20;	-	206.13	225	178	171	162	236.44	363.68	257	203.46	340	10.39	11.47	8.93	8.71	7.79	11.85	18.89	15.79	9.81	17.42	9.46	14.75	-0.658672	down	0.00161011	0.264353	yes
TRINITY_DN17350_c0_g3	1905	TRINITY_DN17350_c0_g3_i1	phosphatidylinositol 4,5-bisphosphate 3-kinase catalytic subunit gamma isoform [Microtus ochrogaster]	Pik3cg	Phosphatidylinositol 4,5-bisphosphate 3-kinase catalytic subunit gamma isoform OS=Mus musculus GN=Pik3cg PE=1 SV=2	GO:0000166(nucleotide binding);GO:0001525(angiogenesis);GO:0001932(regulation of protein phosphorylation);GO:0002250(adaptive immune response);GO:0002376(immune system process);GO:0002675(positive regulation of acute inflammatory response);GO:0004674(protein serine/threonine kinase activity);GO:0005515(protein binding);GO:0005524(ATP binding);GO:0005737(cytoplasm);GO:0005886(plasma membrane);GO:0…	COG5032(phosphatidylinositol kinase activity)	K21289	phosphatidylinositol-4,5-bisphosphate 3-kinase catalytic subunit gamma	EC:2.7.1.153	ngi00562(Inositol phosphate metabolism);ngi04371(Apelin signaling pathway);ngi04072(Phospholipase D signaling pathway);ngi04022(cGMP - PKG signaling pathway);ngi04151(PI3K-Akt signaling pathway);ngi04611(Platelet activation);ngi04921(Oxytocin signaling pathway);ngi04261(Adrenergic signaling in cardiomyocytes);ngi04725(Cholinergic synapse);ngi05167(Kaposi sarcoma-associated herpesvirus infection);…	F7INV3.1 PF00454.25;PI3_PI4_kinase;	-	25	18	19	25	29	41.22	16	43	41	33	1.08	0.79	0.82	1.09	1.2	1.78	0.71	2.26	1.7	1.45	1	1.58	-0.661891	down	0.0368557	1	yes
TRINITY_DN15276_c0_g1	5089	TRINITY_DN15276_c0_g1_i1	PREDICTED: vascular endothelial growth factor receptor 2 [Nannospalax galili]	Kdr	Vascular endothelial growth factor receptor 2 OS=Mus musculus GN=Kdr PE=1 SV=1	GO:0000166(nucleotide binding);GO:0001525(angiogenesis);GO:0001541(ovarian follicle development);GO:0001570(vasculogenesis);GO:0001666(response to hypoxia);GO:0001934(positive regulation of protein phosphorylation);GO:0001936(regulation of endothelial cell proliferation);GO:0001938(positive regulation of endothelial cell proliferation);GO:0001945(lymph vessel development);GO:0002042(cell migratio…	COG0515(Serine Threonine protein kinase)	K05098	kinase insert domain protein receptor	EC:2.7.10.1	ngi04014(Ras signaling pathway);ngi04015(Rap1 signaling pathway);ngi04010(MAPK signaling pathway);ngi04370(VEGF signaling pathway);ngi04151(PI3K-Akt signaling pathway);ngi04510(Focal adhesion);ngi05205(Proteoglycans in cancer);ngi05418(Fluid shear stress and atherosclerosis);ngi01521(EGFR tyrosine kinase inhibitor resistance)	G3TDA1.1 PF07714.15;Pkinase_Tyr;	-	111	112	88	117	58	95	110	98	227	212	1.6	1.62	1.25	1.68	0.79	1.36	1.62	1.7	3.11	3.08	1.39	2.17	-0.66341	down	0.0163998	0.781873	yes
TRINITY_DN8096_c0_g2	1054	TRINITY_DN8096_c0_g2_i1	PREDICTED: acyl-coenzyme A synthetase ACSM3, mitochondrial isoform X1 [Callithrix jacchus]	Acsm3	Acyl-coenzyme A synthetase ACSM3, mitochondrial OS=Mus musculus GN=Acsm3 PE=1 SV=2	GO:0000166(nucleotide binding);GO:0003824(catalytic activity);GO:0003996(acyl-CoA ligase activity);GO:0004321(fatty-acyl-CoA synthase activity);GO:0005524(ATP binding);GO:0005739(mitochondrion);GO:0005759(mitochondrial matrix);GO:0006629(lipid metabolic process);GO:0006631(fatty acid metabolic process);GO:0006633(fatty acid biosynthetic process);GO:0006637(acyl-CoA metabolic process);GO:0008152(m…	COG0365(Catalyzes the conversion of acetate into acetyl-CoA (AcCoA), an essential intermediate at the junction of anabolic and catabolic pathways. AcsA undergoes a two-step reaction. In the first half reaction, AcsA combines acetate with ATP to form acetyl-adenylate (AcAMP) intermediate. In the second half reaction, it can then transfer the acetyl group from AcAMP to the sulfhydryl group of CoA, …	K01896	medium-chain acyl-CoA synthetase	EC:6.2.1.2	ngi00650(Butanoate metabolism)	H0X518.1 PF13193.4;AMP-binding_C;	-	10	17.02	30.92	23	20	41.98	28	28	26.02	29	0.94	1.62	2.89	2.19	1.8	3.97	2.73	3.21	2.37	2.79	1.89	3.01	-0.667284	down	0.0428313	1	yes
TRINITY_DN45658_c0_g1	837	TRINITY_DN45658_c0_g1_i1;TRINITY_DN45658_c0_g1_i2;TRINITY_DN45658_c0_g1_i3;TRINITY_DN45658_c0_g1_i4;TRINITY_DN45658_c0_g1_i5;TRINITY_DN45658_c0_g1_i6;TRINITY_DN45658_c0_g1_i7	guanine nucleotide-binding protein G(I)/G(S)/G(O) subunit gamma-T2 [Mus pahari]	Gngt2	Guanine nucleotide-binding protein G(I)/G(S)/G(O) subunit gamma-T2 OS=Mus musculus GN=Gngt2 PE=3 SV=2	GO:0003674(molecular_function);GO:0003924(GTPase activity);GO:0005575(cellular_component);GO:0005834(heterotrimeric G-protein complex);GO:0007186(G-protein coupled receptor signaling pathway);GO:0008150(biological_process)	ENOG41122JF(Guanine nucleotide-binding proteins (G proteins) are involved as a modulator or transducer in various transmembrane signaling systems. The beta and gamma chains are required for the GTPase activity, for replacement of GDP by GTP, and for G protein- effector interaction)	K04549	guanine nucleotide-binding protein G(I)/G(S)/G(O) subunit gamma-T2	-	rno04014(Ras signaling pathway);rno04371(Apelin signaling pathway);rno04151(PI3K-Akt signaling pathway);rno04062(Chemokine signaling pathway);rno04926(Relaxin signaling pathway);rno04724(Glutamatergic synapse);rno04727(GABAergic synapse);rno04725(Cholinergic synapse);rno04728(Dopaminergic synapse);rno04726(Serotonergic synapse);rno04723(Retrograde endocannabinoid signaling);rno04713(Circadian ent…	D3ZLD6.1 PF00631.20;G-gamma;	-	19.9	27	22.4	23	15	33	33	34	28	33	4.34	7.65	4.42	6.16	2.96	8.43	8.42	10.4	7.42	9.4	5.11	8.81	-0.667558	down	0.0178344	0.799899	yes
TRINITY_DN6435_c1_g1	4181	TRINITY_DN6435_c1_g1_i1;TRINITY_DN6435_c1_g1_i10;TRINITY_DN6435_c1_g1_i11;TRINITY_DN6435_c1_g1_i12;TRINITY_DN6435_c1_g1_i13;TRINITY_DN6435_c1_g1_i14;TRINITY_DN6435_c1_g1_i15;TRINITY_DN6435_c1_g1_i16;TRINITY_DN6435_c1_g1_i17;TRINITY_DN6435_c1_g1_i18;TRINITY_DN6435_c1_g1_i19;TRINITY_DN6435_c1_g1_i2;TRINITY_DN6435_c1_g1_i20;TRINITY_DN6435_c1_g1_i21;TRINITY_DN6435_c1_g1_i22;TRINITY_DN6435_c1_g1_i23;T…	PREDICTED: intercellular adhesion molecule 5 [Nannospalax galili]	Icam5	Intercellular adhesion molecule 5 OS=Mus musculus GN=Icam5 PE=1 SV=2	GO:0005178(integrin binding);GO:0005886(plasma membrane);GO:0005887(integral component of plasma membrane);GO:0006909(phagocytosis);GO:0007155(cell adhesion);GO:0098609(cell-cell adhesion)	ENOG410YQ1Q(Intercellular adhesion molecule)	NA	NA	NA	-	L5L2I4.1 PF03921.12;ICAM_N;	-	310	311	230.35	243.16	217.32	647.26	397	268	327	349.18	9.82	11.21	8.08	7.1	7.04	22.39	11.64	10.61	9.71	11.98	8.65	13.27	-0.669023	down	0.00161066	0.264353	yes
TRINITY_DN6188_c0_g1	1643	TRINITY_DN6188_c0_g1_i1	PREDICTED: aldo-keto reductase family 1 member C13-like isoform X1 [Nannospalax galili]	Akr1c13	Aldo-keto reductase family 1 member C13 OS=Mus musculus GN=Akr1c13 PE=1 SV=2	GO:0004032(alditol:NADP+ 1-oxidoreductase activity);GO:0005496(steroid binding);GO:0005829(cytosol);GO:0006693(prostaglandin metabolic process);GO:0008106(alcohol dehydrogenase (NADP+) activity);GO:0008202(steroid metabolic process);GO:0008207(C21-steroid hormone metabolic process);GO:0016229(steroid dehydrogenase activity);GO:0016491(oxidoreductase activity);GO:0032052(bile acid binding);GO:0042…	COG0656(reductase)	NA	NA	NA	-	Q8VC28.2 PF00248.19;Aldo_ket_red;	-	19	16	18	29	32	23	31	44	23	49	0.99	0.84	0.93	1.52	1.59	1.2	1.66	2.78	1.15	2.59	1.17	1.88	-0.669541	down	0.0496863	1	yes
TRINITY_DN7658_c0_g1	1116	TRINITY_DN7658_c0_g1_i1;TRINITY_DN7658_c0_g1_i2;TRINITY_DN7658_c0_g1_i3	PREDICTED: LOW QUALITY PROTEIN: transmembrane protein 176A [Nannospalax galili]	Tmem176a	Transmembrane protein 176A OS=Mus musculus GN=Tmem176a PE=1 SV=2	GO:0005515(protein binding);GO:0016020(membrane);GO:0016021(integral component of membrane);GO:2001199(negative regulation of dendritic cell differentiation)	ENOG410Z9YG(transmembrane protein 176A)	-	-	-	-	I3M9M6.1 PF04103.13;CD20;	-	115	88	69	94	100	111	215.33	115	113	142.98	11.08	8.9	6.19	8.57	8.61	10.04	21.26	12.63	10.55	14.71	8.67	13.84	-0.67055	down	0.00636185	0.521512	yes
TRINITY_DN25544_c0_g1	2357	TRINITY_DN25544_c0_g1_i1	PREDICTED: complement C1r subcomponent [Nannospalax galili]	C1R	Complement C1r subcomponent OS=Homo sapiens GN=C1R PE=1 SV=2	GO:0004252(serine-type endopeptidase activity);GO:0005509(calcium ion binding);GO:0005515(protein binding);GO:0005576(extracellular region);GO:0006508(proteolysis);GO:0006955(immune response);GO:0006956(complement activation);GO:0006958(complement activation, classical pathway);GO:0008236(serine-type peptidase activity);GO:0030449(regulation of complement activation);GO:0045087(innate immune resp…	COG5640(protease)	K01330	complement component 1, r subcomponent	EC:3.4.21.41	ngi04145(Phagosome);ngi04610(Complement and coagulation cascades);ngi05322(Systemic lupus erythematosus);ngi05133(Pertussis);ngi05150(Staphylococcus aureus infection)	G1PD83.1 PF00089.24;Trypsin;	-	154	88.07	105	178.41	198	125	341	152	273.27	199	5.19	2.99	3.51	6.04	6.36	4.2	11.79	6.21	8.82	6.81	4.82	7.57	-0.673419	down	0.0171363	0.798873	yes
TRINITY_DN3089_c9_g1	2522	TRINITY_DN3089_c9_g1_i1	PREDICTED: tumor necrosis factor ligand superfamily member 13B isoform X1 [Nannospalax galili]	TNFSF13B	Tumor necrosis factor ligand superfamily member 13B OS=Homo sapiens GN=TNFSF13B PE=1 SV=1	GO:0001782(B cell homeostasis);GO:0002636(positive regulation of germinal center formation);GO:0005164(tumor necrosis factor receptor binding);GO:0005737(cytoplasm);GO:0006955(immune response);GO:0016021(integral component of membrane);GO:0030890(positive regulation of B cell proliferation);GO:0031295(T cell costimulation);GO:0031296(B cell costimulation);GO:0042102(positive regulation of T cell …	ENOG4111XFQ(tumor necrosis factor ligand superfamily member 13B)	K05476	tumor necrosis factor ligand superfamily member 13B	-	ngi04064(NF-kappa B signaling pathway);ngi04060(Cytokine-cytokine receptor interaction);ngi04672(Intestinal immune network for IgA production);ngi05323(Rheumatoid arthritis)	W5P6H2.1 PF00229.16;TNF;	-	61	52	68	48	71	68.85	114	75	103.08	95	1.9	1.63	2.1	1.5	2.11	2.14	3.64	2.83	3.07	3	1.85	2.94	-0.678621	down	0.00445111	0.454457	yes
TRINITY_DN3853_c1_g1	1024	TRINITY_DN3853_c1_g1_i1	PREDICTED: zinc finger protein 14 [Nannospalax galili]	ZNF669	Zinc finger protein 669 OS=Homo sapiens GN=ZNF669 PE=2 SV=2	GO:0003677(DNA binding);GO:0005634(nucleus);GO:0006351(transcription, DNA-templated);GO:0006355(regulation of transcription, DNA-templated);GO:0046872(metal ion binding)	COG5048(Zinc finger protein)	NA	NA	NA	-	F1LPY3.2 PF01352.25;KRAB;	zf-C2H2	81.34	39.98	75.52	35	46	109.44	62.2	64.38	105.88	87.25	7.96	3.97	7.36	3.47	4.31	10.8	6.34	7.71	10.05	8.75	5.41	8.73	-0.679798	down	0.0156591	0.769304	yes
TRINITY_DN2913_c0_g1	3449	TRINITY_DN2913_c0_g1_i1;TRINITY_DN2913_c0_g1_i2	PREDICTED: plastin-2 isoform X2 [Nannospalax galili]	Lcp1	Plastin-2 OS=Mus musculus GN=Lcp1 PE=1 SV=4	GO:0001725(stress fiber);GO:0001726(ruffle);GO:0001891(phagocytic cup);GO:0002102(podosome);GO:0002286(T cell activation involved in immune response);GO:0003779(actin binding);GO:0005178(integrin binding);GO:0005509(calcium ion binding);GO:0005515(protein binding);GO:0005737(cytoplasm);GO:0005829(cytosol);GO:0005856(cytoskeleton);GO:0005884(actin filament);GO:0005886(plasma membrane);GO:0005925(f…	COG5069(Microtubule associated monoxygenase, calponin and LIM domain containing)	NA	NA	NA	-	F7HQU5.1 PF00307.29;CH;	-	300.33	219.52	163	286.92	262	312	455.88	284	479.14	344	6.58	4.84	3.54	6.31	5.58	6.81	10.37	7.54	10.03	7.64	5.37	8.48	-0.681857	down	0.000478364	0.132308	yes
TRINITY_DN4922_c0_g2	4363	TRINITY_DN4922_c0_g2_i1	transmembrane protein 215 [Ictidomys tridecemlineatus]	Tmem215	Transmembrane protein 215 OS=Mus musculus GN=Tmem215 PE=2 SV=1	GO:0003674(molecular_function);GO:0005575(cellular_component);GO:0008150(biological_process);GO:0016020(membrane);GO:0016021(integral component of membrane)	ENOG4111KYX(transmembrane protein 215)	-	-	-	-	H2PRY4.1 PF15746.3;TMEM215;	-	199.71	189.66	134.01	133.27	157.79	241.53	292.64	178.43	258.8	272.81	3.39	3.23	2.25	2.26	2.55	4.08	5.07	3.66	4.19	4.68	2.74	4.34	-0.684045	down	0.000368786	0.115958	yes
TRINITY_DN4075_c1_g1	6365	TRINITY_DN4075_c1_g1_i1;TRINITY_DN4075_c1_g1_i2;TRINITY_DN4075_c1_g1_i3	trace amine-associated receptor 8b [Mus musculus]	Taar8b	Trace amine-associated receptor 8b OS=Mus musculus GN=Taar8b PE=2 SV=1	GO:0001594(trace-amine receptor activity);GO:0004930(G-protein coupled receptor activity);GO:0005886(plasma membrane);GO:0007165(signal transduction);GO:0007186(G-protein coupled receptor signaling pathway);GO:0008227(G-protein coupled amine receptor activity);GO:0016020(membrane);GO:0016021(integral component of membrane)	ENOG410XRW9(Receptor)	K05051	trace amine associated receptor	-	mmu04080(Neuroactive ligand-receptor interaction)	Q923Y0.1 PF00001.19;7tm_1;	-	117	51	32	91	129	133.04	72.15	98	206.01	138	1.33	0.58	0.36	1.03	1.39	1.5	0.84	1.35	2.23	1.59	0.94	1.5	-0.685437	down	0.038262	1	yes
TRINITY_DN15007_c0_g2	5417	TRINITY_DN15007_c0_g2_i1	PREDICTED: anoctamin-3 isoform X2 [Rattus norvegicus]	Ano3	Anoctamin-3 OS=Mus musculus GN=Ano3 PE=1 SV=1	GO:0005229(intracellular calcium activated chloride channel activity);GO:0005575(cellular_component);GO:0005886(plasma membrane);GO:0006869(lipid transport);GO:0016020(membrane);GO:0016021(integral component of membrane);GO:0016048(detection of temperature stimulus);GO:0017128(phospholipid scramblase activity);GO:0046983(protein dimerization activity);GO:0050982(detection of mechanical stimulus);…	ENOG410XS4S(Anoctamin)	NA	NA	NA	-	G1P7R3.1 PF04547.10;Anoctamin;	-	162	109.83	118	124.09	143	291	141	153	198.63	227.1	2.18	1.48	1.57	1.67	1.83	3.89	1.94	2.49	2.55	3.09	1.75	2.79	-0.686892	down	0.00128749	0.235539	yes
TRINITY_DN3847_c0_g1	1676	TRINITY_DN3847_c0_g1_i1;TRINITY_DN3847_c0_g1_i2	PREDICTED: cathepsin K [Nannospalax galili]	CTSK	Cathepsin K OS=Oryctolagus cuniculus GN=CTSK PE=1 SV=1	GO:0004197(cysteine-type endopeptidase activity);GO:0005615(extracellular space);GO:0005764(lysosome);GO:0051603(proteolysis involved in cellular protein catabolic process)	COG4870(cathepsin)	K01371	cathepsin K	EC:3.4.22.38	ngi04142(Lysosome);ngi04210(Apoptosis);ngi04620(Toll-like receptor signaling pathway);ngi04380(Osteoclast differentiation);ngi05323(Rheumatoid arthritis)	G1L374.1 PF00112.21;Peptidase_C1;	-	107	74	70	77	82.33	125.25	96	113	122	171.77	5.47	3.79	3.52	3.94	4.07	6.38	5.01	6.96	5.97	8.87	4.16	6.64	-0.688584	down	0.00181046	0.278232	yes
TRINITY_DN892_c0_g1	5096	TRINITY_DN892_c0_g1_i1;TRINITY_DN892_c0_g1_i2;TRINITY_DN892_c0_g1_i3;TRINITY_DN892_c0_g1_i4;TRINITY_DN892_c0_g1_i5	PREDICTED: LOW QUALITY PROTEIN: trace amine-associated receptor 7b-like [Nannospalax galili]	Taar7d	Trace amine-associated receptor 7d OS=Rattus norvegicus GN=Taar7d PE=3 SV=1	GO:0001594(trace-amine receptor activity);GO:0005886(plasma membrane);GO:0007186(G-protein coupled receptor signaling pathway);GO:0016021(integral component of membrane)	ENOG410XRW9(Receptor)	K05051	trace amine associated receptor	-	ngi04080(Neuroactive ligand-receptor interaction)	G3I747.1 PF00001.19;7tm_1;	-	594.55	151	292.31	329.99	450.75	645.13	415.64	474.67	713.1	551.54	10.91	3.59	6.86	7.2	8.73	12.7	8.12	11.74	13.13	10.54	7.46	11.25	-0.69347	down	0.00626847	0.521512	yes
TRINITY_DN28829_c1_g1	3555	TRINITY_DN28829_c1_g1_i1;TRINITY_DN28829_c1_g1_i2	PREDICTED: dendrin [Nannospalax galili]	Ddn	Dendrin OS=Rattus norvegicus GN=Ddn PE=1 SV=3	GO:0000978(RNA polymerase II proximal promoter sequence-specific DNA binding);GO:0005634(nucleus);GO:0005737(cytoplasm);GO:0005783(endoplasmic reticulum);GO:0005789(endoplasmic reticulum membrane);GO:0005886(plasma membrane);GO:0016021(integral component of membrane);GO:0030425(dendrite);GO:0032591(dendritic spine membrane);GO:0042995(cell projection);GO:0043197(dendritic spine);GO:0043204(perika…	ENOG41116CR(Promotes apoptosis of kidney glomerular podocytes. Podocytes are highly specialized cells essential to the ultrafiltration of blood, resulting in the extraction of urine and the retention of protein)	-	-	-	-	A0A0G2JU85.1 PF15498.4;Dendrin;	-	493.35	484.32	499.63	557.03	472.07	1798.64	608.6	464.45	473.47	554.75	10.46	10.33	10.5	11.84	9.53	37.97	13.2	11.93	9.59	11.92	10.53	16.92	-0.698548	down	0.0140316	0.744475	yes
TRINITY_DN556_c1_g1	520	TRINITY_DN556_c1_g1_i1	PREDICTED: membrane-bound transcription factor site-2 protease [Chinchilla lanigera]	MBTPS2	Membrane-bound transcription factor site-2 protease OS=Bos taurus GN=MBTPS2 PE=2 SV=1	GO:0004222(metalloendopeptidase activity);GO:0005737(cytoplasm);GO:0008203(cholesterol metabolic process);GO:0016021(integral component of membrane);GO:0031293(membrane protein intracellular domain proteolysis);GO:0036500(ATF6-mediated unfolded protein response);GO:0046872(metal ion binding);GO:0051091(positive regulation of DNA binding transcription factor activity);GO:1990440(positive regulatio…	COG0750(Membrane-associated zinc metalloprotease)	K07765	S2P endopeptidase	EC:3.4.24.85	oas04141(Protein processing in endoplasmic reticulum)	-	-	23.1	26	11	11.26	18.14	27.79	28.66	17.2	22.63	40.99	7.91	9.23	3.79	4.01	6.02	9.86	10.66	7.37	7.82	14.79	6.19	10.1	-0.699556	down	0.0395306	1	yes
TRINITY_DN1589_c0_g1	3190	TRINITY_DN1589_c0_g1_i1	neuropeptide Y receptor type 2 isoform X1 [Microtus ochrogaster]	Npy2r	Neuropeptide Y receptor type 2 OS=Mus musculus GN=Npy2r PE=2 SV=2	GO:0001601(peptide YY receptor activity);GO:0001662(behavioral fear response);GO:0002793(positive regulation of peptide secretion);GO:0003151(outflow tract morphogenesis);GO:0003214(cardiac left ventricle morphogenesis);GO:0004930(G-protein coupled receptor activity);GO:0004983(neuropeptide Y receptor activity);GO:0005886(plasma membrane);GO:0005887(integral component of plasma membrane);GO:00071…	ENOG410XRW9(Receptor)	K04205	neuropeptide Y receptor type 2	-	ngi04080(Neuroactive ligand-receptor interaction)	G7P6G2.1 PF00001.19;7tm_1;	-	132.03	188	98	122	152	287.38	120.09	130	196.99	351	3.16	4.52	2.32	2.92	3.46	6.84	2.94	3.76	4.5	8.5	3.28	5.31	-0.703638	down	0.00926569	0.636265	yes
TRINITY_DN32546_c0_g1	1341	TRINITY_DN32546_c0_g1_i1;TRINITY_DN32546_c0_g1_i2;TRINITY_DN32546_c0_g1_i3;TRINITY_DN32546_c0_g1_i4	PREDICTED: C-type lectin domain family 4 member A-like [Nannospalax galili]	CLEC4A	C-type lectin domain family 4 member A OS=Homo sapiens GN=CLEC4A PE=1 SV=1	GO:0002223(stimulatory C-type lectin receptor signaling pathway);GO:0002250(adaptive immune response);GO:0004888(transmembrane signaling receptor activity);GO:0005886(plasma membrane);GO:0005887(integral component of plasma membrane);GO:0007155(cell adhesion);GO:0007166(cell surface receptor signaling pathway);GO:0030246(carbohydrate binding);GO:0045087(innate immune response)	ENOG410Z760(c-type lectin domain family)	NA	NA	NA	-	Q80UI7.1 PF00059.19;Lectin_C;	-	46	38	26	38	57	49	69	56	89	54	3.64	3.38	2.6	3.39	4.42	3.9	5.94	6.58	7.02	4.4	3.49	5.57	-0.704514	down	0.00911164	0.628525	yes
TRINITY_DN5036_c0_g1	2463	TRINITY_DN5036_c0_g1_i1;TRINITY_DN5036_c0_g1_i10;TRINITY_DN5036_c0_g1_i11;TRINITY_DN5036_c0_g1_i12;TRINITY_DN5036_c0_g1_i2;TRINITY_DN5036_c0_g1_i3;TRINITY_DN5036_c0_g1_i4;TRINITY_DN5036_c0_g1_i5;TRINITY_DN5036_c0_g1_i6;TRINITY_DN5036_c0_g1_i7;TRINITY_DN5036_c0_g1_i8;TRINITY_DN5036_c0_g1_i9	PREDICTED: mitochondrial inner membrane protein COX18 isoform X3 [Nannospalax galili]	COX18	Mitochondrial inner membrane protein COX18 OS=Homo sapiens GN=COX18 PE=2 SV=1	GO:0016021(integral component of membrane);GO:0051205(protein insertion into membrane)	COG0706(Required for the insertion and or proper folding and or complex formation of integral membrane proteins into the membrane. Involved in integration of membrane proteins that insert both dependently and independently of the Sec translocase complex, as well as at least some lipoproteins)	K17797	mitochondrial inner membrane protein COX18	-	ngi04714(Thermogenesis)	-	-	563.94	344.94	368.6	564.19	427.01	735.19	1079.14	517.58	508.6	640.29	23.82	14.74	15.3	25.76	17.72	34.42	48.37	28.2	20.91	29.1	19.47	32.2	-0.705758	down	0.00078633	0.177943	yes
TRINITY_DN14511_c0_g1	2992	TRINITY_DN14511_c0_g1_i1;TRINITY_DN14511_c0_g1_i2	PREDICTED: RING finger protein 17 [Nannospalax galili]	Rnf17	RING finger protein 17 OS=Mus musculus GN=Rnf17 PE=1 SV=2	GO:0005737(cytoplasm);GO:0007286(spermatid development);GO:0042803(protein homodimerization activity)	ENOG410ZWK2(spermatid development)	NA	NA	NA	-	G1SSY9.1 PF00567.22;TUDOR;	-	96	76.61	74	79	92	168	129	144	139.02	64	2.71	2.21	2.08	2.3	2.51	4.83	3.77	4.96	3.76	1.67	2.36	3.8	-0.710249	down	0.00537741	0.486753	yes
TRINITY_DN1727_c1_g1	4218	TRINITY_DN1727_c1_g1_i1;TRINITY_DN1727_c1_g1_i2;TRINITY_DN1727_c1_g1_i3;TRINITY_DN1727_c1_g1_i4;TRINITY_DN1727_c1_g1_i5;TRINITY_DN1727_c1_g1_i6	PREDICTED: homeobox protein SIX3 [Nomascus leucogenys]	Six3	Homeobox protein SIX3 OS=Mus musculus GN=Six3 PE=1 SV=2	GO:0000980(RNA polymerase II distal enhancer sequence-specific DNA binding);GO:0000981(RNA polymerase II transcription factor activity, sequence-specific DNA binding);GO:0001222(transcription corepressor binding);GO:0001654(eye development);GO:0002070(epithelial cell maturation);GO:0002088(lens development in camera-type eye);GO:0003404(optic vesicle morphogenesis);GO:0003677(DNA binding);GO:0003…	ENOG410XRPB(SIX homeobox)	NA	NA	NA	-	M7BAQ5.1 PF16878.3;SIX1_SD;	Homeobox	679.68	284.07	325.81	272.22	431.7	587.12	602.79	578.46	514.74	794.02	19.97	8.54	9.59	7.94	11.84	17.83	18.61	20.82	14.15	23.41	11.58	18.96	-0.710863	down	0.0012869	0.235539	yes
TRINITY_DN5779_c0_g1	1671	TRINITY_DN5779_c0_g1_i1;TRINITY_DN5779_c0_g1_i2	PREDICTED: tissue factor [Nannospalax galili]	F3	Tissue factor OS=Homo sapiens GN=F3 PE=1 SV=1	GO:0001938(positive regulation of endothelial cell proliferation);GO:0002541(activation of plasma proteins involved in acute inflammatory response);GO:0005543(phospholipid binding);GO:0005615(extracellular space);GO:0006919(activation of cysteine-type endopeptidase activity involved in apoptotic process);GO:0009986(cell surface);GO:0010641(positive regulation of platelet-derived growth factor rec…	ENOG4111MW4(Initiates blood coagulation by forming a complex with circulating factor VII or VIIa. The TF VIIa complex activates factors IX or X by specific limited protolysis. TF plays a role in normal hemostasis by initiating the cell-surface assembly and propagation of the coagulation protease cascade)	K03901	coagulation factor III (tissue factor)	-	ngi04610(Complement and coagulation cascades);ngi04933(AGE-RAGE signaling pathway in diabetic complications)	P24055.1 PF09294.8;Interfer-bind;	-	75	77	64	51	51	104	53	113	72	152	3.96	4.12	3.51	2.69	2.69	5.55	2.89	7.25	3.79	8.08	3.39	5.51	-0.714773	down	0.0126737	0.709495	yes
TRINITY_DN68640_c0_g1	1175	TRINITY_DN68640_c0_g1_i1	PREDICTED: ly6/PLAUR domain-containing protein 3 [Nannospalax galili]	LYPD3	Ly6/PLAUR domain-containing protein 3 OS=Homo sapiens GN=LYPD3 PE=1 SV=2	GO:0005576(extracellular region);GO:0005615(extracellular space);GO:0005886(plasma membrane);GO:0006501(C-terminal protein lipidation);GO:0007160(cell-matrix adhesion);GO:0016021(integral component of membrane);GO:0043236(laminin binding);GO:0046658(anchored component of plasma membrane)	ENOG41116C6(Ly6 Plaur domain containing 3)	-	-	-	-	O95274.2 PF00021.19;UPAR_LY6;	-	27	12	34	41	29	36	66	38	48	35	2.17	0.98	2.72	3.34	2.23	2.91	5.51	3.73	3.74	2.88	2.29	3.75	-0.720675	down	0.0266728	0.940666	yes
TRINITY_DN6116_c0_g1	3193	TRINITY_DN6116_c0_g1_i1;TRINITY_DN6116_c0_g1_i2;TRINITY_DN6116_c0_g1_i3;TRINITY_DN6116_c0_g1_i4;TRINITY_DN6116_c0_g1_i5	interferon-induced GTP-binding protein Mx1 [Cricetulus griseus]	Mx3	Interferon-induced GTP-binding protein Mx3 OS=Rattus norvegicus GN=Mx3 PE=2 SV=1	GO:0000266(mitochondrial fission);GO:0003374(dynamin family protein polymerization involved in mitochondrial fission);GO:0003924(GTPase activity);GO:0005525(GTP binding);GO:0005634(nucleus);GO:0005737(cytoplasm);GO:0005829(cytosol);GO:0008017(microtubule binding);GO:0009615(response to virus);GO:0016020(membrane);GO:0031965(nuclear membrane);GO:0031966(mitochondrial membrane);GO:0034340(response …	COG0699(Dynamin family)	K14754	interferon-induced GTP-binding protein Mx1	-	cge05162(Measles);cge05164(Influenza A);cge05165(Human papillomavirus infection)	Q499Q3.1 PF01031.18;Dynamin_M;	-	239	252.46	199	179	150	232.32	270	290.39	277.83	529.01	7.67	8.24	6.32	5.71	4.53	7.59	8.77	11.56	8.79	17.37	6.49	10.82	-0.724351	down	0.00170285	0.27201	yes
TRINITY_DN26874_c0_g1	2078	TRINITY_DN26874_c0_g1_i1	PREDICTED: LOW QUALITY PROTEIN: KN motif and ankyrin repeat domain-containing protein 4 [Nannospalax galili]	KANK4	KN motif and ankyrin repeat domain-containing protein 4 OS=Homo sapiens GN=KANK4 PE=2 SV=1	GO:0005737(cytoplasm)	COG0666(Ankyrin Repeat)	-	-	-	-	M3Y8K9.1 PF12075.6;KN_motif;	-	13	16	15	37	26	35	23	27	28	56	0.51	0.63	0.58	1.45	0.97	1.36	0.92	1.28	1.05	2.22	0.83	1.37	-0.726915	down	0.0418573	1	yes
TRINITY_DN25681_c0_g1	3854	TRINITY_DN25681_c0_g1_i1;TRINITY_DN25681_c0_g1_i10;TRINITY_DN25681_c0_g1_i11;TRINITY_DN25681_c0_g1_i12;TRINITY_DN25681_c0_g1_i13;TRINITY_DN25681_c0_g1_i14;TRINITY_DN25681_c0_g1_i15;TRINITY_DN25681_c0_g1_i16;TRINITY_DN25681_c0_g1_i2;TRINITY_DN25681_c0_g1_i3;TRINITY_DN25681_c0_g1_i4;TRINITY_DN25681_c0_g1_i5;TRINITY_DN25681_c0_g1_i6;TRINITY_DN25681_c0_g1_i7;TRINITY_DN25681_c0_g1_i8;TRINITY_DN25681_c…	hypothetical protein A6R68_17545, partial [Neotoma lepida]	FEZF1	Fez family zinc finger protein 1 OS=Homo sapiens GN=FEZF1 PE=1 SV=1	GO:0000122(negative regulation of transcription by RNA polymerase II);GO:0000978(RNA polymerase II proximal promoter sequence-specific DNA binding);GO:0001227(transcriptional repressor activity, RNA polymerase II transcription regulatory region sequence-specific DNA binding);GO:0001764(neuron migration);GO:0005634(nucleus);GO:0006351(transcription, DNA-templated);GO:0007411(axon guidance);GO:0008…	COG5048(Zinc finger protein)	-	-	-	-	U3K5Q2.1 PF13912.4;zf-C2H2_6;	zf-C2H2	528.13	151.95	275.05	304.26	451.12	487	598	475.09	569.37	558.19	16.34	4.7	8.7	9.45	13.35	15.28	19.55	18.07	16.98	17.69	10.51	17.51	-0.735486	down	0.00213411	0.305014	yes
TRINITY_DN163_c0_g3	802	TRINITY_DN163_c0_g3_i1	NADH dehydrogenase subunit 2 (mitochondrion) [Scapanulus oweni]	MT-ND2	NADH-ubiquinone oxidoreductase chain 2 OS=Rhynchonycteris naso GN=MT-ND2 PE=3 SV=1	GO:0005747(mitochondrial respiratory chain complex I);GO:0006120(mitochondrial electron transport, NADH to ubiquinone);GO:0008137(NADH dehydrogenase (ubiquinone) activity);GO:0016021(integral component of membrane);GO:0072593(reactive oxygen species metabolic process)	COG1007(NDH-1 shuttles electrons from NADH, via FMN and iron- sulfur (Fe-S) centers, to quinones in the respiratory chain. The immediate electron acceptor for the enzyme in this species is believed to be ubiquinone. Couples the redox reaction to proton translocation (for every two electrons transferred, four hydrogen ions are translocated across the cytoplasmic membrane), and thus conserves the r…	K03879	NADH-ubiquinone oxidoreductase chain 2	EC:1.6.5.3	hsa00190(Oxidative phosphorylation);hsa04723(Retrograde endocannabinoid signaling);hsa04714(Thermogenesis);hsa05012(Parkinson disease)	-	-	22.56	6.42	11.48	17.66	29.22	33	25.28	24.02	38.3	17.64	3.23	0.94	1.64	2.58	4.02	4.8	3.81	4.23	5.37	2.61	2.48	4.16	-0.736679	down	0.048214	1	yes
TRINITY_DN25429_c2_g1	1653	TRINITY_DN25429_c2_g1_i1;TRINITY_DN25429_c2_g1_i2	PREDICTED: P2Y purinoceptor 6 [Nannospalax galili]	P2ry6	P2Y purinoceptor 6 OS=Rattus norvegicus GN=P2ry6 PE=2 SV=1	GO:0014911(positive regulation of smooth muscle cell migration);GO:0016021(integral component of membrane);GO:0016323(basolateral plasma membrane);GO:0016324(apical plasma membrane);GO:0030321(transepithelial chloride transport);GO:0035589(G-protein coupled purinergic nucleotide receptor signaling pathway);GO:0045028(G-protein coupled purinergic nucleotide receptor activity);GO:0045029(UDP-activa…	ENOG410YAZW(Pyrimidinergic receptor P2Y, G-protein coupled, 6)	K04272	purinergic receptor P2Y, G protein-coupled, 6	-	ngi04080(Neuroactive ligand-receptor interaction)	Q9ERK9.1 PF00001.19;7tm_1;	-	11	27.92	15	24	31	36	42	36	31	27	0.57	1.45	0.77	1.25	1.52	1.86	2.23	2.26	1.55	1.43	1.11	1.87	-0.742857	down	0.0214325	0.863874	yes
TRINITY_DN55078_c0_g2	3276	TRINITY_DN55078_c0_g2_i1	PREDICTED: immunity-related GTPase family M protein 1-like [Nannospalax galili]	Irgm1	Immunity-related GTPase family M protein 1 OS=Mus musculus GN=Irgm1 PE=1 SV=1	GO:0005525(GTP binding);GO:0016020(membrane)	ENOG4111A9F(Immunity-related GTPase family, M)	K14139	immunity-related GTPase family M protein	EC:3.6.5.-	ngi05145(Toxoplasmosis)	I3MYB9.1 PF05049.11;IIGP;	-	52	41	39	37	69	45	122	66	64.95	76.01	1.21	0.96	0.9	0.86	1.52	1.04	2.9	1.85	1.44	1.79	1.09	1.8	-0.743609	down	0.0131994	0.722126	yes
TRINITY_DN69135_c0_g1	3592	TRINITY_DN69135_c0_g1_i1	PREDICTED: sphingosine 1-phosphate receptor 3 [Nannospalax galili]	S1pr3	Sphingosine 1-phosphate receptor 3 OS=Mus musculus GN=S1pr3 PE=2 SV=1	GO:0001816(cytokine production);GO:0004930(G-protein coupled receptor activity);GO:0005178(integrin binding);GO:0005886(plasma membrane);GO:0005887(integral component of plasma membrane);GO:0006954(inflammatory response);GO:0007165(signal transduction);GO:0007186(G-protein coupled receptor signaling pathway);GO:0007193(adenylate cyclase-inhibiting G-protein coupled receptor signaling pathway);GO:…	ENOG410XQD3(Sphingosine-1-phosphate receptor)	K04290	sphingosine 1-phosphate receptor 3	-	ngi04071(Sphingolipid signaling pathway);ngi04080(Neuroactive ligand-receptor interaction)	E2RF74.2 PF00001.19;7tm_1;	-	48.13	20	31	81	48	27	68	68	93	107	1.01	0.42	0.64	1.7	0.96	0.56	1.46	1.73	1.86	2.27	0.95	1.58	-0.748627	down	0.0427967	1	yes
TRINITY_DN8950_c0_g1	1713	TRINITY_DN8950_c0_g1_i1	DNA segment, Chr 9, University of California at Los Angeles 1, isoform CRA_a, partial [Mus musculus]	Oaf	Out at first protein homolog OS=Rattus norvegicus GN=Oaf PE=2 SV=1	GO:0070062(extracellular exosome)	ENOG410XPW3(OAF homolog (Drosophila))	NA	NA	NA	-	A0A0D9S3X5.1 PF14941.4;OAF;	-	106	156	170.31	65	175	323.06	91	271	97	284.33	5.23	7.76	8.34	3.23	8.23	15.94	4.62	16.24	4.59	14.27	6.56	11.13	-0.749743	down	0.0366252	1	yes
TRINITY_DN79_c2_g1	10115	TRINITY_DN79_c2_g1_i1;TRINITY_DN79_c2_g1_i10;TRINITY_DN79_c2_g1_i11;TRINITY_DN79_c2_g1_i12;TRINITY_DN79_c2_g1_i13;TRINITY_DN79_c2_g1_i14;TRINITY_DN79_c2_g1_i15;TRINITY_DN79_c2_g1_i16;TRINITY_DN79_c2_g1_i17;TRINITY_DN79_c2_g1_i18;TRINITY_DN79_c2_g1_i19;TRINITY_DN79_c2_g1_i2;TRINITY_DN79_c2_g1_i20;TRINITY_DN79_c2_g1_i3;TRINITY_DN79_c2_g1_i4;TRINITY_DN79_c2_g1_i5;TRINITY_DN79_c2_g1_i6;TRINITY_DN79_c…	Ig-like V-type domain-containing protein [Cricetulus griseus]	FAM187A	Ig-like V-type domain-containing protein FAM187A OS=Bos taurus GN=FAM187A PE=2 SV=2	GO:0016021(integral component of membrane)	ENOG410XNRD(family with sequence similarity 187, member)	K05640	glial fibrillary acidic protein	-	bacu04630(Jak-STAT signaling pathway)	G3W3D6.1 PF00038.19;Filament;	-	20008.1	9599.14	12363.6	9195.01	25275.2	10857.8	55481	11368.1	26109.4	17043.5	228.64	135.41	128	126.19	285.61	137.46	737.55	149.46	307.46	241.45	180.77	314.68	-0.750395	down	0.0449281	1	yes
TRINITY_DN15643_c0_g2	3163	TRINITY_DN15643_c0_g2_i1	PREDICTED: polypeptide N-acetylgalactosaminyltransferase 15 isoform X1 [Nannospalax galili]	GALNT15	Polypeptide N-acetylgalactosaminyltransferase 15 OS=Homo sapiens GN=GALNT15 PE=2 SV=2	GO:0000139(Golgi membrane);GO:0004653(polypeptide N-acetylgalactosaminyltransferase activity);GO:0016021(integral component of membrane);GO:0016266(O-glycan processing);GO:0030133(transport vesicle);GO:0030246(carbohydrate binding);GO:0046872(metal ion binding)	ENOG410XPMK(UDP-N-acetyl-alpha-D-galactosamine polypeptide N-acetylgalactosaminyltransferase)	K00710	polypeptide N-acetylgalactosaminyltransferase	EC:2.4.1.41	ngi00512(Mucin type O-glycan biosynthesis)	H2PBD7.1 PF00535.24;Glycos_transf_2;	-	57	35	38	44	83.64	46	133.46	66	102	62	1.38	0.85	0.91	1.06	1.92	1.11	3.3	1.93	2.35	1.52	1.22	2.04	-0.750817	down	0.0205144	0.848159	yes
TRINITY_DN7324_c0_g3	1961	TRINITY_DN7324_c0_g3_i1;TRINITY_DN7324_c0_g3_i2	PREDICTED: cyclin N-terminal domain-containing protein 1 [Nannospalax galili]	Cntd1	Cyclin N-terminal domain-containing protein 1 OS=Mus musculus GN=Cntd1 PE=2 SV=1	GO:0003674(molecular_function);GO:0005575(cellular_component);GO:0007131(reciprocal meiotic recombination);GO:0007283(spermatogenesis)	ENOG4111VV0(cyclin N-terminal domain containing 1)	-	-	-	-	Q9D995.1 PF00134.21;Cyclin_N;	-	23.28	21.42	20.63	17.7	16.21	43.66	16.48	34.16	38.37	26.98	1.45	1.17	0.86	0.74	0.65	2.08	1.1	1.74	1.88	1.37	0.97	1.63	-0.751035	down	0.0176206	0.799423	yes
TRINITY_DN1989_c6_g1	4646	TRINITY_DN1989_c6_g1_i1;TRINITY_DN1989_c6_g1_i2;TRINITY_DN1989_c6_g1_i3	NUT family member 2-like [Meriones unguiculatus]	Nutm2	NUT family member 2 OS=Mus musculus GN=Nutm2 PE=2 SV=1	GO:0003674(molecular_function);GO:0005575(cellular_component);GO:0008150(biological_process)	ENOG4111C0H(family with sequence similarity 22, member)	-	-	-	-	G3HP22.1 PF12881.5;NUT;	-	202.58	67	92.94	78.18	122	147.85	110.94	150.61	393.11	114.04	3.31	1.08	1.49	1.28	1.88	2.37	1.83	2.97	6.05	1.85	1.81	3.01	-0.758157	down	0.0274975	0.950867	yes
TRINITY_DN10977_c0_g1	5631	TRINITY_DN10977_c0_g1_i1;TRINITY_DN10977_c0_g1_i2;TRINITY_DN10977_c0_g1_i3;TRINITY_DN10977_c0_g1_i4;TRINITY_DN10977_c0_g1_i5;TRINITY_DN10977_c0_g1_i6;TRINITY_DN10977_c0_g1_i7;TRINITY_DN10977_c0_g1_i8;TRINITY_DN10977_c0_g1_i9	PREDICTED: complement C3 [Nannospalax galili]	C3	Complement C3 OS=Rattus norvegicus GN=C3 PE=1 SV=3	GO:0001798(positive regulation of type IIa hypersensitivity);GO:0001934(positive regulation of protein phosphorylation);GO:0001970(positive regulation of activation of membrane attack complex);GO:0002507(tolerance induction);GO:0004866(endopeptidase inhibitor activity);GO:0005515(protein binding);GO:0005615(extracellular space);GO:0006631(fatty acid metabolic process);GO:0006911(phagocytosis, eng…	ENOG410XRED(Complement component)	K03990	complement component 3	-	ngi04145(Phagosome);ngi04610(Complement and coagulation cascades);ngi05203(Viral carcinogenesis);ngi05322(Systemic lupus erythematosus);ngi05133(Pertussis);ngi05134(Legionellosis);ngi05150(Staphylococcus aureus infection);ngi05152(Tuberculosis);ngi05168(Herpes simplex infection);ngi05167(Kaposi sarcoma-associated herpesvirus infection);ngi05140(Leishmaniasis);ngi05142(Chagas disease (American try…	P01026.3 PF07678.12;A2M_comp;	-	1923.82	1470.29	1104.06	2276.5	2818.64	2356.73	5321.03	1785.72	3700.74	2219.95	74.02	49.47	51.55	72.96	97.84	82.59	190.29	85.97	119.28	74.49	69.17	110.52	-0.763465	down	0.0036266	0.415759	yes
TRINITY_DN4009_c0_g1	6060	TRINITY_DN4009_c0_g1_i1	PREDICTED: estrogen receptor isoform X1 [Nannospalax galili]	Esr1	Estrogen receptor OS=Mus musculus GN=Esr1 PE=1 SV=1	GO:0000122(negative regulation of transcription by RNA polymerase II);GO:0000790(nuclear chromatin);GO:0000978(RNA polymerase II proximal promoter sequence-specific DNA binding);GO:0001046(core promoter sequence-specific DNA binding);GO:0001093(TFIIB-class transcription factor binding);GO:0001223(transcription coactivator binding);GO:0001547(antral ovarian follicle growth);GO:0002064(epithelial c…	ENOG410XRZC(receptor)	K08550	estrogen receptor alpha	-	ngi04915(Estrogen signaling pathway);ngi04917(Prolactin signaling pathway);ngi04919(Thyroid hormone signaling pathway);ngi04961(Endocrine and other factor-regulated calcium reabsorption);ngi05200(Pathways in cancer);ngi05205(Proteoglycans in cancer);ngi05224(Breast cancer);ngi01522(Endocrine resistance)	G1LX33.1 PF00104.28;Hormone_recep;	ESR-like	414	267.21	219	154.04	201	412.6	387	240	381	628.09	4.94	3.21	2.59	1.84	2.28	4.9	4.72	3.47	4.34	7.59	2.97	5	-0.769959	down	0.00211324	0.305014	yes
TRINITY_DN4475_c6_g1	2006	TRINITY_DN4475_c6_g1_i1	ZC3H7A [Cervus elaphus hippelaphus]	ZC3H7A	Zinc finger CCCH domain-containing protein 7A OS=Homo sapiens GN=ZC3H7A PE=1 SV=1	GO:0046872(metal ion binding)	ENOG41100XQ(NA)	-	-	-	-	-	-	76	43	122	127	136	144	172	157	141	202	3.09	1.77	4.93	5.2	5.28	5.86	7.2	7.76	5.51	8.36	4.05	6.94	-0.775781	down	0.00469871	0.469415	yes
TRINITY_DN67519_c0_g1	1252	TRINITY_DN67519_c0_g1_i1	PREDICTED: epidermal retinol dehydrogenase 2 [Jaculus jaculus]	Sdr16c5	Epidermal retinol dehydrogenase 2 OS=Mus musculus GN=Sdr16c5 PE=2 SV=1	GO:0000122(negative regulation of transcription by RNA polymerase II);GO:0000785(chromatin);GO:0003674(molecular_function);GO:0004745(retinol dehydrogenase activity);GO:0005575(cellular_component);GO:0005634(nucleus);GO:0005783(endoplasmic reticulum);GO:0005789(endoplasmic reticulum membrane);GO:0005811(lipid droplet);GO:0005886(plasma membrane);GO:0008134(transcription factor binding);GO:0008150…	COG1028(Dehydrogenase reductase)	K15734	all-trans-retinol dehydrogenase (NAD+)	EC:1.1.1.105	ngi00830(Retinol metabolism)	G1QKS8.1 PF00106.23;adh_short;	-	68	52	44	47.03	45	40	130	47	111	91	5.02	3.88	3.23	3.51	3.17	2.97	9.94	4.23	7.91	6.86	3.76	6.38	-0.780245	down	0.0127319	0.709495	yes
TRINITY_DN1185_c0_g8	910	TRINITY_DN1185_c0_g8_i1	PREDICTED: serine/threonine-protein kinase Nek6 [Nannospalax galili]	Nek6	Serine/threonine-protein kinase Nek6 OS=Mus musculus GN=Nek6 PE=1 SV=1	GO:0000166(nucleotide binding);GO:0000287(magnesium ion binding);GO:0001222(transcription corepressor binding);GO:0004672(protein kinase activity);GO:0004674(protein serine/threonine kinase activity);GO:0005524(ATP binding);GO:0005634(nucleus);GO:0005654(nucleoplasm);GO:0005737(cytoplasm);GO:0005813(centrosome);GO:0005815(microtubule organizing center);GO:0005829(cytosol);GO:0005856(cytoskeleton)…	ENOG410XNQP(NIMA-related kinase)	NA	NA	NA	-	F7IS77.1 PF00069.23;Pkinase;	-	68.98	50.74	46.83	41.17	72.53	54.79	143.98	55.04	128.63	76.74	8.07	6.03	5.46	4.89	8.13	6.48	17.61	7.89	14.65	9.22	6.52	11.17	-0.782519	down	0.0103353	0.662639	yes
TRINITY_DN15186_c0_g2	3217	TRINITY_DN15186_c0_g2_i1	PREDICTED: glucagon-like peptide 2 receptor [Nannospalax galili]	Glp2r	Glucagon-like peptide 2 receptor OS=Rattus norvegicus GN=Glp2r PE=2 SV=1	GO:0004967(glucagon receptor activity);GO:0005886(plasma membrane);GO:0007166(cell surface receptor signaling pathway);GO:0007188(adenylate cyclase-modulating G-protein coupled receptor signaling pathway);GO:0016021(integral component of membrane);GO:0042592(homeostatic process);GO:0071377(cellular response to glucagon stimulus)	ENOG410XRS2(Receptor)	K04582	glucagon-like peptide 2 receptor	-	ngi04080(Neuroactive ligand-receptor interaction)	H0WHM2.1 PF00002.22;7tm_2;	-	90	67	68	35	41	96.95	109.99	88	79	118.38	2.13	1.6	1.6	0.83	0.92	2.29	2.67	2.52	1.79	2.84	1.42	2.42	-0.787313	down	0.00400261	0.433195	yes
TRINITY_DN748_c0_g3	1655	TRINITY_DN748_c0_g3_i1	PREDICTED: heterogeneous nuclear ribonucleoproteins C1/C2 isoform X1 [Miniopterus natalensis]	Hnrnpc	Heterogeneous nuclear ribonucleoproteins C1/C2 OS=Mus musculus GN=Hnrnpc PE=1 SV=1	GO:0000398(mRNA splicing, via spliceosome);GO:0003676(nucleic acid binding);GO:0003723(RNA binding);GO:0003729(mRNA binding);GO:0003730(mRNA 3'-UTR binding);GO:0004857(enzyme inhibitor activity);GO:0005576(extracellular region);GO:0005634(nucleus);GO:0005654(nucleoplasm);GO:0005681(spliceosomal complex);GO:0005697(telomerase holoenzyme complex);GO:0005829(cytosol);GO:0006397(mRNA processing);GO:0…	COG0724(Rna-binding protein)	K12884	heterogeneous nuclear ribonucleoprotein C1/C2	-	mmu03040(Spliceosome)	-	-	22.79	27.2	22.47	20.59	28.12	33.38	27.25	45.35	40.68	52.75	1.17	1.41	1.15	1.07	1.38	1.72	1.44	2.84	2.01	2.76	1.24	2.15	-0.793677	down	0.00552763	0.498839	yes
TRINITY_DN38145_c0_g1	1675	TRINITY_DN38145_c0_g1_i1;TRINITY_DN38145_c0_g1_i3	PREDICTED: lethal(2) giant larvae protein homolog 1 isoform X1 [Macaca fascicularis]	LLGL1	Lethal(2) giant larvae protein homolog 1 OS=Bos taurus GN=LLGL1 PE=2 SV=1	GO:0005096(GTPase activator activity);GO:0005886(plasma membrane);GO:0008593(regulation of Notch signaling pathway);GO:0017137(Rab GTPase binding);GO:0017157(regulation of exocytosis);GO:0019905(syntaxin binding);GO:0022008(neurogenesis);GO:0030864(cortical actin cytoskeleton);GO:0030866(cortical actin cytoskeleton organization);GO:0032878(regulation of establishment or maintenance of cell polari…	-	K06094	lethal(2) giant larvae protein	-	mcf04390(Hippo signaling pathway);mcf04530(Tight junction);mcf05165(Human papillomavirus infection)	-	-	20.08	31.32	10.01	17	28.06	40.07	23.77	17.01	67.16	31.15	1.02	1.71	0.76	1.05	1.47	2.03	1.33	1.05	3.67	1.61	1.2	1.94	-0.799095	down	0.0332043	1	yes
TRINITY_DN55854_c0_g1	1731	TRINITY_DN55854_c0_g1_i1;TRINITY_DN55854_c0_g1_i2;TRINITY_DN55854_c0_g1_i3	PREDICTED: heat shock protein beta-1 [Nannospalax galili]	Hspb1	Heat shock protein beta-1 OS=Mus musculus GN=Hspb1 PE=1 SV=3	GO:0000502(proteasome complex);GO:0001932(regulation of protein phosphorylation);GO:0005080(protein kinase C binding);GO:0005622(intracellular);GO:0005634(nucleus);GO:0005737(cytoplasm);GO:0005856(cytoskeleton);GO:0005886(plasma membrane);GO:0006469(negative regulation of protein kinase activity);GO:0006986(response to unfolded protein);GO:0008426(protein kinase C inhibitor activity);GO:0010976(p…	ENOG410YERS(Heat shock protein)	K04455	heat shock protein beta-1	-	ngi04010(MAPK signaling pathway);ngi04370(VEGF signaling pathway);ngi05169(Epstein-Barr virus infection);ngi05146(Amoebiasis)	P14602.3 PF00011.19;HSP20;	-	301.63	199	186	141	250	182.29	373.32	248.72	420.89	568.01	19.5	12.02	14.91	8.14	14.97	9.66	21.56	23.14	22.99	34.24	13.91	22.32	-0.801902	down	0.00234437	0.320702	yes
TRINITY_DN6251_c2_g1	2667	TRINITY_DN6251_c2_g1_i1	PREDICTED: neuromedin-B receptor [Nannospalax galili]	Nmbr	Neuromedin-B receptor OS=Mus musculus GN=Nmbr PE=1 SV=1	GO:0004930(G-protein coupled receptor activity);GO:0004946(bombesin receptor activity);GO:0005829(cytosol);GO:0005886(plasma membrane);GO:0007165(signal transduction);GO:0007186(G-protein coupled receptor signaling pathway);GO:0008188(neuropeptide receptor activity);GO:0008528(G-protein coupled peptide receptor activity);GO:0016020(membrane);GO:0016021(integral component of membrane);GO:0031989(b…	ENOG410XRW9(Receptor)	K04168	neuromedin B receptor	-	ngi04080(Neuroactive ligand-receptor interaction)	G1RYG6.1 PF00001.19;7tm_1;	-	83	33	29	41	53	166.55	98	35.04	66	33	2.43	0.97	0.84	1.2	1.48	4.85	2.94	1.24	1.85	0.98	1.38	2.37	-0.806289	down	0.0453513	1	yes
TRINITY_DN3211_c0_g1	1331	TRINITY_DN3211_c0_g1_i1	PREDICTED: transcription factor PU.1 isoform X1 [Nannospalax galili]	Spi1	Transcription factor PU.1 OS=Rattus norvegicus GN=Spi1 PE=2 SV=1	GO:0000122(negative regulation of transcription by RNA polymerase II);GO:0000790(nuclear chromatin);GO:0000978(RNA polymerase II proximal promoter sequence-specific DNA binding);GO:0000979(RNA polymerase II core promoter sequence-specific DNA binding);GO:0000980(RNA polymerase II distal enhancer sequence-specific DNA binding);GO:0000981(RNA polymerase II transcription factor activity, sequence-sp…	ENOG410XSXU(Transcription factor)	K09438	transcription factor PU.1	-	ngi04380(Osteoclast differentiation);ngi05200(Pathways in cancer);ngi05202(Transcriptional misregulation in cancers);ngi05221(Acute myeloid leukemia);ngi05166(HTLV-I infection);ngi05169(Epstein-Barr virus infection)	G1LLS6.1 PF00178.20;Ets;	ETS	46	47	22	52	60	71	101	58	79	67.22	3.13	3.23	1.49	3.57	3.9	4.85	7.11	4.81	5.18	4.66	3.06	5.32	-0.808963	down	0.00303613	0.379465	yes
TRINITY_DN5545_c0_g3	2397	TRINITY_DN5545_c0_g3_i1	PREDICTED: guanylate-binding protein 1-like [Nannospalax galili]	GBP3	Guanylate-binding protein 3 OS=Homo sapiens GN=GBP3 PE=1 SV=3	GO:0003924(GTPase activity);GO:0005525(GTP binding)	ENOG410XR6Z(Guanylate binding protein)	K20899	guanylate-binding protein 1/3/4/7	-	ngi04621(NOD-like receptor signaling pathway)	G3IF85.1 PF02263.17;GBP;	-	74	28	53	39	61	55	145	50	113	62	2.45	0.93	1.74	1.29	1.92	1.81	4.91	2	3.57	2.08	1.67	2.87	-0.810658	down	0.0164042	0.781873	yes
TRINITY_DN10335_c0_g2	3812	TRINITY_DN10335_c0_g2_i1;TRINITY_DN10335_c0_g2_i2	PREDICTED: A disintegrin and metalloproteinase with thrombospondin motifs 7 [Nannospalax galili]	Adamts7	A disintegrin and metalloproteinase with thrombospondin motifs 7 OS=Mus musculus GN=Adamts7 PE=1 SV=3	GO:0004222(metalloendopeptidase activity);GO:0005576(extracellular region);GO:0005615(extracellular space);GO:0006508(proteolysis);GO:0008233(peptidase activity);GO:0008237(metallopeptidase activity);GO:0009986(cell surface);GO:0016787(hydrolase activity);GO:0032331(negative regulation of chondrocyte differentiation);GO:0046872(metal ion binding);GO:0051603(proteolysis involved in cellular protei…	ENOG410XPKZ(ADAM metallopeptidase with thrombospondin type 1, motif)	NA	NA	NA	-	F6UD05.2 PF05986.12;ADAM_spacer1;	-	52	41	71	40	37	132.44	46	76.84	75	77	1.14	1.18	1.56	0.91	0.73	2.99	1.19	2.05	1.88	1.62	1.1	1.95	-0.819717	down	0.0052385	0.482372	yes
TRINITY_DN4867_c1_g1	2473	TRINITY_DN4867_c1_g1_i1;TRINITY_DN4867_c1_g1_i10;TRINITY_DN4867_c1_g1_i11;TRINITY_DN4867_c1_g1_i12;TRINITY_DN4867_c1_g1_i13;TRINITY_DN4867_c1_g1_i2;TRINITY_DN4867_c1_g1_i3;TRINITY_DN4867_c1_g1_i4;TRINITY_DN4867_c1_g1_i5;TRINITY_DN4867_c1_g1_i6;TRINITY_DN4867_c1_g1_i7;TRINITY_DN4867_c1_g1_i8;TRINITY_DN4867_c1_g1_i9	PREDICTED: guanylate-binding protein 1-like [Nannospalax galili]	GBP1	Guanylate-binding protein 1 OS=Homo sapiens GN=GBP1 PE=1 SV=2	GO:0003924(GTPase activity);GO:0005525(GTP binding)	ENOG410XR6Z(Guanylate binding protein)	K20899	guanylate-binding protein 1/3/4/7	-	ngi04621(NOD-like receptor signaling pathway)	D3ZKU6.2 PF02263.17;GBP;	-	46	39.8	52.31	37.47	57.34	115.25	40	58.9	109.67	71.03	3.06	1.96	2.82	1.85	2.93	6.5	2.39	4.23	5.17	3.93	2.52	4.44	-0.820289	down	0.00398826	0.433195	yes
TRINITY_DN3423_c0_g1	622	TRINITY_DN3423_c0_g1_i1;TRINITY_DN3423_c0_g1_i2;TRINITY_DN3423_c0_g1_i3	PREDICTED: gastrin isoform X2 [Nannospalax galili]	GAST	Gastrin OS=Canis lupus familiaris GN=GAST PE=1 SV=3	GO:0005179(hormone activity);GO:0005615(extracellular space);GO:0007186(G-protein coupled receptor signaling pathway);GO:0032094(response to food)	ENOG4111D7Y(hormone activity)	K13768	gastrin	-	ngi04971(Gastric acid secretion)	P48757.2 PF00918.15;Gastrin;	-	47	46.01	32	49	39	56	157	56	45	38	11.01	11.18	7.69	11.93	8.92	14	41.02	16.5	12.23	9.38	10.15	18.63	-0.827723	down	0.0241028	0.902224	yes
TRINITY_DN10618_c3_g1	582	TRINITY_DN10618_c3_g1_i1	-	GNB1	Guanine nucleotide-binding protein G(I)/G(S)/G(T) subunit beta-1 OS=Bos taurus GN=GNB1 PE=1 SV=3	GO:0001750(photoreceptor outer segment);GO:0003924(GTPase activity);GO:0005765(lysosomal membrane);GO:0005834(heterotrimeric G-protein complex);GO:0007200(phospholipase C-activating G-protein coupled receptor signaling pathway);GO:0008283(cell proliferation);GO:0043209(myelin sheath);GO:0050909(sensory perception of taste);GO:0051020(GTPase binding);GO:0060041(retina development in camera-type ey…	-	K04536	guanine nucleotide-binding protein G(I)/G(S)/G(T) subunit beta-1	-	pvt04371(Apelin signaling pathway);pvt04744(Phototransduction)	-	-	15.04	12.02	4.02	9.08	9.03	15.04	12	16	26.11	15.04	3.98	3.28	1.07	2.48	2.31	4.1	3.42	5.28	6.91	4.17	2.62	4.78	-0.842056	down	0.0328334	1	yes
TRINITY_DN43392_c0_g1	4542	TRINITY_DN43392_c0_g1_i1	PREDICTED: alpha-2-macroglobulin-like [Nannospalax galili]	A2M	Alpha-2-macroglobulin OS=Bos taurus GN=A2M PE=1 SV=2	GO:0001869(negative regulation of complement activation, lectin pathway);GO:0002020(protease binding);GO:0004867(serine-type endopeptidase inhibitor activity);GO:0005102(receptor binding);GO:0010951(negative regulation of endopeptidase activity);GO:0019959(interleukin-8 binding);GO:0019966(interleukin-1 binding);GO:0043120(tumor necrosis factor binding);GO:0048306(calcium-dependent protein bindin…	ENOG410XRED(Complement component)	K03910	alpha-2-macroglobulin	-	ngi04610(Complement and coagulation cascades)	I3MDI6.1 PF07678.12;A2M_comp;	-	128.88	102	115.11	174	157	179	201	222	292	259.31	2.09	1.67	1.85	2.83	2.43	2.89	3.34	4.36	4.52	4.26	2.17	3.87	-0.843749	down	4.01954e-05	0.0255936	yes
TRINITY_DN43984_c0_g2	3714	TRINITY_DN43984_c0_g2_i1	PREDICTED: short-chain dehydrogenase/reductase family 16C member 6 [Chlorocebus sabaeus]	Sdr16c6	Short-chain dehydrogenase/reductase family 16C member 6 OS=Mus musculus GN=Sdr16c6 PE=2 SV=1	GO:0003674(molecular_function);GO:0005575(cellular_component);GO:0005811(lipid droplet);GO:0008150(biological_process);GO:0016491(oxidoreductase activity);GO:0016616(oxidoreductase activity, acting on the CH-OH group of donors, NAD or NADP as acceptor);GO:0055114(oxidation-reduction process)	COG1028(Dehydrogenase reductase)	-	-	-	-	-	-	48.6	69.23	35	63.05	61.47	77.01	101.48	52	126.32	121.01	0.98	1.41	0.7	1.28	1.18	1.55	2.1	1.27	2.44	2.48	1.11	1.97	-0.843965	down	0.00157018	0.262026	yes
TRINITY_DN7084_c0_g2	5328	TRINITY_DN7084_c0_g2_i1;TRINITY_DN7084_c0_g2_i2	PREDICTED: Fc receptor-like protein 2 isoform X1 [Peromyscus maniculatus bairdii]	FCRL2	Fc receptor-like protein 2 OS=Homo sapiens GN=FCRL2 PE=1 SV=1	GO:0003674(molecular_function);GO:0005044(scavenger receptor activity);GO:0005070(SH3/SH2 adaptor activity);GO:0005575(cellular_component);GO:0006898(receptor-mediated endocytosis);GO:0008150(biological_process);GO:0009967(positive regulation of signal transduction);GO:0009986(cell surface);GO:0016020(membrane)	ENOG410YF57(FC receptor-like)	NA	NA	NA	-	Q9EQY5.1 PF00530.16;SRCR;	-	148	153	46.05	90	210	237.42	238	211	227	183.35	2.31	2.33	0.73	1.32	3.19	3.56	3.73	3.81	3.27	2.8	1.98	3.43	-0.849569	down	0.00337293	0.396664	yes
TRINITY_DN6082_c5_g1	1729	TRINITY_DN6082_c5_g1_i1	PREDICTED: tumor necrosis factor ligand superfamily member 10 [Nannospalax galili]	Tnfsf10	Tumor necrosis factor ligand superfamily member 10 OS=Mus musculus GN=Tnfsf10 PE=2 SV=1	GO:0005125(cytokine activity);GO:0005164(tumor necrosis factor receptor binding);GO:0005615(extracellular space);GO:0006915(apoptotic process);GO:0006955(immune response);GO:0008270(zinc ion binding);GO:0016020(membrane);GO:0016021(integral component of membrane);GO:0032813(tumor necrosis factor receptor superfamily binding);GO:0042802(identical protein binding);GO:0043065(positive regulation of …	ENOG410YS4F(tumor necrosis factor (ligand) superfamily, member 10)	K04721	tumor necrosis factor ligand superfamily member 10	-	ngi04068(FoxO signaling pathway);ngi04060(Cytokine-cytokine receptor interaction);ngi04210(Apoptosis);ngi04217(Necroptosis);ngi04650(Natural killer cell mediated cytotoxicity);ngi05162(Measles);ngi05164(Influenza A)	P50592.1 PF00229.16;TNF;	-	47.11	37.09	26	31.3	38	44.73	41	59	65.84	96.29	2.3	1.82	1.26	1.54	1.77	2.18	2.06	3.5	3.08	4.78	1.74	3.12	-0.850803	down	0.00292495	0.368655	yes
TRINITY_DN21531_c0_g1	1725	TRINITY_DN21531_c0_g1_i1	PREDICTED: probable low affinity copper uptake protein 2 isoform X2 [Nannospalax galili]	Slc31a2	Probable low affinity copper uptake protein 2 OS=Mus musculus GN=Slc31a2 PE=1 SV=1	GO:0005375(copper ion transmembrane transporter activity);GO:0005770(late endosome);GO:0006825(copper ion transport);GO:0006878(cellular copper ion homeostasis);GO:0016020(membrane);GO:0016021(integral component of membrane);GO:0035434(copper ion transmembrane transport);GO:0055037(recycling endosome);GO:1902311(regulation of copper ion transmembrane transport)	ENOG4111I8D(Solute carrier family 31 copper transporters member)	NA	NA	NA	-	G3HI07.1 PF04145.13;Ctr;	-	15.32	24	23	9	16.11	14	19	37.02	41.22	39.31	0.75	1.18	1.12	0.44	0.75	0.68	0.96	2.2	1.94	1.96	0.85	1.55	-0.856019	down	0.0250999	0.916574	yes
TRINITY_DN4049_c0_g1	5930	TRINITY_DN4049_c0_g1_i1;TRINITY_DN4049_c0_g1_i2;TRINITY_DN4049_c0_g1_i3;TRINITY_DN4049_c0_g1_i4	PREDICTED: sodium channel protein type 7 subunit alpha [Jaculus jaculus]	SCN7A	Sodium channel protein type 7 subunit alpha OS=Homo sapiens GN=SCN7A PE=1 SV=2	GO:0001518(voltage-gated sodium channel complex);GO:0005248(voltage-gated sodium channel activity);GO:0005886(plasma membrane);GO:0006814(sodium ion transport);GO:0006936(muscle contraction);GO:0019228(neuronal action potential);GO:0034765(regulation of ion transmembrane transport);GO:0035725(sodium ion transmembrane transport);GO:0055078(sodium ion homeostasis);GO:0060078(regulation of postsynap…	ENOG410Y1Z2(Sodium channel voltage-gated type VII alpha)	K04839	voltage-gated sodium channel type VII alpha	-	ptr04261(Adrenergic signaling in cardiomyocytes)	I3MGP1.1 PF00520.29;Ion_trans;	-	437.03	465	263	174	269	570	265	636	264	1010.78	6.78	7.45	4.07	2.61	3.8	8.85	4.1	12.06	3.88	16.09	4.94	9	-0.857678	down	0.0100061	0.651178	yes
TRINITY_DN69125_c0_g1	2594	TRINITY_DN69125_c0_g1_i1	PREDICTED: bombesin receptor subtype-3 [Nannospalax galili]	Brs3	Bombesin receptor subtype-3 OS=Rattus norvegicus GN=Brs3 PE=2 SV=1	GO:0004946(bombesin receptor activity);GO:0005886(plasma membrane);GO:0016021(integral component of membrane);GO:0031989(bombesin receptor signaling pathway);GO:0043005(neuron projection);GO:0043025(neuronal cell body)	ENOG410XRW9(Receptor)	K04170	bombesin receptor subtype-3	-	ngi04080(Neuroactive ligand-receptor interaction)	H0WSB3.1 PF00001.19;7tm_1;	-	70	73	69	70	66	139	114	112.11	83	150	2.11	2.22	2.06	2.12	1.9	4.18	3.53	4.1	2.4	4.59	2.08	3.76	-0.860155	down	0.000144876	0.0636412	yes
TRINITY_DN40224_c1_g1	2082	TRINITY_DN40224_c1_g1_i1	PREDICTED: C-type lectin domain family 4 member E isoform X2 [Nannospalax galili]	Clec4e	C-type lectin domain family 4 member E OS=Rattus norvegicus GN=Clec4e PE=2 SV=1	GO:0002292(T cell differentiation involved in immune response);GO:0006955(immune response);GO:0016021(integral component of membrane);GO:0030246(carbohydrate binding);GO:0038094(Fc-gamma receptor signaling pathway);GO:0042742(defense response to bacterium);GO:0045087(innate immune response);GO:0050715(positive regulation of cytokine secretion)	ENOG410XPJ1(c-type lectin domain family)	K10059	C-type lectin domain family 4 member E	-	ngi04625(C-type lectin receptor signaling pathway);ngi05152(Tuberculosis)	Q4FK29.1 PF00059.19;Lectin_C;	-	30	14	5	19	31	31	24	53	35	26	1.17	0.55	0.19	0.74	1.15	1.21	0.96	2.51	1.31	1.03	0.76	1.4	-0.875694	down	0.0277192	0.950867	yes
TRINITY_DN23074_c1_g3	1370	TRINITY_DN23074_c1_g3_i1	proteasome subunit beta type-2 [Loxodonta africana]	PSMB2	Proteasome subunit beta type-2 OS=Homo sapiens GN=PSMB2 PE=1 SV=1	GO:0004298(threonine-type endopeptidase activity);GO:0005654(nucleoplasm);GO:0005737(cytoplasm);GO:0005839(proteasome core complex);GO:0016020(membrane);GO:0051603(proteolysis involved in cellular protein catabolic process);GO:0070062(extracellular exosome)	COG0638(The proteasome is a multicatalytic proteinase complex which is characterized by its ability to cleave peptides with Arg, Phe, Tyr, Leu, and Glu adjacent to the leaving group at neutral or slightly basic pH. The proteasome has an ATP-dependent proteolytic activity (By similarity))	K02734	20S proteasome subunit beta 4	EC:3.4.25.1	lav03050(Proteasome)	-	-	16.11	10.15	5.05	15.1	19.07	32.33	7.04	25.17	27.2	23.09	1.06	0.67	0.33	1	1.19	2.12	0.48	2.01	1.72	1.54	0.85	1.57	-0.88007	down	0.0388814	1	yes
TRINITY_DN24917_c1_g3	1480	TRINITY_DN24917_c1_g3_i1	PREDICTED: protein nepro homolog [Nannospalax galili]	NEPRO	Nucleolus and neural progenitor protein OS=Homo sapiens GN=NEPRO PE=1 SV=3	GO:0005634(nucleus);GO:0005730(nucleolus);GO:0045665(negative regulation of neuron differentiation);GO:0045747(positive regulation of Notch signaling pathway)	ENOG411118E(chromosome 3 open reading frame 17)	-	-	-	-	-	-	16.77	13.04	5.52	17.34	20.48	34.79	9.12	11.61	36.45	38.93	0.99	0.78	0.32	1.04	1.16	2.07	0.56	0.84	2.08	2.35	0.86	1.58	-0.88558	down	0.0392019	1	yes
TRINITY_DN449_c0_g3	1042	TRINITY_DN449_c0_g3_i1	PREDICTED: zinc finger protein 14-like [Jaculus jaculus]	ZNF564	Zinc finger protein 564 OS=Homo sapiens GN=ZNF564 PE=1 SV=1	GO:0003674(molecular_function);GO:0003676(nucleic acid binding);GO:0003700(DNA binding transcription factor activity);GO:0005622(intracellular);GO:0005634(nucleus);GO:0005886(plasma membrane);GO:0006355(regulation of transcription, DNA-templated);GO:0034605(cellular response to heat);GO:0043565(sequence-specific DNA binding);GO:0046872(metal ion binding);GO:0071222(cellular response to lipopolysa…	COG5048(Zinc finger protein)	NA	NA	NA	-	-	zf-C2H2	69.98	49.73	96	63	57	144.58	103.89	135.78	131.77	70.61	6.68	4.81	9.12	6.09	5.21	13.9	10.32	15.84	12.19	6.9	6.38	11.83	-0.886271	down	0.000871014	0.184525	yes
TRINITY_DN3245_c0_g1	3762	TRINITY_DN3245_c0_g1_i1	PREDICTED: fibroleukin [Equus przewalskii]	FGL2	Fibroleukin OS=Homo sapiens GN=FGL2 PE=1 SV=1	GO:0006508(proteolysis);GO:0008233(peptidase activity);GO:0009986(cell surface);GO:0010952(positive regulation of peptidase activity);GO:0016504(peptidase activator activity);GO:0070062(extracellular exosome)	ENOG410ZYS4(fibrinogen)	NA	NA	NA	-	H0Y053.1 PF00147.16;Fibrinogen_C;	-	198	139.99	81.16	125.08	334	296.19	236.95	295	380	348.14	3.94	2.81	1.6	2.5	6.33	5.87	4.83	7.12	7.23	7.03	3.44	6.42	-0.904851	down	0.00124126	0.235539	yes
TRINITY_DN64366_c0_g2	1823	TRINITY_DN64366_c0_g2_i1;TRINITY_DN64366_c0_g2_i2	Ankyrin repeat domain-containing protein 5 [Cricetulus griseus]	ANKEF1	Ankyrin repeat and EF-hand domain-containing protein 1 OS=Homo sapiens GN=ANKEF1 PE=2 SV=2	GO:0005509(calcium ion binding)	COG0666(Ankyrin Repeat)	-	-	-	-	L9KMW6.1 PF12796.5;Ank_2;	-	20	22	20.66	16.73	29	51	42	33	45	24	1.18	1.54	1.22	0.93	1.59	3.01	2.91	2.31	2.79	1.63	1.29	2.53	-0.909447	down	0.00198318	0.296219	yes
TRINITY_DN9445_c0_g2	1229	TRINITY_DN9445_c0_g2_i1	PREDICTED: serine/threonine-protein kinase 31 [Nannospalax galili]	Stk31	Serine/threonine-protein kinase 31 OS=Mus musculus GN=Stk31 PE=1 SV=2	GO:0001669(acrosomal vesicle);GO:0004518(nuclease activity);GO:0004672(protein kinase activity);GO:0005524(ATP binding);GO:0005634(nucleus);GO:0005737(cytoplasm);GO:0006401(RNA catabolic process);GO:0006468(protein phosphorylation);GO:0090305(nucleic acid phosphodiester bond hydrolysis)	ENOG410XQIZ(serine threonine kinase 31)	NA	NA	NA	-	F6SSP4.2 PF00069.23;Pkinase;	-	13	4.52	13	20.9	12.95	41.21	18	24.7	19.08	13	0.98	0.35	0.98	1.6	0.94	3.13	1.41	2.28	1.39	1.01	0.97	1.84	-0.911081	down	0.0295615	0.976806	yes
TRINITY_DN1632_c0_g3	1608	TRINITY_DN1632_c0_g3_i1;TRINITY_DN1632_c0_g3_i2	PREDICTED: liver carboxylesterase 1-like [Nannospalax galili]	Ces1	Liver carboxylesterase 1 OS=Mus musculus GN=Ces1 PE=1 SV=1	GO:0004771(sterol esterase activity);GO:0004806(triglyceride lipase activity);GO:0005615(extracellular space);GO:0005783(endoplasmic reticulum);GO:0010468(regulation of gene expression);GO:0016042(lipid catabolic process);GO:0016787(hydrolase activity);GO:0034378(chylomicron assembly);GO:0052689(carboxylic ester hydrolase activity);GO:0090207(regulation of triglyceride metabolic process);GO:00903…	COG2272(Carboxylesterase)	K01044	carboxylesterase 1	EC:3.1.1.1	ngi00983(Drug metabolism - other enzymes)	G3I7X7.1 PF00135.26;COesterase;	-	103	167.8	85.6	41.47	115.67	149.96	55.41	179.8	69.71	473.87	5.49	9.04	4.54	2.23	5.89	8.01	3.05	11.66	3.58	25.73	5.44	10.41	-0.924911	down	0.0448051	1	yes
TRINITY_DN880_c0_g1	2030	TRINITY_DN880_c0_g1_i1	Homeobox protein SIX6 [Heterocephalus glaber]	Six6	Homeobox protein SIX6 OS=Mus musculus GN=Six6 PE=1 SV=2	GO:0001654(eye development);GO:0003677(DNA binding);GO:0005634(nucleus);GO:0006366(transcription by RNA polymerase II);GO:0045944(positive regulation of transcription by RNA polymerase II)	ENOG410XRPB(SIX homeobox)	NA	NA	NA	-	G1PMB8.1 PF16878.3;SIX1_SD;	Homeobox	217	81.07	74	35	83	120.55	306.53	159	103	174.82	8.71	3.28	2.95	1.41	3.18	4.83	12.65	7.75	3.97	7.13	3.91	7.27	-0.92542	down	0.0182141	0.810839	yes
TRINITY_DN14746_c0_g2	2031	TRINITY_DN14746_c0_g2_i1	rho GTPase-activating protein 5 [Amazona aestiva]	ARHGAP5	Rho GTPase-activating protein 5 OS=Homo sapiens GN=ARHGAP5 PE=1 SV=2	GO:0005525(GTP binding);GO:0005783(endoplasmic reticulum);GO:0007264(small GTPase mediated signal transduction);GO:0042169(SH2 domain binding)	-	-	-	-	-	-	-	36	123.03	83.01	80.03	136.2	249.66	162.14	158	112.5	146.04	1.44	4.98	3.31	3.23	5.21	10.01	6.69	7.7	4.33	5.95	3.63	6.94	-0.935249	down	0.00236999	0.320702	yes
TRINITY_DN5156_c1_g2	1860	TRINITY_DN5156_c1_g2_i1	PREDICTED: membrane protein FAM159B [Peromyscus maniculatus bairdii]	FAM159B	Membrane protein FAM159B OS=Bos taurus GN=FAM159B PE=2 SV=1	GO:0016021(integral component of membrane)	ENOG4111T5C(family with sequence similarity 159, member B)	NA	NA	NA	-	D4AB47.1 PF13908.4;Shisa;	-	101.75	83.52	43.63	38.69	35.78	181.49	79.86	93.41	38.34	163.52	4.54	3.76	1.93	1.74	1.52	8.09	3.66	5.06	1.64	7.41	2.7	5.17	-0.943115	down	0.0143807	0.745774	yes
TRINITY_DN2724_c8_g1	303	TRINITY_DN2724_c8_g1_i1	-	WDR48	WD repeat-containing protein 48 OS=Bos taurus GN=WDR48 PE=2 SV=1	-	-	-	-	-	-	-	-	13.89	7.54	3.99	4.84	9.15	13.01	16.04	17.08	19.25	8	17.49	9.54	4.94	6.12	10.99	16.08	20.6	25.8	22.85	10.19	9.82	19.1	-0.94462	down	0.034151	1	yes
TRINITY_DN2387_c11_g1	1621	TRINITY_DN2387_c11_g1_i1	insulin-like growth factor binding protein 5, isoform CRA_b, partial [Mus musculus]	IGFBP5	Insulin-like growth factor-binding protein 5 OS=Sus scrofa GN=IGFBP5 PE=2 SV=2	GO:0001558(regulation of cell growth);GO:0001649(osteoblast differentiation);GO:0001968(fibronectin binding);GO:0005615(extracellular space);GO:0006006(glucose metabolic process);GO:0007565(female pregnancy);GO:0010906(regulation of glucose metabolic process);GO:0014912(negative regulation of smooth muscle cell migration);GO:0017148(negative regulation of translation);GO:0031069(hair follicle mor…	ENOG4111GGG(Insulin-like growth factor binding protein 5)	K10138	insulin-like growth factor-binding protein 3	-	mcc04115(p53 signaling pathway);mcc04218(Cellular senescence);mcc05202(Transcriptional misregulation in cancers)	L9JFQ9.1 PF00086.16;Thyroglobulin_1;	-	110.55	76	39.89	78.05	66	117	92.44	138.69	108.02	224.12	5.84	4.05	2.09	4.15	3.33	6.18	5.03	8.91	5.48	12.05	3.89	7.53	-0.956942	down	0.000900894	0.189352	yes
TRINITY_DN43869_c0_g1	8015	TRINITY_DN43869_c0_g1_i1;TRINITY_DN43869_c0_g1_i2;TRINITY_DN43869_c0_g1_i3;TRINITY_DN43869_c0_g1_i4	thrombospondin type-1 domain-containing protein 4 isoform X2 [Sus scrofa]	THSD4	Thrombospondin type-1 domain-containing protein 4 OS=Homo sapiens GN=THSD4 PE=2 SV=2	GO:0001527(microfibril);GO:0004222(metalloendopeptidase activity);GO:0006508(proteolysis);GO:0048251(elastic fiber assembly);GO:0070062(extracellular exosome)	ENOG41102GD(WAP, follistatin kazal, immunoglobulin, kunitz and netrin domain containing)	NA	NA	NA	-	V8PF99.1 PF05986.12;ADAM_spacer1;	-	207	152	111	200.01	304.98	385.38	134	522	125.03	605	1.85	1.37	0.99	1.79	2.58	3.44	1.23	5.62	1.07	5.46	1.72	3.36	-0.967331	down	0.0119624	0.70019	yes
TRINITY_DN16622_c0_g1	1508	TRINITY_DN16622_c0_g1_i1	PREDICTED: transcription factor 19 isoform X1 [Nannospalax galili]	TCF19	Transcription factor 19 OS=Homo sapiens GN=TCF19 PE=1 SV=2	GO:0000082(G1/S transition of mitotic cell cycle);GO:0005634(nucleus);GO:0010468(regulation of gene expression);GO:0044342(type B pancreatic cell proliferation)	ENOG4111J5W(Transcription factor 19)	-	-	-	-	E2QTW9.1 PF00498.24;FHA;	Others	16	10	20	20	16	21	47	32	23	28	0.93	0.58	1.15	1.17	0.88	1.22	2.81	2.25	1.28	1.65	0.94	1.84	-0.968466	down	0.00532726	0.48368	yes
TRINITY_DN48772_c0_g3	648	TRINITY_DN48772_c0_g3_i1	hypothetical protein A6R68_19043 [Neotoma lepida]	Vgll2	Transcription cofactor vestigial-like protein 2 OS=Mus musculus GN=Vgll2 PE=1 SV=1	GO:0003713(transcription coactivator activity);GO:0005515(protein binding);GO:0005634(nucleus);GO:0005737(cytoplasm);GO:0006351(transcription, DNA-templated);GO:0006355(regulation of transcription, DNA-templated);GO:0007519(skeletal muscle tissue development);GO:0008022(protein C-terminus binding);GO:0045944(positive regulation of transcription by RNA polymerase II)	ENOG410Y23M(vestigial like 2 (Drosophila))	-	-	-	-	-	-	13	5	13	9	7	19	12	33	7	15.19	2.75	1.09	2.75	1.96	1.43	4.12	2.71	8.65	1.47	3.34	2	4.06	-0.975991	down	0.043071	1	yes
TRINITY_DN415_c0_g1	1616	TRINITY_DN415_c0_g1_i10;TRINITY_DN415_c0_g1_i11;TRINITY_DN415_c0_g1_i12;TRINITY_DN415_c0_g1_i13;TRINITY_DN415_c0_g1_i15;TRINITY_DN415_c0_g1_i16;TRINITY_DN415_c0_g1_i17;TRINITY_DN415_c0_g1_i18;TRINITY_DN415_c0_g1_i19;TRINITY_DN415_c0_g1_i21;TRINITY_DN415_c0_g1_i22;TRINITY_DN415_c0_g1_i23;TRINITY_DN415_c0_g1_i24;TRINITY_DN415_c0_g1_i25;TRINITY_DN415_c0_g1_i26;TRINITY_DN415_c0_g1_i27;TRINITY_DN415_c…	PREDICTED: rano class II histocompatibility antigen, B-1 beta chain [Nannospalax galili]	RT1-Bb	Rano class II histocompatibility antigen, B-1 beta chain OS=Rattus norvegicus GN=RT1-Bb PE=2 SV=1	GO:0002504(antigen processing and presentation of peptide or polysaccharide antigen via MHC class II);GO:0006955(immune response);GO:0016021(integral component of membrane);GO:0042613(MHC class II protein complex)	ENOG410YI0S(Major histocompatibility complex class II)	K06752	major histocompatibility complex, class II	-	ngi04514(Cell adhesion molecules (CAMs));ngi04145(Phagosome);ngi04640(Hematopoietic cell lineage);ngi04612(Antigen processing and presentation);ngi04658(Th1 and Th2 cell differentiation);ngi04659(Th17 cell differentiation);ngi04672(Intestinal immune network for IgA production);ngi05310(Asthma);ngi05322(Systemic lupus erythematosus);ngi05323(Rheumatoid arthritis);ngi05320(Autoimmune thyroid diseas…	F6UHN3.1 PF07654.13;C1-set;	-	1176	344	320.71	181.13	686	405.07	1656.77	1053.74	877.37	945.04	93.19	27.1	27.63	14.94	57.11	31.51	134.12	100.49	65.55	74.54	43.99	81.24	-0.978912	down	0.0137118	0.734021	yes
TRINITY_DN1450_c0_g2	1465	TRINITY_DN1450_c0_g2_i1;TRINITY_DN1450_c0_g2_i2;TRINITY_DN1450_c0_g2_i3	PREDICTED: HLA class II histocompatibility antigen gamma chain isoform X1 [Nannospalax galili]	Cd74	H-2 class II histocompatibility antigen gamma chain OS=Mus musculus GN=Cd74 PE=1 SV=3	GO:0000187(activation of MAPK activity);GO:0001516(prostaglandin biosynthetic process);GO:0001540(amyloid-beta binding);GO:0001934(positive regulation of protein phosphorylation);GO:0001961(positive regulation of cytokine-mediated signaling pathway);GO:0002250(adaptive immune response);GO:0002376(immune system process);GO:0002606(positive regulation of dendritic cell antigen processing and presen…	ENOG410Z4PR(CD74 molecule, major histocompatibility complex, class II invariant chain)	K06505	CD74 antigen	-	ngi04612(Antigen processing and presentation);ngi05152(Tuberculosis);ngi05168(Herpes simplex infection)	L5L1G3.1 PF09307.8;MHC2-interact;	-	2148.85	962.29	857.9	458.53	1384.91	1195.96	3203.35	1926.75	2073.26	2363.59	151.96	68.02	62.63	34.31	93.25	86.73	231.99	164	139.07	173.87	82.03	159.13	-0.98344	down	0.00127296	0.235539	yes
TRINITY_DN11310_c0_g1	2969	TRINITY_DN11310_c0_g1_i1;TRINITY_DN11310_c0_g1_i2	PREDICTED: cell cycle control protein 50B [Nannospalax galili]	Tmem30b	Cell cycle control protein 50B OS=Mus musculus GN=Tmem30b PE=2 SV=1	GO:0016021(integral component of membrane);GO:0070863(positive regulation of protein exit from endoplasmic reticulum)	COG5035(Cell cycle control protein)	NA	NA	NA	-	Q8BHG3.1 PF03381.13;CDC50;	-	33	23	36	26	76	70	27	87	29	150	0.85	0.6	0.92	0.68	1.87	1.81	0.72	2.73	0.72	3.94	0.98	1.98	-0.988656	down	0.0243231	0.904014	yes
TRINITY_DN7547_c0_g1	2576	TRINITY_DN7547_c0_g1_i1;TRINITY_DN7547_c0_g1_i10;TRINITY_DN7547_c0_g1_i11;TRINITY_DN7547_c0_g1_i12;TRINITY_DN7547_c0_g1_i13;TRINITY_DN7547_c0_g1_i14;TRINITY_DN7547_c0_g1_i2;TRINITY_DN7547_c0_g1_i4;TRINITY_DN7547_c0_g1_i5;TRINITY_DN7547_c0_g1_i6;TRINITY_DN7547_c0_g1_i7;TRINITY_DN7547_c0_g1_i8;TRINITY_DN7547_c0_g1_i9	uncharacterized protein LOC100767307 isoform X2 [Cricetulus griseus]	Lilrb3	Leukocyte immunoglobulin-like receptor subfamily B member 3 OS=Mus musculus GN=Lilrb3 PE=1 SV=1	GO:0001540(amyloid-beta binding);GO:0001782(B cell homeostasis);GO:0002250(adaptive immune response);GO:0002376(immune system process);GO:0005515(protein binding);GO:0005886(plasma membrane);GO:0007611(learning or memory);GO:0016020(membrane);GO:0016021(integral component of membrane);GO:0019221(cytokine-mediated signaling pathway);GO:0019724(B cell mediated immunity);GO:0035307(positive regulati…	ENOG41116BR(Leukocyte immunoglobulin-like receptor subfamily)	K06512	leukocyte immunoglobulin-like receptor	-	ngi04380(Osteoclast differentiation)	M0RCP1.1 PF13895.4;Ig_2;	-	46	29	25	25	86	41	175.53	24	57	98	2.57	1.27	1.41	1.37	5.26	2.78	6.23	1.47	3.25	3.63	2.38	3.47	-0.991642	down	0.030984	0.994991	yes
TRINITY_DN2959_c0_g1	4906	TRINITY_DN2959_c0_g1_i10;TRINITY_DN2959_c0_g1_i11;TRINITY_DN2959_c0_g1_i13;TRINITY_DN2959_c0_g1_i15;TRINITY_DN2959_c0_g1_i16;TRINITY_DN2959_c0_g1_i17;TRINITY_DN2959_c0_g1_i18;TRINITY_DN2959_c0_g1_i19;TRINITY_DN2959_c0_g1_i2;TRINITY_DN2959_c0_g1_i20;TRINITY_DN2959_c0_g1_i21;TRINITY_DN2959_c0_g1_i22;TRINITY_DN2959_c0_g1_i24;TRINITY_DN2959_c0_g1_i25;TRINITY_DN2959_c0_g1_i26;TRINITY_DN2959_c0_g1_i27;…	PREDICTED: inositol 1,4,5-trisphosphate receptor-interacting protein-like 2 [Nannospalax galili]	Itpripl2	Inositol 1,4,5-trisphosphate receptor-interacting protein-like 2 OS=Mus musculus GN=Itpripl2 PE=2 SV=1	GO:0003674(molecular_function);GO:0005575(cellular_component);GO:0008150(biological_process);GO:0016020(membrane);GO:0016021(integral component of membrane)	ENOG4111FAS(Inositol 1,4,5-trisphosphate receptor interacting protein-like 2)	-	-	-	-	D2HEL2.1 PF03281.12;Mab-21;	-	304	145	177	207.69	410.75	502.19	724.02	495	438	150	4.65	2.29	2.75	3.29	6.08	7.58	11.19	9.04	6.46	2.35	3.81	7.32	-0.996397	down	0.00290985	0.368306	yes
TRINITY_DN6933_c1_g1	2289	TRINITY_DN6933_c1_g1_i1;TRINITY_DN6933_c1_g1_i2;TRINITY_DN6933_c1_g1_i3;TRINITY_DN6933_c1_g1_i4	PREDICTED: kininogen-1 isoform X1 [Nannospalax galili]	KNG1	Kininogen-1 OS=Homo sapiens GN=KNG1 PE=1 SV=2	GO:0004869(cysteine-type endopeptidase inhibitor activity);GO:0007204(positive regulation of cytosolic calcium ion concentration);GO:0030195(negative regulation of blood coagulation);GO:0072562(blood microparticle)	ENOG4111ZQ8(kininogen 1)	K03898	kininogen	-	ngi04610(Complement and coagulation cascades)	W5QH45.1 PF00031.19;Cystatin;	-	139.16	61.21	31	26.09	52	125	209.65	80	104	60	6.28	2.84	1.27	1.25	2.29	5.62	8.79	4.47	3.92	2.62	2.79	5.08	-0.999144	down	0.0151347	0.767067	yes
TRINITY_DN4243_c5_g1	3297	TRINITY_DN4243_c5_g1_i1	PREDICTED: tyrosine-protein kinase Fgr isoform X1 [Nannospalax galili]	Fgr	Tyrosine-protein kinase Fgr OS=Mus musculus GN=Fgr PE=1 SV=2	GO:0000166(nucleotide binding);GO:0001784(phosphotyrosine residue binding);GO:0002376(immune system process);GO:0004672(protein kinase activity);GO:0004713(protein tyrosine kinase activity);GO:0004715(non-membrane spanning protein tyrosine kinase activity);GO:0005102(receptor binding);GO:0005515(protein binding);GO:0005524(ATP binding);GO:0005737(cytoplasm);GO:0005739(mitochondrion);GO:0005743(mi…	COG0515(Serine Threonine protein kinase)	K08891	tyrosine-protein kinase Fgr	EC:2.7.10.2	ngi04062(Chemokine signaling pathway);ngi05169(Epstein-Barr virus infection)	Q6P6U0.1 PF07714.15;Pkinase_Tyr;	-	67	36	63	58	113	104	226	72	148	90	1.54	0.83	1.44	1.34	2.48	2.39	5.33	2.01	3.26	2.1	1.53	3.02	-1.00224	down	0.0023727	0.320702	yes
TRINITY_DN8563_c0_g1	1174	TRINITY_DN8563_c0_g1_i1	PREDICTED: arylsulfatase I [Tursiops truncatus]	Arsi	Arylsulfatase I OS=Rattus norvegicus GN=Arsi PE=2 SV=1	GO:0005576(extracellular region);GO:0005783(endoplasmic reticulum);GO:0008484(sulfuric ester hydrolase activity);GO:0046872(metal ion binding)	COG3119(Sulfatase)	NA	NA	NA	-	W5PAR7.1 PF00884.21;Sulfatase;	-	14	9	8	4	6	30	10	16	4	19	1.13	0.73	0.64	0.33	0.46	2.43	0.84	1.57	0.31	1.57	0.66	1.34	-1.01693	down	0.0490293	1	yes
TRINITY_DN6271_c0_g3	1526	TRINITY_DN6271_c0_g3_i1;TRINITY_DN6271_c0_g3_i2;TRINITY_DN6271_c0_g3_i3;TRINITY_DN6271_c0_g3_i4;TRINITY_DN6271_c0_g3_i5	C-type lectin domain family 6 member A-like, partial [Castor canadensis]	Clec6a	C-type lectin domain family 6 member A OS=Mus musculus GN=Clec6a PE=1 SV=1	GO:0002250(adaptive immune response);GO:0002376(immune system process);GO:0005515(protein binding);GO:0016020(membrane);GO:0016021(integral component of membrane);GO:0030246(carbohydrate binding);GO:0043123(positive regulation of I-kappaB kinase/NF-kappaB signaling);GO:0045087(innate immune response);GO:0050715(positive regulation of cytokine secretion);GO:0050832(defense response to fungus)	ENOG410Z760(c-type lectin domain family)	K17514	C-type lectin domain family 6 member A	-	ccan04625(C-type lectin receptor signaling pathway)	L9KXG3.1 PF00059.19;Lectin_C;	-	100.78	64	24	87.81	69.69	96	186	83.91	244.84	66	11.89	8.06	3.6	11.81	8.13	13.66	27.68	13.67	32.48	9.39	8.7	19.38	-1.03369	down	0.00489376	0.475631	yes
TRINITY_DN68243_c0_g1	2715	TRINITY_DN68243_c0_g1_i1	PREDICTED: adseverin [Nannospalax galili]	Scin	Adseverin OS=Mus musculus GN=Scin PE=1 SV=3	GO:0003779(actin binding);GO:0005509(calcium ion binding);GO:0005737(cytoplasm);GO:0005856(cytoskeleton);GO:0005886(plasma membrane);GO:0005903(brush border);GO:0008285(negative regulation of cell proliferation);GO:0030054(cell junction);GO:0042989(sequestering of actin monomers);GO:0042995(cell projection);GO:0043065(positive regulation of apoptotic process);GO:0045654(positive regulation of meg…	ENOG410XR0A(capping protein (actin filament) gelsolin-like)	K05768	gelsolin	-	ngi04810(Regulation of actin cytoskeleton);ngi04666(Fc gamma R-mediated phagocytosis);ngi05203(Viral carcinogenesis)	G1S2L4.1 PF00626.20;Gelsolin;	-	57	33	33	11	39	44	82	40	102	72	1.63	0.95	0.94	0.32	1.06	1.26	2.41	1.39	2.79	2.09	0.98	1.99	-1.03473	down	0.00332686	0.395923	yes
TRINITY_DN13366_c0_g1	2274	TRINITY_DN13366_c0_g1_i1	PREDICTED: CD5 antigen-like [Nannospalax galili]	CD5L	CD5 antigen-like OS=Homo sapiens GN=CD5L PE=1 SV=1	GO:0005044(scavenger receptor activity);GO:0005615(extracellular space);GO:0006898(receptor-mediated endocytosis);GO:0016020(membrane);GO:0070062(extracellular exosome);GO:0072562(blood microparticle)	ENOG4110209(Cd5 molecule-like)	K13912	deleted in malignant brain tumors 1 protein	-	mcf04970(Salivary secretion)	Q4KM75.1 PF00530.16;SRCR;	-	146.48	42.72	21.83	13.21	94.86	66.71	203.42	145.32	56.62	131.46	5.15	1.51	0.76	0.47	3.17	2.34	7.33	6.19	1.9	4.69	2.21	4.49	-1.04386	down	0.0401961	1	yes
TRINITY_DN4818_c1_g1	5580	TRINITY_DN4818_c1_g1_i1;TRINITY_DN4818_c1_g1_i2;TRINITY_DN4818_c1_g1_i3;TRINITY_DN4818_c1_g1_i4;TRINITY_DN4818_c1_g1_i5;TRINITY_DN4818_c1_g1_i6	NUAK2 [Cricetulus griseus]	Smok3a	Sperm motility kinase 3 OS=Mus musculus GN=Smok3a PE=2 SV=1	GO:0000780(condensed nuclear chromosome, centromeric region);GO:0005876(spindle microtubule);GO:0007052(mitotic spindle organization);GO:0031616(spindle pole centrosome);GO:0032133(chromosome passenger complex);GO:0032465(regulation of cytokinesis);GO:0035174(histone serine kinase activity);GO:0051233(spindle midzone)	ENOG410XNQ0(CAMK family protein kinase)	NA	NA	NA	-	A0A075AX83.1 PF00069.23;Pkinase;	-	63	44.18	165	48	33.01	233	118.04	49	253.33	70	1.29	0.59	3	0.84	0.53	4.65	2.06	0.91	4.59	1.53	1.25	2.75	-1.05047	down	0.0190077	0.821543	yes
TRINITY_DN3146_c0_g1	1419	TRINITY_DN3146_c0_g1_i1;TRINITY_DN3146_c0_g1_i2	PREDICTED: ketimine reductase mu-crystallin [Nannospalax galili]	Crym	Ketimine reductase mu-crystallin OS=Mus musculus GN=Crym PE=1 SV=1	GO:0000122(negative regulation of transcription by RNA polymerase II);GO:0003714(transcription corepressor activity);GO:0005634(nucleus);GO:0005739(mitochondrion);GO:0007605(sensory perception of sound);GO:0042403(thyroid hormone metabolic process);GO:0042803(protein homodimerization activity);GO:0050661(NADP binding);GO:0070062(extracellular exosome);GO:0070324(thyroid hormone binding);GO:007032…	COG2423(Ornithine Cyclodeaminase)	NA	NA	NA	-	I3L2W5.1 PF02423.13;OCD_Mu_crystall;	-	185.03	103.66	90.57	124	109.82	346.7	322.17	183.09	190.82	169.48	12.82	7.14	6.12	8.64	7.13	24.09	23.06	15.45	12.65	11.85	8.37	17.42	-1.06424	down	3.51806e-05	0.0244216	yes
TRINITY_DN57191_c0_g1	2850	TRINITY_DN57191_c0_g1_i1;TRINITY_DN57191_c0_g1_i2;TRINITY_DN57191_c0_g1_i3;TRINITY_DN57191_c0_g1_i4;TRINITY_DN57191_c0_g1_i5;TRINITY_DN57191_c0_g1_i6;TRINITY_DN57191_c0_g1_i7	PREDICTED: EGF-containing fibulin-like extracellular matrix protein 1 isoform X1 [Nannospalax galili]	EFEMP1	EGF-containing fibulin-like extracellular matrix protein 1 OS=Homo sapiens GN=EFEMP1 PE=1 SV=2	GO:0005006(epidermal growth factor-activated receptor activity);GO:0005154(epidermal growth factor receptor binding);GO:0005509(calcium ion binding);GO:0005515(protein binding);GO:0005576(extracellular region);GO:0005604(basement membrane);GO:0005615(extracellular space);GO:0005737(cytoplasm);GO:0006355(regulation of transcription, DNA-templated);GO:0007173(epidermal growth factor receptor signal…	ENOG410YCRW(epidermal growth factor-activated receptor activity)	NA	NA	NA	-	A0A091D6K5.1 PF07645.13;EGF_CA;	-	156	129	114	64	447	375.14	137	452.2	168	654.81	7.07	5.65	4.35	2.5	20.45	15.72	5.82	23.28	6.24	26.29	8	15.47	-1.06803	down	0.0174951	0.799423	yes
TRINITY_DN65370_c0_g1	1713	TRINITY_DN65370_c0_g1_i1	PREDICTED: otoraplin [Chinchilla lanigera]	Otor	Otoraplin OS=Mus musculus GN=Otor PE=2 SV=1	GO:0001502(cartilage condensation);GO:0005576(extracellular region);GO:0005789(endoplasmic reticulum membrane);GO:0005794(Golgi apparatus);GO:0006888(ER to Golgi vesicle-mediated transport);GO:0009306(protein secretion);GO:0035459(cargo loading into vesicle);GO:0070971(endoplasmic reticulum exit site)	ENOG4111P4M(otoraplin)	NA	NA	NA	-	H0XCN1.1 PF07653.15;SH3_2;	-	22	11	30	29	64	46.14	78.37	41	46	103	1.08	0.55	1.47	1.44	3.01	2.28	3.98	2.46	2.18	5.17	1.51	3.21	-1.08214	down	0.0053224	0.48368	yes
TRINITY_DN13246_c0_g1	2346	TRINITY_DN13246_c0_g1_i1	PREDICTED: collagen alpha-1(VIII) chain isoform X1 [Fukomys damarensis]	Col8a1	Collagen alpha-1(VIII) chain OS=Mus musculus GN=Col8a1 PE=1 SV=3	GO:0005581(collagen trimer);GO:0010811(positive regulation of cell-substrate adhesion);GO:0031012(extracellular matrix);GO:0035987(endodermal cell differentiation);GO:0043231(intracellular membrane-bounded organelle);GO:0048593(camera-type eye morphogenesis);GO:0050673(epithelial cell proliferation);GO:0070062(extracellular exosome)	ENOG410Y928(collagen, type VIII, alpha 1)	K19479	collagen, type X, alpha	-	ccan04974(Protein digestion and absorption)	Q00780.3 PF00386.19;C1q;	-	30	35.06	14	21	51	43	52	49	44	118.17	1.02	1.2	0.47	0.71	1.65	1.45	1.81	2.01	1.43	4.06	1.01	2.15	-1.0938	down	0.00257322	0.338611	yes
TRINITY_DN984_c0_g1	4237	TRINITY_DN984_c0_g1_i1;TRINITY_DN984_c0_g1_i2;TRINITY_DN984_c0_g1_i3;TRINITY_DN984_c0_g1_i4;TRINITY_DN984_c0_g1_i5;TRINITY_DN984_c0_g1_i6;TRINITY_DN984_c0_g1_i7	SWI/SNF-related matrix-associated actin-dependent regulator [Cricetulus griseus]	Gpd1	Glycerol-3-phosphate dehydrogenase [NAD(+)], cytoplasmic OS=Mus musculus GN=Gpd1 PE=1 SV=3	GO:0004367(glycerol-3-phosphate dehydrogenase [NAD+] activity);GO:0004368(glycerol-3-phosphate dehydrogenase activity);GO:0005737(cytoplasm);GO:0005739(mitochondrion);GO:0005829(cytosol);GO:0005975(carbohydrate metabolic process);GO:0006072(glycerol-3-phosphate metabolic process);GO:0006094(gluconeogenesis);GO:0006116(NADH oxidation);GO:0006127(glycerophosphate shuttle);GO:0006734(NADH metabolic …	COG0240(glycerol-3-phosphate dehydrogenase)	K00006	glycerol-3-phosphate dehydrogenase (NAD+)	EC:1.1.1.8	ccan00564(Glycerophospholipid metabolism)	P13707.3 PF01210.21;NAD_Gly3P_dh_N;	-	1057.53	990.78	974.15	1041.82	1570.84	2479.17	2656.17	1958.12	2192.47	2176.73	24.7	24.05	23.72	24.7	34.59	58.25	66.69	56.32	47.63	52.12	26.35	56.2	-1.10512	down	2.35262e-14	1.17125e-10	yes
TRINITY_DN17804_c0_g2	3342	TRINITY_DN17804_c0_g2_i1	PREDICTED: interleukin-36 gamma-like [Nannospalax galili]	Il36g	Interleukin-36 gamma OS=Mus musculus GN=Il36g PE=2 SV=1	GO:0005125(cytokine activity);GO:0005149(interleukin-1 receptor binding);GO:0005615(extracellular space);GO:0019221(cytokine-mediated signaling pathway)	ENOG4111C31(interleukin 36, gamma)	K05487	interleukin 36 gamma	-	ngi04060(Cytokine-cytokine receptor interaction)	G5AQ61.1 PF00340.17;IL1;	-	33.11	21.38	48.79	23.95	32	36.12	48.18	118.3	58	59.22	0.75	0.49	1.1	0.54	0.69	0.82	1.12	3.25	1.26	1.36	0.71	1.56	-1.11211	down	0.00215217	0.30613	yes
TRINITY_DN2892_c0_g1	2738	TRINITY_DN2892_c0_g1_i1;TRINITY_DN2892_c0_g1_i2;TRINITY_DN2892_c0_g1_i3;TRINITY_DN2892_c0_g1_i4;TRINITY_DN2892_c0_g1_i5	PREDICTED: claudin-10 isoform X2 [Nannospalax galili]	Cldn10	Claudin-10 OS=Mus musculus GN=Cldn10 PE=1 SV=2	GO:0005198(structural molecule activity);GO:0005737(cytoplasm);GO:0005886(plasma membrane);GO:0005923(bicellular tight junction);GO:0016021(integral component of membrane);GO:0043269(regulation of ion transport)	ENOG410YF7U(Claudin 10)	K06087	claudin	-	ngi04514(Cell adhesion molecules (CAMs));ngi04530(Tight junction);ngi04670(Leukocyte transendothelial migration);ngi05160(Hepatitis C)	A0A0G2JWU2.1 PF00822.18;PMP22_Claudin;	-	243.63	118.41	123.83	77.87	127.15	182.08	273.8	330.24	245.84	379.73	8.82	4.38	4.64	2.99	4.46	6.77	10.96	15.35	9.4	14.91	5.06	11.48	-1.12446	down	5.95581e-05	0.0342127	yes
TRINITY_DN7474_c0_g1	866	TRINITY_DN7474_c0_g1_i1	PREDICTED: bone marrow stromal antigen 2 [Nannospalax galili]	Bst2	Bone marrow stromal antigen 2 OS=Cricetulus griseus GN=Bst2 PE=1 SV=1	GO:0002737(negative regulation of plasmacytoid dendritic cell cytokine production);GO:0005886(plasma membrane);GO:0008191(metalloendopeptidase inhibitor activity);GO:0009615(response to virus);GO:0009986(cell surface);GO:0016324(apical plasma membrane);GO:0030308(negative regulation of cell growth);GO:0030336(negative regulation of cell migration);GO:0032956(regulation of actin cytoskeleton organ…	-	NA	NA	NA	-	-	-	91	53	57	91.06	92	82	81	145	148.54	350	11.51	6.82	7.18	11.71	11.16	10.5	10.73	22.5	18.32	45.52	9.68	21.51	-1.14121	down	0.00100669	0.203182	yes
TRINITY_DN6499_c0_g1	1180	TRINITY_DN6499_c0_g1_i1;TRINITY_DN6499_c0_g1_i2;TRINITY_DN6499_c0_g1_i3;TRINITY_DN6499_c0_g1_i4;TRINITY_DN6499_c0_g1_i5;TRINITY_DN6499_c0_g1_i6;TRINITY_DN6499_c0_g1_i7;TRINITY_DN6499_c0_g1_i8;TRINITY_DN6499_c0_g1_i9	PREDICTED: SLA class II histocompatibility antigen, DQ haplotype D alpha chain [Nannospalax galili]	HLA-DQA2	HLA class II histocompatibility antigen, DQ alpha 2 chain OS=Homo sapiens GN=HLA-DQA2 PE=1 SV=2	GO:0000139(Golgi membrane);GO:0005765(lysosomal membrane);GO:0005886(plasma membrane);GO:0005887(integral component of plasma membrane);GO:0006955(immune response);GO:0010008(endosome membrane);GO:0012507(ER to Golgi transport vesicle membrane);GO:0019886(antigen processing and presentation of exogenous peptide antigen via MHC class II);GO:0030658(transport vesicle membrane);GO:0030666(endocytic …	ENOG410YHX9(Major histocompatibility complex class II)	K06752	major histocompatibility complex, class II	-	ngi04514(Cell adhesion molecules (CAMs));ngi04145(Phagosome);ngi04640(Hematopoietic cell lineage);ngi04612(Antigen processing and presentation);ngi04658(Th1 and Th2 cell differentiation);ngi04659(Th17 cell differentiation);ngi04672(Intestinal immune network for IgA production);ngi05310(Asthma);ngi05322(Systemic lupus erythematosus);ngi05323(Rheumatoid arthritis);ngi05320(Autoimmune thyroid diseas…	A0A091DZ04.1 PF07654.13;C1-set;	-	831.9	379.75	235	156.42	489.6	458.09	1373.72	633.55	830.4	1133.88	74.7	34.35	21.09	14.2	42.16	46.01	144.84	69.43	78.98	103.22	37.3	88.5	-1.17118	down	0.000818706	0.178623	yes
TRINITY_DN6489_c0_g2	3847	TRINITY_DN6489_c0_g2_i1	anion exchange transporter [Mus musculus]	Slc26a7	Anion exchange transporter OS=Mus musculus GN=Slc26a7 PE=2 SV=3	GO:0001696(gastric acid secretion);GO:0005253(anion channel activity);GO:0005254(chloride channel activity);GO:0005737(cytoplasm);GO:0005768(endosome);GO:0005886(plasma membrane);GO:0005887(integral component of plasma membrane);GO:0006811(ion transport);GO:0006820(anion transport);GO:0006821(chloride transport);GO:0008271(secondary active sulfate transmembrane transporter activity);GO:0008272(su…	COG0659(sulfate transporter)	K13962	solute carrier family 26 (anion exchange transporter), member 7	-	mmu04971(Gastric acid secretion)	M3WA61.1 PF00916.18;Sulfate_transp;	-	21	28	47.77	31	97.06	103.02	32	154.51	23	157.88	0.41	0.55	0.92	0.6	1.8	1.99	0.64	3.64	0.43	3.11	0.86	1.96	-1.17175	down	0.0202654	0.846949	yes
TRINITY_DN3702_c0_g1	1140	TRINITY_DN3702_c0_g1_i1;TRINITY_DN3702_c0_g1_i2;TRINITY_DN3702_c0_g1_i3;TRINITY_DN3702_c0_g1_i4	PREDICTED: RLA class II histocompatibility antigen, DP alpha-1 chain-like isoform X2 [Nannospalax galili]	HLA-DPA1	HLA class II histocompatibility antigen, DP alpha 1 chain OS=Homo sapiens GN=HLA-DPA1 PE=1 SV=1	GO:0000139(Golgi membrane);GO:0005765(lysosomal membrane);GO:0005886(plasma membrane);GO:0005887(integral component of plasma membrane);GO:0006955(immune response);GO:0009986(cell surface);GO:0010008(endosome membrane);GO:0012507(ER to Golgi transport vesicle membrane);GO:0019886(antigen processing and presentation of exogenous peptide antigen via MHC class II);GO:0030658(transport vesicle membra…	ENOG410YHX9(Major histocompatibility complex class II)	K06752	major histocompatibility complex, class II	-	ngi04514(Cell adhesion molecules (CAMs));ngi04145(Phagosome);ngi04640(Hematopoietic cell lineage);ngi04612(Antigen processing and presentation);ngi04658(Th1 and Th2 cell differentiation);ngi04659(Th17 cell differentiation);ngi04672(Intestinal immune network for IgA production);ngi05310(Asthma);ngi05322(Systemic lupus erythematosus);ngi05323(Rheumatoid arthritis);ngi05320(Autoimmune thyroid diseas…	L8YIA0.1 PF07654.13;C1-set;	-	203	50	55	39	195	90	391	296	233	110	17.07	4.27	4.6	3.31	15.68	7.62	34.18	30.37	18.98	9.65	8.99	20.16	-1.17202	down	0.0128065	0.709495	yes
TRINITY_DN68748_c0_g1	940	TRINITY_DN68748_c0_g1_i1	PREDICTED: dickkopf-related protein 1 [Orycteropus afer afer]	DKK1	Dickkopf-related protein 1 OS=Homo sapiens GN=DKK1 PE=1 SV=1	GO:0000122(negative regulation of transcription by RNA polymerase II);GO:0000904(cell morphogenesis involved in differentiation);GO:0001706(endoderm formation);GO:0001707(mesoderm formation);GO:0001942(hair follicle development);GO:0002090(regulation of receptor internalization);GO:0005615(extracellular space);GO:0005886(plasma membrane);GO:0030326(embryonic limb morphogenesis);GO:0030514(negativ…	ENOG4111FNB(negative regulation of canonical Wnt receptor signaling pathway involved in cardiac muscle cell fate commitment)	K02165	dickkopf	-	ngi04310(Wnt signaling pathway)	V8PEY4.1 PF06607.9;Prokineticin;	-	9	6	10	11	5	10	15	31	4	27	1	0.68	1.11	1.24	0.53	1.12	1.74	4.22	0.43	3.08	0.91	2.12	-1.18869	down	0.0233379	0.890327	yes
TRINITY_DN11544_c0_g4	2332	TRINITY_DN11544_c0_g4_i1;TRINITY_DN11544_c0_g4_i2	PREDICTED: endogenous retrovirus group K member 21 Env polyprotein-like isoform X1 [Rattus norvegicus]	env	Envelope glycoprotein gp70 OS=Mouse mammary tumor virus (strain BR6) GN=env PE=3 SV=1	GO:0005198(structural molecule activity);GO:0005886(plasma membrane);GO:0016021(integral component of membrane);GO:0019031(viral envelope)	ENOG41119RZ(NA)	K07987	retinoic acid early transcript 1	-	mcf04650(Natural killer cell mediated cytotoxicity)	Q85646.1 PF00517.15;GP41;	-	109.47	181.87	111	109.84	108.67	294.17	243.3	193.44	299.64	330.3	3.8	6.36	3.85	3.79	3.6	10.17	8.67	8.19	9.99	11.67	4.28	9.74	-1.19352	down	5.57003e-09	1.66382e-05	yes
TRINITY_DN67536_c0_g1	1216	TRINITY_DN67536_c0_g1_i1	PREDICTED: mas-related G-protein coupled receptor member A-like [Nannospalax galili]	Mrgpra	Mas-related G-protein coupled receptor member A OS=Rattus norvegicus GN=Mrgpra PE=2 SV=2	GO:0004930(G-protein coupled receptor activity);GO:0005887(integral component of plasma membrane);GO:0007186(G-protein coupled receptor signaling pathway);GO:0007218(neuropeptide signaling pathway);GO:0008188(neuropeptide receptor activity);GO:0016021(integral component of membrane)	ENOG4111AUB(MAS-related G-protein coupled receptor, member)	NA	NA	NA	-	W8W3F5.1 PF00001.19;7tm_1;	-	7	9	6	16	10	19	25	9	35	19	0.54	0.7	0.46	1.24	0.73	1.47	1.99	0.84	2.6	1.49	0.73	1.68	-1.2034	down	0.00307535	0.38082	yes
TRINITY_DN722_c2_g2	1155	TRINITY_DN722_c2_g2_i1	COMM domain-containing protein 6 [Cavia porcellus]	Commd6	COMM domain-containing protein 6 OS=Mus musculus GN=Commd6 PE=1 SV=1	GO:0032088(negative regulation of NF-kappaB transcription factor activity);GO:0051059(NF-kappaB binding)	ENOG4111RG7(COMM domain containing 6)	-	-	-	-	H2RA27.1 PF07258.12;COMM_domain;	-	8.16	13.22	4.09	16.64	20.39	31.94	13.14	25.71	28.6	37.8	0.67	1.1	0.34	1.39	1.61	2.65	1.12	2.59	2.28	3.19	1.02	2.37	-1.21892	down	0.00246442	0.328637	yes
TRINITY_DN50684_c1_g1	1865	TRINITY_DN50684_c1_g1_i1	complexin-3 precursor [Mus musculus]	Cplx3	Complexin-3 OS=Mus musculus GN=Cplx3 PE=1 SV=1	GO:0000149(SNARE binding);GO:0005326(neurotransmitter transporter activity);GO:0005634(nucleus);GO:0005829(cytosol);GO:0005886(plasma membrane);GO:0006836(neurotransmitter transport);GO:0006887(exocytosis);GO:0016020(membrane);GO:0016079(synaptic vesicle exocytosis);GO:0019905(syntaxin binding);GO:0030054(cell junction);GO:0030073(insulin secretion);GO:0031201(SNARE complex);GO:0043195(terminal b…	ENOG4111I8F(complexin 3)	K15295	complexin-3/4	-	mmu04721(Synaptic vesicle cycle)	G7P947.1 PF05835.10;Synaphin;	-	58.61	49.02	48.54	19.34	25.04	180.73	51.77	71.71	72.62	73.26	2.61	2.2	2.14	0.86	1.06	8.03	2.37	3.87	3.1	3.31	1.77	4.14	-1.22514	down	0.00076211	0.175115	yes
TRINITY_DN17896_c0_g2	2927	TRINITY_DN17896_c0_g2_i1;TRINITY_DN17896_c0_g2_i2	PREDICTED: steroidogenic factor 1 isoform X1 [Nannospalax galili]	NR5A1	Steroidogenic factor 1 OS=Sus scrofa GN=NR5A1 PE=2 SV=3	GO:0000976(transcription regulatory region sequence-specific DNA binding);GO:0003677(DNA binding);GO:0003682(chromatin binding);GO:0003707(steroid hormone receptor activity);GO:0004879(nuclear receptor activity);GO:0005634(nucleus);GO:0006351(transcription, DNA-templated);GO:0008270(zinc ion binding);GO:0008289(lipid binding);GO:0009755(hormone-mediated signaling pathway);GO:0009888(tissue develo…	ENOG410YWC2(steroid hormone receptor activity)	K08560	steroidogenic factor 1	-	ngi04927(Cortisol synthesis and secretion);ngi04934(Cushing syndrome)	G1LXI2.1 PF00104.28;Hormone_recep;	SF-like	115	76	113	49	24	214.07	141	193.46	109	189	3.03	2.01	2.95	1.29	0.6	5.62	3.8	6.17	2.74	5.04	1.98	4.67	-1.24783	down	0.000296186	0.0983755	yes
TRINITY_DN67568_c0_g1	1268	TRINITY_DN67568_c0_g1_i1	PREDICTED: class II histocompatibility antigen, M beta 1 chain [Nannospalax galili]	H2-DMb1	Class II histocompatibility antigen, M beta 1 chain OS=Mus musculus GN=H2-DMb1 PE=2 SV=1	GO:0006955(immune response)	ENOG410YU9X(Major histocompatibility complex, class II, DM beta)	K06752	major histocompatibility complex, class II	-	ngi04514(Cell adhesion molecules (CAMs));ngi04145(Phagosome);ngi04640(Hematopoietic cell lineage);ngi04612(Antigen processing and presentation);ngi04658(Th1 and Th2 cell differentiation);ngi04659(Th17 cell differentiation);ngi04672(Intestinal immune network for IgA production);ngi05310(Asthma);ngi05322(Systemic lupus erythematosus);ngi05323(Rheumatoid arthritis);ngi05320(Autoimmune thyroid diseas…	P35737.1 PF07654.13;C1-set;	-	59	28	34	18	68	62	114	84	103	103.52	4.28	2.06	2.45	1.32	4.72	4.52	8.56	7.43	7.21	7.67	2.97	7.08	-1.25559	down	0.000105802	0.0518099	yes
TRINITY_DN7862_c0_g2	1111	TRINITY_DN7862_c0_g2_i1	PREDICTED: PR domain zinc finger protein 12 [Nannospalax galili]	Prdm12	PR domain zinc finger protein 12 OS=Mus musculus GN=Prdm12 PE=2 SV=1	GO:0003676(nucleic acid binding);GO:0003677(DNA binding);GO:0005634(nucleus);GO:0006351(transcription, DNA-templated);GO:0006355(regulation of transcription, DNA-templated);GO:0008168(methyltransferase activity);GO:0016740(transferase activity);GO:0019233(sensory perception of pain);GO:0022008(neurogenesis);GO:0031175(neuron projection development);GO:0032259(methylation);GO:0046872(metal ion bin…	ENOG410ZFVU(PR domain containing)	K03679	exosome complex component RRP4	-	acyg03018(RNA degradation)	F6RN46.1 PF00856.26;SET;	zf-C2H2	29	7	8	16	26	15.07	81.38	23	55.48	20.27	2.52	0.62	0.69	1.41	2.16	1.32	7.36	2.45	4.67	1.81	1.48	3.52	-1.25738	down	0.0100447	0.652271	yes
TRINITY_DN11807_c0_g1	1580	TRINITY_DN11807_c0_g1_i1;TRINITY_DN11807_c0_g1_i2;TRINITY_DN11807_c0_g1_i3	Y-linked serine-like protease, partial [Mus musculus]	Prss55	Serine protease 55 OS=Mus musculus GN=Prss55 PE=2 SV=1	GO:0004252(serine-type endopeptidase activity);GO:0006508(proteolysis)	COG5640(protease)	NA	NA	NA	-	F6ZDE3.2 PF00089.24;Trypsin;	-	28	12	7	10	11	83	31.23	14	25	13	1.63	0.74	0.42	0.56	0.64	4.79	1.85	1.07	1.45	0.8	0.8	1.99	-1.34213	down	0.00729959	0.554824	yes
TRINITY_DN10430_c0_g1	351	TRINITY_DN10430_c0_g1_i1	-	hsc71	Heat shock cognate 70 kDa protein OS=Oncorhynchus mykiss GN=hsc71 PE=2 SV=2	-	-	-	-	-	-	-	-	3.01	1.97	4	9.75	3.92	3	6.01	17.68	7.5	23.02	2.74	1.85	3.65	9.19	3.45	2.78	5.81	19.86	6.75	21.84	4.18	11.41	-1.40672	down	0.0173958	0.799423	yes
TRINITY_DN14985_c0_g1	1553	TRINITY_DN14985_c0_g1_i1	PREDICTED: SLP adapter and CSK-interacting membrane protein [Nannospalax galili]	Scimp	SLP adapter and CSK-interacting membrane protein OS=Mus musculus GN=Scimp PE=1 SV=1	GO:0001772(immunological synapse);GO:0005515(protein binding);GO:0007127(meiosis I);GO:0016020(membrane);GO:0016021(integral component of membrane);GO:0031256(leading edge membrane);GO:0031259(uropod membrane);GO:0070374(positive regulation of ERK1 and ERK2 cascade);GO:0097197(tetraspanin-enriched microdomain)	ENOG41114KD(SLP adaptor and CSK interacting membrane protein)	-	-	-	-	Q3UU41.1 PF15050.4;SCIMP;	-	21	8	7	5	9	27	44.16	25	22	7	1.17	0.45	0.39	0.28	0.48	1.51	2.54	1.69	1.18	0.4	0.55	1.46	-1.41226	down	0.00360619	0.415759	yes
TRINITY_DN7253_c0_g1	2314	TRINITY_DN7253_c0_g1_i10;TRINITY_DN7253_c0_g1_i11;TRINITY_DN7253_c0_g1_i12;TRINITY_DN7253_c0_g1_i14;TRINITY_DN7253_c0_g1_i16;TRINITY_DN7253_c0_g1_i17;TRINITY_DN7253_c0_g1_i18;TRINITY_DN7253_c0_g1_i19;TRINITY_DN7253_c0_g1_i2;TRINITY_DN7253_c0_g1_i20;TRINITY_DN7253_c0_g1_i3;TRINITY_DN7253_c0_g1_i4;TRINITY_DN7253_c0_g1_i5;TRINITY_DN7253_c0_g1_i6;TRINITY_DN7253_c0_g1_i7	PREDICTED: protein NYNRIN-like [Orcinus orca]	ERVFC1	Endogenous retrovirus group FC1 Env polyprotein OS=Homo sapiens GN=ERVFC1 PE=1 SV=1	GO:0005886(plasma membrane);GO:0016021(integral component of membrane);GO:0019031(viral envelope)	ENOG4111CG7(Retroviral envelope proteins mediate receptor recognition and membrane fusion during early infection. Endogenous envelope proteins may have kept, lost or modified their original function during evolution. This endogenous envelope protein has retained its original fusogenic properties)	NA	NA	NA	-	P60507.1 PF00429.17;TLV_coat;	-	52	37	50	41	53	60	30	34	62	439.91	7.42	2.87	3.2	2.3	2.46	7.28	1.76	8.07	2.99	31.5	3.65	10.32	-1.4564	down	0.00888307	0.624344	yes
TRINITY_DN68475_c0_g1	902	TRINITY_DN68475_c0_g1_i1	PREDICTED: metalloproteinase inhibitor 1 [Nannospalax galili]	Timp1	Metalloproteinase inhibitor 1 OS=Rattus norvegicus GN=Timp1 PE=1 SV=2	GO:0005125(cytokine activity);GO:0005604(basement membrane);GO:0005615(extracellular space);GO:0008191(metalloendopeptidase inhibitor activity);GO:0008284(positive regulation of cell proliferation);GO:0010951(negative regulation of endopeptidase activity);GO:0051045(negative regulation of membrane protein ectodomain proteolysis);GO:0070062(extracellular exosome);GO:1901164(negative regulation of …	ENOG41103NU(TIMP metallopeptidase inhibitor)	K16451	metallopeptidase inhibitor 1	-	ngi04066(HIF-1 signaling pathway)	G3IBH0.1 PF00965.15;TIMP;	-	156	127	130	118	171	212	850.76	156	397	204	18.5	15.31	15.36	14.21	19.44	25.41	105.52	22.68	45.85	24.85	16.56	44.86	-1.45802	down	5.84406e-05	0.0342127	yes
TRINITY_DN5690_c0_g1	1209	TRINITY_DN5690_c0_g1_i1	PREDICTED: LOW QUALITY PROTEIN: T-box brain protein 1 [Ursus maritimus]	Tbr1	T-box brain protein 1 OS=Mus musculus GN=Tbr1 PE=1 SV=2	GO:0000979(RNA polymerase II core promoter sequence-specific DNA binding);GO:0001661(conditioned taste aversion);GO:0003700(DNA binding transcription factor activity);GO:0005634(nucleus);GO:0006351(transcription, DNA-templated);GO:0010092(specification of animal organ identity);GO:0021764(amygdala development);GO:0021902(commitment of neuronal cell to specific neuron type in forebrain);GO:0030902…	ENOG410XSTS(t-box transcription factor)	NA	NA	NA	-	G1SPV6.1 PF16176.3;T-box_assoc;	T-box	10	6	2	14.58	19	61	21.16	11	43.21	5.7	0.77	0.47	0.15	1.14	1.41	4.74	1.7	1.04	3.23	0.45	0.79	2.23	-1.48888	down	0.00965682	0.643231	yes
TRINITY_DN27168_c0_g1	1733	TRINITY_DN27168_c0_g1_i1;TRINITY_DN27168_c0_g1_i2	PREDICTED: homeobox protein SIX2 [Peromyscus maniculatus bairdii]	Six2	Homeobox protein SIX2 OS=Mus musculus GN=Six2 PE=1 SV=2	GO:0000978(RNA polymerase II proximal promoter sequence-specific DNA binding);GO:0002062(chondrocyte differentiation);GO:0003337(mesenchymal to epithelial transition involved in metanephros morphogenesis);GO:0005654(nucleoplasm);GO:0005737(cytoplasm);GO:0005886(plasma membrane);GO:0006366(transcription by RNA polymerase II);GO:0006606(protein import into nucleus);GO:0007501(mesodermal cell fate s…	ENOG410XRPB(SIX homeobox)	NA	NA	NA	-	Q15475.1 PF16878.3;SIX1_SD;	Homeobox	16.01	9	4	15	32	25.11	17	48	28	88	0.78	0.44	0.19	0.73	1.48	1.22	0.85	2.84	1.31	4.35	0.72	2.11	-1.52082	down	0.00185583	0.282618	yes
TRINITY_DN13719_c0_g2	2199	TRINITY_DN13719_c0_g2_i1;TRINITY_DN13719_c0_g2_i2	PREDICTED: thioredoxin domain-containing protein 16 isoform X1 [Nannospalax galili]	TXNDC16	Thioredoxin domain-containing protein 16 OS=Homo sapiens GN=TXNDC16 PE=1 SV=4	GO:0005788(endoplasmic reticulum lumen);GO:0045454(cell redox homeostasis);GO:0070062(extracellular exosome)	COG0526(Thioredoxin)	-	-	-	-	-	-	47	25.19	11.18	26	27	79.01	26	144.21	83	54.81	1.72	0.98	0.41	0.95	0.98	2.94	1.01	6.51	3	2.04	1.01	3.1	-1.61958	down	0.000101997	0.0507794	yes
TRINITY_DN10617_c0_g2	902	TRINITY_DN10617_c0_g2_i1	matrix metalloproteinase-19 isoform X4 [Zalophus californianus]	Mmp19	Matrix metalloproteinase-19 OS=Mus musculus GN=Mmp19 PE=2 SV=1	GO:0004222(metalloendopeptidase activity);GO:0005509(calcium ion binding);GO:0006508(proteolysis);GO:0008270(zinc ion binding);GO:0031012(extracellular matrix)	ENOG410XQ5D(matrix metallopeptidase)	NA	NA	NA	-	Q2KHP2.1 PF00045.17;Hemopexin;	-	3	2	7	8.6	14	13	45.64	21	9	13.1	0.36	0.24	0.83	1.04	1.59	1.56	5.66	3.05	1.04	1.6	0.81	2.58	-1.63992	down	0.00367878	0.419423	yes
TRINITY_DN5012_c0_g1	495	TRINITY_DN5012_c0_g1_i1;TRINITY_DN5012_c0_g1_i2	hypothetical protein A6R68_22242 [Neotoma lepida]	Tulp1	Tubby-related protein 1 OS=Mus musculus GN=Tulp1 PE=1 SV=1	GO:0001750(photoreceptor outer segment);GO:0001895(retina homeostasis);GO:0001917(photoreceptor inner segment);GO:0005515(protein binding);GO:0005546(phosphatidylinositol-4,5-bisphosphate binding);GO:0005576(extracellular region);GO:0005737(cytoplasm);GO:0005829(cytosol);GO:0005886(plasma membrane);GO:0005929(cilium);GO:0006909(phagocytosis);GO:0006910(phagocytosis, recognition);GO:0007601(visual…	ENOG410XQFT(tubby like protein)	NA	NA	NA	-	-	Tub	8	6	4	9	6	49.29	20.79	8	5	18	3.57	2.77	1.76	4.06	2.52	21.86	9.57	4.37	2.04	8.48	2.94	9.26	-1.66202	down	0.00244926	0.32808	yes
TRINITY_DN20884_c0_g2	1064	TRINITY_DN20884_c0_g2_i1	stromelysin-1 isoform X2 [Cricetulus griseus]	Mmp3	Stromelysin-1 OS=Mus musculus GN=Mmp3 PE=2 SV=2	GO:0004175(endopeptidase activity);GO:0004222(metalloendopeptidase activity);GO:0005576(extracellular region);GO:0005615(extracellular space);GO:0005634(nucleus);GO:0005739(mitochondrion);GO:0005829(cytosol);GO:0006508(proteolysis);GO:0008233(peptidase activity);GO:0008237(metallopeptidase activity);GO:0008270(zinc ion binding);GO:0010727(negative regulation of hydrogen peroxide metabolic process…	ENOG410XQ5D(matrix metallopeptidase)	K01394	matrix metalloproteinase-3 (stromelysin 1, progelatinase)	EC:3.4.24.17	cge04668(TNF signaling pathway);cge04657(IL-17 signaling pathway);cge05202(Transcriptional misregulation in cancers);cge05215(Prostate cancer);cge05323(Rheumatoid arthritis)	Q922W6.1 PF00413.22;Peptidase_M10;	-	5	4	7	7	7	4	41.64	13	32.02	3	0.46	0.38	0.64	0.66	0.62	0.37	4.01	1.47	2.87	0.28	0.55	1.8	-1.71034	down	0.00598379	0.518829	yes
TRINITY_DN24480_c1_g1	1624	TRINITY_DN24480_c1_g1_i1	PREDICTED: MAM and LDL-receptor class A domain-containing protein C10orf112 homolog [Chrysochloris asiatica]	MALRD1	MAM and LDL-receptor class A domain-containing protein 1 OS=Homo sapiens GN=MALRD1 PE=1 SV=4	GO:0005737(cytoplasm);GO:0016021(integral component of membrane);GO:0042632(cholesterol homeostasis);GO:0070858(negative regulation of bile acid biosynthetic process)	-	NA	NA	NA	-	-	-	3	2	13	19	19	50.1	21	40	54	19	0.16	0.11	0.68	1.01	0.96	2.64	1.14	2.56	2.74	1.02	0.58	2.02	-1.77506	down	0.000228474	0.0863892	yes
TRINITY_DN5433_c0_g1	2589	TRINITY_DN5433_c0_g1_i1;TRINITY_DN5433_c0_g1_i2;TRINITY_DN5433_c0_g1_i3	PREDICTED: multidrug and toxin extrusion protein 1 [Peromyscus maniculatus bairdii]	Slc47a1	Multidrug and toxin extrusion protein 1 OS=Mus musculus GN=Slc47a1 PE=1 SV=2	GO:0005451(monovalent cation:proton antiporter activity);GO:0005886(plasma membrane);GO:0006855(drug transmembrane transport);GO:0015297(antiporter activity);GO:0015695(organic cation transport);GO:0015893(drug transport);GO:0016020(membrane);GO:0016021(integral component of membrane);GO:0031982(vesicle);GO:0055085(transmembrane transport)	COG0534(Mate efflux family protein)	NA	NA	NA	-	Q8K0H1.2 PF01554.16;MatE;	-	11	17	14	19.01	271.19	285.36	10	321	16	533.14	0.53	0.72	0.61	0.77	10.54	12.05	0.33	16.23	0.71	21.01	2.63	10.07	-1.91451	down	0.0364796	1	yes
TRINITY_DN43524_c0_g1	2413	TRINITY_DN43524_c0_g1_i1	PREDICTED: protein NOV homolog [Nannospalax galili]	Nov	Protein NOV homolog OS=Rattus norvegicus GN=Nov PE=1 SV=1	GO:0001525(angiogenesis);GO:0002062(chondrocyte differentiation);GO:0005112(Notch binding);GO:0005178(integrin binding);GO:0005520(insulin-like growth factor binding);GO:0005576(extracellular region);GO:0005615(extracellular space);GO:0005737(cytoplasm);GO:0005921(gap junction);GO:0007155(cell adhesion);GO:0007165(signal transduction);GO:0007267(cell-cell signaling);GO:0008083(growth factor activ…	ENOG4111F77(connective tissue growth factor)	K06827	connective tissue growth factor	-	hcq04371(Apelin signaling pathway)	G3HA93.1 PF00007.20;Cys_knot;	-	145	167	156.82	320.53	545.08	907.74	150	1531.76	201	1992.24	4.75	5.52	5.1	10.55	17.03	29.69	5.05	60.91	6.31	66.3	8.59	33.65	-1.95058	down	0.000390997	0.118772	yes
TRINITY_DN6499_c0_g2	2315	TRINITY_DN6499_c0_g2_i1	PREDICTED: HLA class II histocompatibility antigen, DO alpha chain [Nannospalax galili]	HLA-DOA	HLA class II histocompatibility antigen, DO alpha chain OS=Homo sapiens GN=HLA-DOA PE=1 SV=1	GO:0002587(negative regulation of antigen processing and presentation of peptide antigen via MHC class II);GO:0005515(protein binding);GO:0005765(lysosomal membrane);GO:0005886(plasma membrane);GO:0006955(immune response);GO:0007165(signal transduction);GO:0010008(endosome membrane);GO:0016021(integral component of membrane);GO:0019886(antigen processing and presentation of exogenous peptide anti…	ENOG4111C4S(major histocompatibility complex, class II, DO alpha)	K06752	major histocompatibility complex, class II	-	ngi04514(Cell adhesion molecules (CAMs));ngi04145(Phagosome);ngi04640(Hematopoietic cell lineage);ngi04612(Antigen processing and presentation);ngi04658(Th1 and Th2 cell differentiation);ngi04659(Th17 cell differentiation);ngi04672(Intestinal immune network for IgA production);ngi05310(Asthma);ngi05322(Systemic lupus erythematosus);ngi05323(Rheumatoid arthritis);ngi05320(Autoimmune thyroid diseas…	G3HQS4.1 PF07654.13;C1-set;	-	30	5	7	12	20	39	85	46	55	55.33	1.03	0.17	0.24	0.41	0.66	1.34	3	1.92	1.81	1.93	0.5	2	-2.00274	down	3.45409e-07	0.000687847	yes
TRINITY_DN54842_c0_g2	3236	TRINITY_DN54842_c0_g2_i1;TRINITY_DN54842_c0_g2_i2	probable ubiquitin carboxyl-terminal hydrolase FAF-X isoform X2 [Canis lupus dingo]	Usp9x	Probable ubiquitin carboxyl-terminal hydrolase FAF-X OS=Mus musculus GN=Usp9x PE=1 SV=2	GO:0001764(neuron migration);GO:0005737(cytoplasm);GO:0006511(ubiquitin-dependent protein catabolic process);GO:0007179(transforming growth factor beta receptor signaling pathway);GO:0016020(membrane);GO:0016477(cell migration);GO:0016579(protein deubiquitination);GO:0030426(growth cone);GO:0030509(BMP signaling pathway);GO:0036459(thiol-dependent ubiquitinyl hydrolase activity);GO:0048675(axon e…	COG5077(ubiquitin carboxyl-terminal hydrolase)	NA	NA	NA	-	L8Y2F0.1 PF00443.27;UCH;	-	26	5	20	21	3	220.78	17.02	11	37	17	0.64	0.14	0.52	0.5	0.08	5.39	0.47	0.31	0.9	0.41	0.38	1.5	-2.03137	down	0.00432663	0.453477	yes
TRINITY_DN48448_c0_g2	1021	TRINITY_DN48448_c0_g2_i1	PREDICTED: vascular endothelial growth factor D [Chinchilla lanigera]	VEGFD	Vascular endothelial growth factor D OS=Homo sapiens GN=VEGFD PE=1 SV=1	GO:0005615(extracellular space);GO:0008083(growth factor activity);GO:0008283(cell proliferation);GO:0008284(positive regulation of cell proliferation);GO:0016020(membrane);GO:0042056(chemoattractant activity);GO:0042803(protein homodimerization activity);GO:0043185(vascular endothelial growth factor receptor 3 binding);GO:0048010(vascular endothelial growth factor receptor signaling pathway);GO:…	ENOG4111ICH(c-fos induced growth factor (vascular endothelial growth factor D))	K05449	vascular endothelial growth factor C/D	-	ngi04014(Ras signaling pathway);ngi04015(Rap1 signaling pathway);ngi04010(MAPK signaling pathway);ngi04151(PI3K-Akt signaling pathway);ngi04510(Focal adhesion);ngi04926(Relaxin signaling pathway);ngi05200(Pathways in cancer);ngi04933(AGE-RAGE signaling pathway in diabetic complications)	G3SUS0.1 PF00341.15;PDGF;	-	5	2	9.01	6	8	8.72	3	55.26	4	49.31	0.49	0.2	0.88	0.6	0.75	0.86	0.31	6.64	0.38	4.97	0.58	2.63	-2.10589	down	0.00340037	0.398323	yes
TRINITY_DN6974_c0_g1	706	TRINITY_DN6974_c0_g1_i1	PREDICTED: C-C motif chemokine 2-like [Nannospalax galili]	CCL2	C-C motif chemokine 2 OS=Equus caballus GN=CCL2 PE=3 SV=1	GO:0002548(monocyte chemotaxis);GO:0005615(extracellular space);GO:0006954(inflammatory response);GO:0007186(G-protein coupled receptor signaling pathway);GO:0008009(chemokine activity);GO:0030593(neutrophil chemotaxis);GO:0043547(positive regulation of GTPase activity);GO:0048020(CCR chemokine receptor binding);GO:0048247(lymphocyte chemotaxis);GO:0050729(positive regulation of inflammatory resp…	ENOG410YXJU(Chemokine (C-C motif) ligand)	K14624	C-C motif chemokine 2	-	ngi04668(TNF signaling pathway);ngi04060(Cytokine-cytokine receptor interaction);ngi04621(NOD-like receptor signaling pathway);ngi04657(IL-17 signaling pathway);ngi04062(Chemokine signaling pathway);ngi05323(Rheumatoid arthritis);ngi05418(Fluid shear stress and atherosclerosis);ngi04933(AGE-RAGE signaling pathway in diabetic complications);ngi05164(Influenza A);ngi05168(Herpes simplex infection);…	I3NCV7.1 PF00048.18;IL8;	-	6	5	1	4	3	5	10	36	10	21	1.08	0.92	0.18	0.73	0.52	0.92	1.9	7.98	1.77	3.9	0.69	3.29	-2.20363	down	0.000212934	0.0815457	yes
TRINITY_DN54882_c0_g1	1067	TRINITY_DN54882_c0_g1_i1	PREDICTED: secretagogin isoform X1 [Nannospalax galili]	SCGN	Secretagogin OS=Sus scrofa GN=SCGN PE=2 SV=1	GO:0005509(calcium ion binding);GO:0005576(extracellular region);GO:0005634(nucleus);GO:0005829(cytosol);GO:0030658(transport vesicle membrane);GO:0043005(neuron projection);GO:0045202(synapse);GO:0051480(regulation of cytosolic calcium ion concentration)	COG5126(Calcium-binding protein)	K14757	calbindin D28	-	oaa04961(Endocrine and other factor-regulated calcium reabsorption)	A5PJN0.1 PF13499.4;EF-hand_7;	-	10	2	6	3	4	9	7	33	5	56	0.92	0.19	0.55	0.28	0.35	0.84	0.67	3.72	0.45	5.29	0.46	2.19	-2.20834	down	0.000847266	0.182077	yes
TRINITY_DN57006_c0_g1	568	TRINITY_DN57006_c0_g1_i1	PREDICTED: transthyretin [Nannospalax galili]	Ttr	Transthyretin OS=Mus musculus GN=Ttr PE=1 SV=1	GO:0005179(hormone activity);GO:0005515(protein binding);GO:0005576(extracellular region);GO:0005615(extracellular space);GO:0006144(purine nucleobase metabolic process);GO:0042562(hormone binding);GO:0042572(retinol metabolic process);GO:0042802(identical protein binding);GO:0046982(protein heterodimerization activity);GO:0070324(thyroid hormone binding);GO:0070327(thyroid hormone transport)	COG2351(5-hydroxyisourate hydrolase)	K20731	transthyretin	-	ngi04918(Thyroid hormone synthesis)	Q5M9K1.1 PF00576.19;Transthyretin;	-	3	8	4	2	9	16	1	40.04	46	13	0.84	2.31	1.12	0.58	2.43	4.61	0.3	13.95	12.88	3.81	1.46	7.11	-2.2138	down	0.000819235	0.178623	yes
TRINITY_DN65530_c0_g1	563	TRINITY_DN65530_c0_g1_i1	PREDICTED: WAP four-disulfide core domain protein 2 [Nannospalax galili]	WFDC2	WAP four-disulfide core domain protein 2 OS=Oryctolagus cuniculus GN=WFDC2 PE=1 SV=2	GO:0004866(endopeptidase inhibitor activity);GO:0004867(serine-type endopeptidase inhibitor activity);GO:0004869(cysteine-type endopeptidase inhibitor activity);GO:0005615(extracellular space);GO:0006508(proteolysis);GO:0007283(spermatogenesis);GO:0010951(negative regulation of endopeptidase activity);GO:0019828(aspartic-type endopeptidase inhibitor activity);GO:0070062(extracellular exosome)	ENOG41125F3(WAP four-disulfide core domain 2)	-	-	-	-	W5P7X5.1 PF00095.19;WAP;	-	9	6	7	5	2	3	11	52.09	6	55	2.56	1.77	2	1.48	0.55	0.88	3.39	18.52	1.71	16.43	1.67	8.19	-2.23115	down	0.00132344	0.238147	yes
TRINITY_DN67766_c0_g1	818	TRINITY_DN67766_c0_g1_i1	Cellular retinoic acid-binding protein 2, partial [Bos mutus]	CRABP2	Cellular retinoic acid-binding protein 2 OS=Bos taurus GN=CRABP2 PE=2 SV=3	GO:0001972(retinoic acid binding);GO:0005215(transporter activity);GO:0005634(nucleus);GO:0005737(cytoplasm);GO:0005783(endoplasmic reticulum);GO:0006810(transport);GO:0016918(retinal binding);GO:0019841(retinol binding);GO:0048385(regulation of retinoic acid receptor signaling pathway)	ENOG4111US8(acid binding protein)	NA	NA	NA	-	A0A0D9S4S1.1 PF00061.21;Lipocalin;	-	6	5	4	2	10	29	0	32	6	65	0.83	0.71	0.55	0.28	1.33	4.08	0	5.46	0.81	9.29	0.74	3.93	-2.34474	down	0.00167778	0.270902	yes
TRINITY_DN67832_c0_g1	756	TRINITY_DN67832_c0_g1_i1	myosin light chain 1/3, skeletal muscle isoform isoform X1 [Cricetulus griseus]	MYL1	Myosin light chain 1/3, skeletal muscle isoform OS=Oryctolagus cuniculus GN=MYL1 PE=1 SV=3	GO:0005509(calcium ion binding)	COG5126(Calcium-binding protein)	NA	NA	NA	-	B3S9B3.1 PF13499.4;EF-hand_7;	-	0	0	4	0	29	116	3	26	2	17	0	0	0.63	0	4.42	18.72	0.5	5.08	0.31	2.79	1.01	5.48	-2.36151	down	0.0394974	1	yes
TRINITY_DN49010_c0_g1	1517	TRINITY_DN49010_c0_g1_i1	PREDICTED: UDP-GlcNAc:betaGal beta-1,3-N-acetylglucosaminyltransferase 9 [Nannospalax galili]	B3gnt9	UDP-GlcNAc:betaGal beta-1,3-N-acetylglucosaminyltransferase 9 OS=Mus musculus GN=B3gnt9 PE=2 SV=1	GO:0001650(fibrillar center);GO:0005783(endoplasmic reticulum);GO:0005794(Golgi apparatus);GO:0006486(protein glycosylation);GO:0006493(protein O-linked glycosylation);GO:0008375(acetylglucosaminyltransferase activity);GO:0008376(acetylgalactosaminyltransferase activity);GO:0008378(galactosyltransferase activity);GO:0008532(N-acetyllactosaminide beta-1,3-N-acetylglucosaminyltransferase activity);…	ENOG410ZZ1B(UDP-GlcNAc beta-Gal beta-1,3-N-acetylglucosaminyltransferase)	NA	NA	NA	-	Q8VI16.1 PF01762.19;Galactosyl_T;	-	0	0	0	24.52	0	29.17	45.78	20.04	0	31.22	0	0	0	1.42	0	1.68	2.71	1.4	0	1.83	0.28	1.52	-2.41793	down	0.0430871	1	yes
TRINITY_DN68235_c0_g1	1908	TRINITY_DN68235_c0_g1_i1	plasmalemma vesicle-associated protein [Meriones unguiculatus]	Plvap	Plasmalemma vesicle-associated protein OS=Mus musculus GN=Plvap PE=1 SV=1	GO:0000165(MAPK cascade);GO:0002693(positive regulation of cellular extravasation);GO:0005737(cytoplasm);GO:0005886(plasma membrane);GO:0005901(caveola);GO:0009986(cell surface);GO:0016020(membrane);GO:0016021(integral component of membrane);GO:0033209(tumor necrosis factor-mediated signaling pathway);GO:0042803(protein homodimerization activity)	ENOG410Y4AG(plasmalemma vesicle associated protein)	NA	NA	NA	-	F7IR88.1 PF06637.9;PV-1;	-	37	19.04	10	18	27	9	19	266	37	283	1.6	0.83	0.43	0.78	1.11	0.39	0.84	13.97	1.54	12.44	0.95	5.84	-2.59945	down	0.000257907	0.0962994	yes
TRINITY_DN8812_c1_g2	1325	TRINITY_DN8812_c1_g2_i1	PREDICTED: osteocrin [Nannospalax galili]	OSTN	Osteocrin OS=Homo sapiens GN=OSTN PE=2 SV=1	GO:0001503(ossification);GO:0003416(endochondral bone growth);GO:0005179(hormone activity);GO:0005615(extracellular space);GO:0007166(cell surface receptor signaling pathway);GO:0007275(multicellular organism development);GO:0030154(cell differentiation);GO:0045668(negative regulation of osteoblast differentiation);GO:0046325(negative regulation of glucose import)	ENOG4112CN4(osteocrin)	-	-	-	-	A0A0D9R9D3.1 PF11037.6;Musclin;	-	0	0	1	5	22	32.09	0	62.8	0	77	0	0	0.07	0.35	1.44	2.2	0	5.24	0	5.38	0.37	2.56	-2.71799	down	0.0255381	0.926913	yes
TRINITY_DN14394_c0_g2	1140	TRINITY_DN14394_c0_g2_i1	PREDICTED: pituitary homeobox 1 isoform X1 [Chlorocebus sabaeus]	PITX1	Pituitary homeobox 1 OS=Homo sapiens GN=PITX1 PE=1 SV=2	GO:0000978(RNA polymerase II proximal promoter sequence-specific DNA binding);GO:0001085(RNA polymerase II transcription factor binding);GO:0001501(skeletal system development);GO:0005515(protein binding);GO:0005634(nucleus);GO:0005667(transcription factor complex);GO:0005730(nucleolus);GO:0005737(cytoplasm);GO:0006366(transcription by RNA polymerase II);GO:0009653(anatomical structure morphogene…	ENOG410ZZ6J(superior vena cava morphogenesis)	NA	NA	NA	-	G1MHQ8.1 PF00046.27;Homeobox;	Homeobox	6	0	4	2	0	0	2	39	0	54	0.5	0	0.33	0.17	0	0	0.17	4	0	4.64	0.2	1.76	-3.04159	down	0.0110089	0.677695	yes
TRINITY_DN68451_c0_g1	875	TRINITY_DN68451_c0_g1_i1	PREDICTED: aquaporin-1 [Nannospalax galili]	Aqp1	Aquaporin-1 OS=Rattus norvegicus GN=Aqp1 PE=1 SV=4	GO:0003094(glomerular filtration);GO:0003097(renal water transport);GO:0005223(intracellular cGMP activated cation channel activity);GO:0005267(potassium channel activity);GO:0005372(water transmembrane transporter activity);GO:0005515(protein binding);GO:0005634(nucleus);GO:0005737(cytoplasm);GO:0005886(plasma membrane);GO:0005887(integral component of plasma membrane);GO:0005901(caveola);GO:000…	COG0580(Channel that permits osmotically driven movement of water in both directions. It is involved in the osmoregulation and in the maintenance of cell turgor during volume expansion in rapidly growing cells. It mediates rapid entry or exit of water in response to abrupt changes in osmolarity (By similarity))	K09864	aquaporin-1	-	ngi04924(Renin secretion);ngi04976(Bile secretion);ngi04964(Proximal tubule bicarbonate reclamation)	M3X1K6.1 PF00230.18;MIP;	-	11	1	1	5	12	15	156	42	31	19	1.37	0.13	0.12	0.63	1.43	1.89	20.32	6.41	3.76	2.43	0.74	6.96	-3.23776	down	2.96973e-06	0.00369619	yes
TRINITY_DN6742_c1_g1	3119	TRINITY_DN6742_c1_g1_i1;TRINITY_DN6742_c1_g1_i2;TRINITY_DN6742_c1_g1_i3;TRINITY_DN6742_c1_g1_i4;TRINITY_DN6742_c1_g1_i5;TRINITY_DN6742_c1_g1_i6;TRINITY_DN6742_c1_g1_i7;TRINITY_DN6742_c1_g1_i8;TRINITY_DN6742_c1_g1_i9	PREDICTED: condensin complex subunit 3 [Peromyscus maniculatus bairdii]	NCAPG	Condensin complex subunit 3 OS=Homo sapiens GN=NCAPG PE=1 SV=1	GO:0000793(condensed chromosome);GO:0005737(cytoplasm);GO:0007076(mitotic chromosome condensation)	COG5218(Non-SMC condensin I complex subunit G)	NA	NA	NA	-	G1SRQ7.2 PF12719.5;Cnd3;	-	22.29	31.74	30.45	37.91	34.3	22	478.37	36.61	970.66	17	1.15	2.05	1.75	2.46	2.17	1.01	29.02	4.2	45.77	0.85	1.92	16.17	-3.3052	down	3.76112e-05	0.0249663	yes
TRINITY_DN27168_c1_g4	654	TRINITY_DN27168_c1_g4_i1	homeobox protein SIX1 [Pogona vitticeps]	SIX1	Homeobox protein SIX1 OS=Lagothrix lagotricha GN=SIX1 PE=3 SV=1	GO:0000122(negative regulation of transcription by RNA polymerase II);GO:0000978(RNA polymerase II proximal promoter sequence-specific DNA binding);GO:0001658(branching involved in ureteric bud morphogenesis);GO:0001759(organ induction);GO:0003151(outflow tract morphogenesis);GO:0003682(chromatin binding);GO:0005667(transcription factor complex);GO:0005730(nucleolus);GO:0006366(transcription by R…	ENOG410XRPB(SIX homeobox)	NA	NA	NA	-	-	Homeobox	0	0	0	0	4	3	2	16	1	29	0	0	0	0	0.8	0.64	0.44	4.12	0.21	6.26	0.16	2.33	-3.58109	down	0.000393641	0.118772	yes
TRINITY_DN38867_c0_g1	609	TRINITY_DN38867_c0_g1_i1	claudin-9 [Rattus norvegicus]	Cldn9	Claudin-9 OS=Mus musculus GN=Cldn9 PE=2 SV=2	GO:0001618(virus receptor activity);GO:0005198(structural molecule activity);GO:0005886(plasma membrane);GO:0005923(bicellular tight junction);GO:0016020(membrane);GO:0016021(integral component of membrane);GO:0030054(cell junction);GO:0043231(intracellular membrane-bounded organelle);GO:0045216(cell-cell junction organization)	ENOG410YA61(claudin 6)	K06087	claudin	-	mmu04514(Cell adhesion molecules (CAMs));mmu04530(Tight junction);mmu04670(Leukocyte transendothelial migration);mmu05160(Hepatitis C)	L5MFB0.1 PF00822.18;PMP22_Claudin;	-	1	0	1	1	0	0	0	17	0	27	0.24	0	0.24	0.25	0	0	0	5.07	0	6.77	0.15	2.37	-3.72706	down	0.00225812	0.316677	yes
TRINITY_DN6355_c1_g1	2981	TRINITY_DN6355_c1_g1_i1;TRINITY_DN6355_c1_g1_i2;TRINITY_DN6355_c1_g1_i3;TRINITY_DN6355_c1_g1_i4;TRINITY_DN6355_c1_g1_i5	vesicular glutamate transporter 1 [Lagenorhynchus obliquidens]	SLC17A7	Vesicular glutamate transporter 1 OS=Bos taurus GN=SLC17A7 PE=2 SV=1	GO:0007616(long-term memory);GO:0008068(extracellularly glutamate-gated chloride channel activity);GO:0015319(sodium:inorganic phosphate symporter activity);GO:0015321(sodium-dependent phosphate transmembrane transporter activity);GO:0016021(integral component of membrane);GO:0030672(synaptic vesicle membrane);GO:0035249(synaptic transmission, glutamatergic);GO:0035435(phosphate ion transmembrane…	ENOG410XPWC(solute carrier family 17)	K12302	MFS transporter, ACS family, solute carrier family 17 (sodium-dependent inorganic phosphate cotransporter), member 6/7/8	-	aml04724(Glutamatergic synapse);aml04723(Retrograde endocannabinoid signaling);aml04721(Synaptic vesicle cycle);aml05033(Nicotine addiction)	I3MN88.1 PF07690.14;MFS_1;	-	14	17	4	25	7	1642	15	6	13	8	0.4	0.49	0.16	0.72	0.19	50.86	0.46	0.29	0.34	0.23	0.39	10.44	-4.66491	down	0.000123566	0.0585879	yes
TRINITY_DN39477_c1_g1	1044	TRINITY_DN39477_c1_g1_i1;TRINITY_DN39477_c1_g1_i2	LOW QUALITY PROTEIN: glycoprotein hormones alpha chain [Sarcophilus harrisii]	CGA	Glycoprotein hormones alpha chain OS=Macropus rufus GN=CGA PE=2 SV=1	GO:0005179(hormone activity);GO:0005576(extracellular region);GO:0005623(cell);GO:0006590(thyroid hormone generation);GO:0008406(gonad development);GO:0030878(thyroid gland development);GO:0032275(luteinizing hormone secretion);GO:0032870(cellular response to hormone stimulus);GO:0046621(negative regulation of organ growth);GO:0046884(follicle-stimulating hormone secretion);GO:0048589(development…	ENOG4111Q75(glycoprotein hormones, alpha polypeptide)	K08522	glycoprotein hormones, alpha polypeptide	-	ccan04080(Neuroactive ligand-receptor interaction);ccan04923(Regulation of lipolysis in adipocyte);ccan04912(GnRH signaling pathway);ccan04913(Ovarian Steroidogenesis);ccan04917(Prolactin signaling pathway);ccan04918(Thyroid hormone synthesis);ccan05320(Autoimmune thyroid disease)	M3X8R3.1 PF00236.16;Hormone_6;	-	3	0	27	1	13	22	4	991.14	4	2880.72	0.35	0	3.09	0.12	1.46	2.37	0.49	140.28	0.46	344.65	1	97.65	-6.51141	down	1.48727e-05	0.0130665	yes
