# Supplementary material for: Molecular Characterization of Hypothalamic–Pituitary–Ovarian Axis Regulation in the Manchurian Zokor (Myospalax psilurus) During Seasonal Estrus
Source: Genes (Basel). 2025 Oct 30;16(11):1289. doi: 10.3390/genes16111289 (PMC12652709; doi:10.3390/genes16111289)
Supplement: Supplementary file 1 [file genes-16-01289-s001.zip › S4 OE_vs_OA_Differentially Expressed Genes.xlsx]

## Sheet: up-regulated genes
Gene_ID	Length	Trans_ID	Annotation	Name	swissprot_description	GO_Term	NOG	KOEntry	KODescription	EC	KEGG_Pathway	Pfam_description	Family	OE_1_count	OE_2_count	OE_3_count	OE_4_count	OE_5_count	OA_1_count	OA_2_count	OA_3_count	OA_4_count	OA_5_count	OE_1_TPM	OE_2_TPM	OE_3_TPM	OE_4_TPM	OE_5_TPM	OA_1_TPM	OA_2_TPM	OA_3_TPM	OA_4_TPM	OA_5_TPM	OE_mean_TPM	OA_mean_TPM	log2FC	regulation	pvalue	FDR	significant
TRINITY_DN12187_c1_g1	2370	TRINITY_DN12187_c1_g1_i1;TRINITY_DN12187_c1_g1_i2	PREDICTED: LOW QUALITY PROTEIN: arachidonate 15-lipoxygenase B [Nannospalax galili]	Alox8	Arachidonate 8S-lipoxygenase OS=Mus musculus GN=Alox8 PE=1 SV=1	GO:0005506(iron ion binding);GO:0005509(calcium ion binding);GO:0005622(intracellular);GO:0005737(cytoplasm);GO:0005829(cytosol);GO:0005856(cytoskeleton);GO:0005886(plasma membrane);GO:0006629(lipid metabolic process);GO:0008285(negative regulation of cell proliferation);GO:0008289(lipid binding);GO:0010744(positive regulation of macrophage derived foam cell differentiation);GO:0016020(membrane);…	ENOG410YN4N(Plant lipoxygenase may be involved in a number of diverse aspects of plant physiology including growth and development, pest resistance, and senescence or responses to wounding (By similarity))	K08022	arachidonate 15-lipoxygenase (second type) / 8-lipoxygenase (S-type)	EC:1.13.11.33 1.13.11.-	ngi00590(Arachidonic acid metabolism);ngi04726(Serotonergic synapse)	H0Y241.1 PF00305.17;Lipoxygenase;	-	132	171	0	1.15	0	0	1.17	0	0	0	4.36	5.93	0	0.03	0	0	0.03	0	0	0	2.06	0.01	7.40377	up	4.8136e-05	0.0953318	yes
TRINITY_DN38283_c0_g1	936	TRINITY_DN38283_c0_g1_i1;TRINITY_DN38283_c0_g1_i2;TRINITY_DN38283_c0_g1_i3	Arachidonate 15-lipoxygenase B [Tupaia chinensis]	Alox15b	Arachidonate 15-lipoxygenase B OS=Rattus norvegicus GN=Alox15b PE=1 SV=1	GO:0005506(iron ion binding);GO:0005509(calcium ion binding);GO:0005622(intracellular);GO:0005634(nucleus);GO:0005829(cytosol);GO:0005856(cytoskeleton);GO:0005886(plasma membrane);GO:0008285(negative regulation of cell proliferation);GO:0008289(lipid binding);GO:0010744(positive regulation of macrophage derived foam cell differentiation);GO:0016020(membrane);GO:0016165(linoleate 13S-lipoxygenase …	ENOG410YN4N(Plant lipoxygenase may be involved in a number of diverse aspects of plant physiology including growth and development, pest resistance, and senescence or responses to wounding (By similarity))	K08022	arachidonate 15-lipoxygenase (second type) / 8-lipoxygenase (S-type)	EC:1.13.11.33 1.13.11.-	ngi00590(Arachidonic acid metabolism);ngi04726(Serotonergic synapse)	L9KLF4.1 PF00305.17;Lipoxygenase;	-	39	43	0	0	0	0	0	0	0	0	4.44	5.06	0	0	0	0	0	0	0	0	1.9	0	6.9184	up	0.000568964	0.737243	yes
TRINITY_DN1383_c1_g1	5959	TRINITY_DN1383_c1_g1_i1;TRINITY_DN1383_c1_g1_i2;TRINITY_DN1383_c1_g1_i3;TRINITY_DN1383_c1_g1_i4;TRINITY_DN1383_c1_g1_i5;TRINITY_DN1383_c1_g1_i6;TRINITY_DN1383_c1_g1_i7;TRINITY_DN1383_c1_g1_i8	PREDICTED: schlafen family member 13-like [Nannospalax galili]	SLFN11	Schlafen family member 11 OS=Homo sapiens GN=SLFN11 PE=1 SV=2	GO:0000049(tRNA binding);GO:0005524(ATP binding);GO:0005634(nucleus);GO:0005654(nucleoplasm);GO:0005737(cytoplasm);GO:0016235(aggresome);GO:0051607(defense response to virus);GO:2000134(negative regulation of G1/S transition of mitotic cell cycle)	ENOG410Z5MV(Schlafen family member)	K02877	large subunit ribosomal protein L15e	-	loa03010(Ribosome)	G3GTV1.1 PF09848.7;DUF2075;	-	581.01	183	3944.15	20	4564.01	12	27	30	22	41.96	7.29	2.46	50.89	0.27	56.37	0.16	0.38	0.39	0.32	0.53	23.46	0.36	6.26031	up	1.89884e-09	1.41022e-05	yes
TRINITY_DN10609_c1_g3	1137	TRINITY_DN10609_c1_g3_i1	PREDICTED: serine/threonine-protein kinase PAK 2 [Sorex araneus]	PAK2	Serine/threonine-protein kinase PAK 2 OS=Homo sapiens GN=PAK2 PE=1 SV=3	GO:0000278(mitotic cell cycle);GO:0005524(ATP binding);GO:0005654(nucleoplasm);GO:0005737(cytoplasm);GO:0018105(peptidyl-serine phosphorylation);GO:0019901(protein kinase binding);GO:0023014(signal transduction by protein phosphorylation);GO:0030296(protein tyrosine kinase activator activity);GO:0042802(identical protein binding);GO:0042981(regulation of apoptotic process);GO:0046777(protein auto…	ENOG410XP4K(p21 protein (Cdc42 Rac)-activated kinase)	K04409	p21-activated kinase 1	EC:2.7.11.1	asn04010(MAPK signaling pathway);asn04012(ErbB signaling pathway);asn04510(Focal adhesion);asn04810(Regulation of actin cytoskeleton);asn04625(C-type lectin receptor signaling pathway)	-	-	41	48	0	0	0	0	0	0	0	5	2.68	3.3	0	0	0	0	0	0	0	0.33	1.2	0.07	3.90062	up	0.0270831	1	yes
TRINITY_DN15509_c0_g4	1129	TRINITY_DN15509_c0_g4_i1;TRINITY_DN15509_c0_g4_i2	LOW QUALITY PROTEIN: inactive ubiquitin carboxyl-terminal hydrolase 50 [Cricetulus griseus]	Usp50	Putative ubiquitin carboxyl-terminal hydrolase 50 OS=Mus musculus GN=Usp50 PE=2 SV=1	GO:0006511(ubiquitin-dependent protein catabolic process);GO:0016579(protein deubiquitination);GO:0036459(thiol-dependent ubiquitinyl hydrolase activity)	ENOG410XP8T(ubiquitin carboxyl-terminal hydrolase)	K11839	ubiquitin carboxyl-terminal hydrolase 8	EC:3.4.19.12	xma04144(Endocytosis);xma04137(Mitophagy - animal)	G3H045.1 PF00443.27;UCH;	-	46	15	30	12	3	1	1	1	3	1	3.4	1.15	2.28	0.94	0.24	0.08	0.09	0.07	0.27	0.08	1.6	0.12	3.76399	up	4.46705e-05	0.0947877	yes
TRINITY_DN23601_c0_g1	472	TRINITY_DN23601_c0_g1_i1;TRINITY_DN23601_c0_g1_i2	IgH variable region, partial [Felis catus]	IGHV3-11	Immunoglobulin heavy variable 3-11 OS=Homo sapiens GN=IGHV3-11 PE=1 SV=2	GO:0003823(antigen binding);GO:0006910(phagocytosis, recognition);GO:0006911(phagocytosis, engulfment);GO:0006958(complement activation, classical pathway);GO:0009897(external side of plasma membrane);GO:0016021(integral component of membrane);GO:0034987(immunoglobulin receptor binding);GO:0042571(immunoglobulin complex, circulating);GO:0042742(defense response to bacterium);GO:0045087(innate imm…	ENOG410YRS8(ig heavy chain V-III region VH26-like)	K06856	immunoglobulin heavy chain	-	ssc04064(NF-kappa B signaling pathway);ssc04020(Calcium signaling pathway);ssc04072(Phospholipase D signaling pathway);ssc04151(PI3K-Akt signaling pathway);ssc04145(Phagosome);ssc04640(Hematopoietic cell lineage);ssc04650(Natural killer cell mediated cytotoxicity);ssc04662(B cell receptor signaling pathway);ssc04664(Fc epsilon RI signaling pathway);ssc04666(Fc gamma R-mediated phagocytosis);ssc04…	G1RH32.2 PF07686.15;V-set;	-	56.92	10	453.95	0	2	19.93	2	1	17.13	0	39.02	7.33	161.79	0	1.37	13.83	1.52	0.72	13.18	0	41.9	5.85	3.74226	up	0.00891714	1	yes
TRINITY_DN43704_c0_g1	661	TRINITY_DN43704_c0_g1_i1	PREDICTED: regenerating islet-derived protein 3-beta-like isoform X1 [Nannospalax galili]	Reg3b	Regenerating islet-derived protein 3-beta OS=Mus musculus GN=Reg3b PE=1 SV=1	GO:0001934(positive regulation of protein phosphorylation);GO:0005576(extracellular region);GO:0005615(extracellular space);GO:0005737(cytoplasm);GO:0006952(defense response);GO:0006953(acute-phase response);GO:0006954(inflammatory response);GO:0008284(positive regulation of cell proliferation);GO:0019838(growth factor binding);GO:0030246(carbohydrate binding);GO:0042588(zymogen granule);GO:00428…	ENOG410XPJ1(c-type lectin domain family)	NA	NA	NA	-	H0VR12.1 PF00059.19;Lectin_C;	-	105	13	66	1	6	4	4	12	3	2	16.63	2.17	10.8	0.17	0.94	0.66	0.7	1.99	0.53	0.31	6.14	0.84	2.88215	up	0.00257422	1	yes
TRINITY_DN10878_c0_g1	942	TRINITY_DN10878_c0_g1_i1	RecName: Full=Alpha-1-antitrypsin 1-3; AltName: Full=Alpha-1 protease inhibitor 3; AltName: Full=Alpha-1 protease inhibitor 6; AltName: Full=Alpha-1-antitrypsin 1-6; AltName: Full=Serine protease inhibitor 1-3; AltName: Full=Serine protease inhibitor 1-6; AltName: Full=Serine protease inhibitor A1c; Short=Serpin A1c; Flags: Precursor	Serpina1c	Alpha-1-antitrypsin 1-3 OS=Mus musculus GN=Serpina1c PE=1 SV=2	GO:0002020(protease binding);GO:0004866(endopeptidase inhibitor activity);GO:0004867(serine-type endopeptidase inhibitor activity);GO:0005576(extracellular region);GO:0005615(extracellular space);GO:0005783(endoplasmic reticulum);GO:0005794(Golgi apparatus);GO:0010466(negative regulation of peptidase activity);GO:0010951(negative regulation of endopeptidase activity);GO:0030414(peptidase inhibito…	COG4826(serine-type endopeptidase inhibitor activity)	K03984	alpha-1-antitrypsin	-	mmu04610(Complement and coagulation cascades)	A0A0R4J0X5.1 PF00079.18;Serpin;	-	56	23	18	2	0	0	2	10	0	1	4.82	2.08	1.6	0.18	0	0	0.19	0.9	0	0.09	1.74	0.24	2.80222	up	0.0229195	1	yes
TRINITY_DN30292_c0_g1	450	TRINITY_DN30292_c0_g1_i1	monoclonal IgM antibody light chain [Homo sapiens]	IGKV1-12	Immunoglobulin kappa variable 1-12 OS=Homo sapiens GN=IGKV1-12 PE=3 SV=1	GO:0002377(immunoglobulin production);GO:0005615(extracellular space);GO:0006955(immune response)	ENOG41115Q6(immunoglobulin kappa constant)	NA	NA	NA	-	A0A0U1RRF4.1 PF07686.15;V-set;	-	168	3.86	28	1	3	16	0	3	11.06	0	63.87	1.55	11.08	0.41	1.14	6.5	0	1.18	4.66	0	15.61	2.47	2.66165	up	0.0328826	1	yes
TRINITY_DN50980_c0_g2	989	TRINITY_DN50980_c0_g2_i1	killer cell lectin-like receptor subfamily B member 1 [Mus musculus]	Klrb1	Killer cell lectin-like receptor subfamily B member 1 OS=Mus musculus GN=Klrb1 PE=2 SV=1	GO:0005515(protein binding);GO:0016020(membrane);GO:0016021(integral component of membrane);GO:0030246(carbohydrate binding)	ENOG410XPJ1(c-type lectin domain family)	K06543	killer cell lectin-like receptor subfamily B	-	mmu05144(Malaria)	Q0ZUP1.1 PF00059.19;Lectin_C;	-	2	4	30	18	37	7	1	0	1	6	0.16	0.34	2.48	1.51	2.91	0.58	0.09	0	0.09	0.48	1.48	0.25	2.65596	up	0.00905594	1	yes
TRINITY_DN62293_c0_g1	2225	TRINITY_DN62293_c0_g1_i1	PREDICTED: growth/differentiation factor 5 [Nannospalax galili]	Gdf5	Growth/differentiation factor 5 OS=Mus musculus GN=Gdf5 PE=1 SV=2	GO:0002062(chondrocyte differentiation);GO:0005102(receptor binding);GO:0005125(cytokine activity);GO:0005160(transforming growth factor beta receptor binding);GO:0005515(protein binding);GO:0005576(extracellular region);GO:0005615(extracellular space);GO:0005886(plasma membrane);GO:0007178(transmembrane receptor protein serine/threonine kinase signaling pathway);GO:0008083(growth factor activity…	ENOG410XT8Z(bone morphogenetic protein)	K04664	growth differentiation factor 5	-	ngi04350(TGF-beta signaling pathway);ngi04390(Hippo signaling pathway);ngi04060(Cytokine-cytokine receptor interaction)	G3RHL0.1 PF00688.16;TGFb_propeptide;	-	377	121.36	8	2	2	10	1	20	5	43	10.52	3.56	0.23	0.06	0.05	0.29	0.03	0.59	0.16	1.21	2.88	0.46	2.60467	up	0.022207	1	yes
TRINITY_DN35269_c0_g1	969	TRINITY_DN35269_c0_g1_i1	PREDICTED: LOW QUALITY PROTEIN: serine protease 40 [Nannospalax galili]	Prss40	Serine protease 40 OS=Rattus norvegicus GN=Prss40 PE=2 SV=1	GO:0001669(acrosomal vesicle);GO:0004252(serine-type endopeptidase activity);GO:0005576(extracellular region);GO:0006508(proteolysis)	COG5640(protease)	K02725	20S proteasome subunit alpha 6	EC:3.4.25.1	cdk03050(Proteasome)	G3HXD7.1 PF00089.24;Trypsin;	-	4	3	33	13	20	2	0	6	1	4	0.33	0.26	2.81	1.13	1.62	0.17	0	0.52	0.09	0.33	1.23	0.22	2.51889	up	0.00871233	1	yes
TRINITY_DN514_c1_g1	5882	TRINITY_DN514_c1_g1_i1;TRINITY_DN514_c1_g1_i2;TRINITY_DN514_c1_g1_i3;TRINITY_DN514_c1_g1_i4;TRINITY_DN514_c1_g1_i5;TRINITY_DN514_c1_g1_i6;TRINITY_DN514_c1_g1_i7	RDH12 [Cricetulus griseus]	Rdh12	Retinol dehydrogenase 12 OS=Mus musculus GN=Rdh12 PE=2 SV=1	GO:0004745(retinol dehydrogenase activity);GO:0005622(intracellular);GO:0016021(integral component of membrane);GO:0042572(retinol metabolic process);GO:0055114(oxidation-reduction process)	COG1028(Dehydrogenase reductase)	K11153	retinol dehydrogenase 12	EC:1.1.1.300	cge00830(Retinol metabolism)	L5M2S1.1 PF00106.23;adh_short;	-	116	109	6281.73	7261.72	13323.9	2668.66	44.17	29	163	3034.9	1.46	1.47	81.44	91.45	163.88	32.85	0.53	0.43	2.51	36.56	67.94	14.58	2.32838	up	0.0421294	1	yes
TRINITY_DN25854_c0_g2	1840	TRINITY_DN25854_c0_g2_i1;TRINITY_DN25854_c0_g2_i2;TRINITY_DN25854_c0_g2_i3;TRINITY_DN25854_c0_g2_i4;TRINITY_DN25854_c0_g2_i5;TRINITY_DN25854_c0_g2_i6	PREDICTED: T-cell surface glycoprotein CD8 beta chain [Nannospalax galili]	CD8B	T-cell surface glycoprotein CD8 beta chain OS=Felis catus GN=CD8B PE=2 SV=1	GO:0002250(adaptive immune response);GO:0005515(protein binding);GO:0005576(extracellular region);GO:0005886(plasma membrane);GO:0005887(integral component of plasma membrane);GO:0006955(immune response);GO:0007169(transmembrane receptor protein tyrosine kinase signaling pathway);GO:0009897(external side of plasma membrane);GO:0015026(coreceptor activity);GO:0031901(early endosome membrane);GO:00…	ENOG410ZF37(Immunoglobulin V-set domain)	K06459	T-cell surface glycoprotein CD8 beta chain	-	ngi04514(Cell adhesion molecules (CAMs));ngi04640(Hematopoietic cell lineage);ngi04612(Antigen processing and presentation);ngi04660(T cell receptor signaling pathway);ngi05340(Primary immunodeficiency)	M3XG99.1 PF07686.15;V-set;	-	588.39	103	79	5	22	18	18	95	3	28	26.21	5.02	3.5	0.29	1.16	0.68	1.07	4.46	0.17	1.37	7.24	1.55	2.23057	up	0.0203649	1	yes
TRINITY_DN51560_c0_g2	2322	TRINITY_DN51560_c0_g2_i1;TRINITY_DN51560_c0_g2_i2	PREDICTED: acyl-coenzyme A synthetase ACSM3, mitochondrial isoform X2 [Nannospalax galili]	Acsm3	Acyl-coenzyme A synthetase ACSM3, mitochondrial OS=Mus musculus GN=Acsm3 PE=1 SV=2	GO:0000166(nucleotide binding);GO:0003824(catalytic activity);GO:0003996(acyl-CoA ligase activity);GO:0004321(fatty-acyl-CoA synthase activity);GO:0005524(ATP binding);GO:0005739(mitochondrion);GO:0005759(mitochondrial matrix);GO:0006629(lipid metabolic process);GO:0006631(fatty acid metabolic process);GO:0006633(fatty acid biosynthetic process);GO:0006637(acyl-CoA metabolic process);GO:0008152(m…	COG0365(Catalyzes the conversion of acetate into acetyl-CoA (AcCoA), an essential intermediate at the junction of anabolic and catabolic pathways. AcsA undergoes a two-step reaction. In the first half reaction, AcsA combines acetate with ATP to form acetyl-adenylate (AcAMP) intermediate. In the second half reaction, it can then transfer the acetyl group from AcAMP to the sulfhydryl group of CoA, …	K01896	medium-chain acyl-CoA synthetase	EC:6.2.1.2	mmu00650(Butanoate metabolism)	G1SY52.2 PF00501.26;AMP-binding;	-	524.03	147.37	10.84	29.81	9.47	11.45	4.28	79.44	30.3	29.09	14.01	4.11	0.3	0.84	0.25	0.32	0.13	2.25	0.89	0.79	3.9	0.88	2.13325	up	0.0257677	1	yes
TRINITY_DN6888_c1_g1	1739	TRINITY_DN6888_c1_g1_i1;TRINITY_DN6888_c1_g1_i2	transcription initiation factor TFIID subunit 7-like [Microtus ochrogaster]	Taf7l	Transcription initiation factor TFIID subunit 7-like OS=Mus musculus GN=Taf7l PE=1 SV=2	GO:0003674(molecular_function);GO:0003713(transcription coactivator activity);GO:0005575(cellular_component);GO:0005634(nucleus);GO:0005669(transcription factor TFIID complex);GO:0005737(cytoplasm);GO:0006357(regulation of transcription by RNA polymerase II);GO:0007286(spermatid development);GO:0008134(transcription factor binding);GO:0008150(biological_process);GO:0010369(chromocenter);GO:003031…	COG5414(RNA polymerase II, TATA box binding protein (TBP)-associated factor)	K03132	transcription initiation factor TFIID subunit 7	-	cge03022(Basal transcription factors)	K7GK79.1 PF04658.11;TAFII55_N;	-	11	71.47	18	46	40	14	3	5	18	5	0.41	2.99	0.7	1.81	1.66	0.64	0.13	0.2	0.75	0.19	1.51	0.38	1.98719	up	0.0041279	1	yes
TRINITY_DN36723_c0_g3	988	TRINITY_DN36723_c0_g3_i1	PREDICTED: LOW QUALITY PROTEIN: schlafen family member 5 [Nannospalax galili]	SLFN5	Schlafen family member 5 OS=Homo sapiens GN=SLFN5 PE=1 SV=1	GO:0005524(ATP binding);GO:0005634(nucleus)	ENOG410Z5MV(Schlafen family member)	-	-	-	-	Q8CBA2.2 PF04326.12;AlbA_2;	-	13	10	38	14	33	4	7	13	2	4	1.04	0.84	3.15	1.18	2.6	0.33	0.62	1.09	0.18	0.32	1.76	0.51	1.88615	up	0.0119344	1	yes
TRINITY_DN7075_c3_g1	219	TRINITY_DN7075_c3_g1_i1	NEDD4 [Cricetulus griseus]	Nedd4	E3 ubiquitin-protein ligase NEDD4 OS=Mus musculus GN=Nedd4 PE=1 SV=3	GO:0000122(negative regulation of transcription by RNA polymerase II);GO:0000151(ubiquitin ligase complex);GO:0000209(protein polyubiquitination);GO:0002250(adaptive immune response);GO:0003151(outflow tract morphogenesis);GO:0003197(endocardial cushion development);GO:0004842(ubiquitin-protein transferase activity);GO:0005515(protein binding);GO:0005737(cytoplasm);GO:0005829(cytosol);GO:0005886(…	COG5021(ubiquitin protein ligase)	K10591	E3 ubiquitin-protein ligase NEDD4	EC:2.3.2.26	rno04120(Ubiquitin mediated proteolysis);rno04144(Endocytosis);rno04530(Tight junction);rno05169(Epstein-Barr virus infection)	-	-	3.18	7.99	24.18	10.59	21.03	8.12	0	2.11	4.07	5.72	5.6	14.96	44.25	19.39	36.36	14.76	0	4	8.05	10.42	24.11	7.45	1.77892	up	0.043019	1	yes
TRINITY_DN14157_c0_g2	1068	TRINITY_DN14157_c0_g2_i1	phosphatase and actin regulator 3 isoform X1 [Equus caballus]	PHACTR3	Phosphatase and actin regulator 3 OS=Homo sapiens GN=PHACTR3 PE=1 SV=1	GO:0003779(actin binding);GO:0004864(protein phosphatase inhibitor activity);GO:0005654(nucleoplasm);GO:0008157(protein phosphatase 1 binding);GO:0016363(nuclear matrix);GO:0043086(negative regulation of catalytic activity)	ENOG4111M01(phosphatase and actin regulator)	NA	NA	NA	-	-	-	30	1.01	14.11	23	10	7	2	4	2	8	2.14	0.08	1.04	1.73	0.7	0.52	0.16	0.3	0.16	0.57	1.14	0.34	1.7371	up	0.0388768	1	yes
TRINITY_DN5216_c0_g6	2721	TRINITY_DN5216_c0_g6_i1	mCG132092 [Mus musculus]	Ccdc33	Coiled-coil domain-containing protein 33 OS=Rattus norvegicus GN=Ccdc33 PE=2 SV=1	GO:0005777(peroxisome)	ENOG410YHJ3(Coiled-coil domain containing 33)	-	-	-	-	-	-	259.53	155.03	51.62	33.22	40.92	46.19	4	50.33	12.5	44.3	5.74	3.6	1.18	0.77	0.89	1.05	0.1	1.18	0.31	0.99	2.44	0.73	1.73339	up	0.0169283	1	yes
TRINITY_DN29059_c0_g1	2811	TRINITY_DN29059_c0_g1_i1;TRINITY_DN29059_c0_g1_i2	PREDICTED: protein Largen isoform X1 [Equus asinus]	PRR16	Protein Largen OS=Homo sapiens GN=PRR16 PE=1 SV=1	GO:0005515(protein binding);GO:0045727(positive regulation of translation);GO:0045793(positive regulation of cell size)	ENOG41129UN(proline rich 16)	-	-	-	-	G7P842.1 PF15252.4;DUF4589;	-	396	65	54	41.08	55	28	6	47	5	97	8.55	1.52	1.21	0.92	1.15	0.63	0.14	1.06	0.13	2.21	2.67	0.83	1.71615	up	0.0340011	1	yes
TRINITY_DN60716_c0_g1	3549	TRINITY_DN60716_c0_g1_i1	PREDICTED: immunoglobulin superfamily containing leucine-rich repeat protein 2 isoform X1 [Nannospalax galili]	Islr2	Immunoglobulin superfamily containing leucine-rich repeat protein 2 OS=Mus musculus GN=Islr2 PE=1 SV=1	GO:0005515(protein binding);GO:0005886(plasma membrane);GO:0007275(multicellular organism development);GO:0007399(nervous system development);GO:0009986(cell surface);GO:0016020(membrane);GO:0016021(integral component of membrane);GO:0045773(positive regulation of axon extension)	COG4886(leucine Rich Repeat)	-	-	-	-	W5P201.1 PF07679.14;I-set;	-	22.27	19	476.01	187.03	191	108	40	24	30	98	0.37	0.33	8.09	3.21	3.08	1.83	0.74	0.42	0.55	1.62	3.02	1.03	1.66705	up	0.0335157	1	yes
TRINITY_DN35_c1_g5	2238	TRINITY_DN35_c1_g5_i1;TRINITY_DN35_c1_g5_i2	-	rpl34	60S ribosomal protein L34 OS=Danio rerio GN=rpl34 PE=3 SV=3	GO:0003723(RNA binding);GO:0003735(structural constituent of ribosome);GO:0005730(nucleolus);GO:0005739(mitochondrion);GO:0006412(translation);GO:0022625(cytosolic large ribosomal subunit);GO:0042254(ribosome biogenesis);GO:0070062(extracellular exosome)	COG2174((ribosomal) protein)	K02915	large subunit ribosomal protein L34e	-	hsa03010(Ribosome)	G1NTC8.1 PF01199.16;Ribosomal_L34e;	-	131.43	104.54	69.01	185.52	89.26	64.67	25.56	27.11	19	45.34	4.92	3.94	3.42	7.71	3.69	2.27	1.1	0.79	0.89	1.67	4.74	1.34	1.64818	up	0.00255721	1	yes
TRINITY_DN5076_c8_g1	1149	TRINITY_DN5076_c8_g1_i1	PREDICTED: centrosomal protein of 295 kDa isoform X1 [Nannospalax galili]	Cep295	Centrosomal protein of 295 kDa OS=Rattus norvegicus GN=Cep295 PE=2 SV=2	GO:0005737(cytoplasm);GO:0005813(centrosome);GO:0005814(centriole);GO:0005829(cytosol);GO:0005856(cytoskeleton);GO:0005886(plasma membrane);GO:1902117(positive regulation of organelle assembly)	ENOG41124ZG(kiaa1731)	-	-	-	-	-	-	17.5	46.13	57.2	52.55	58.58	34.23	4.03	7.04	4.92	28.48	1.13	3.12	3.81	3.55	3.71	2.29	0.29	0.48	0.35	1.84	3.06	1.05	1.60989	up	0.0169247	1	yes
TRINITY_DN11810_c0_g1	4794	TRINITY_DN11810_c0_g1_i1;TRINITY_DN11810_c0_g1_i2;TRINITY_DN11810_c0_g1_i3;TRINITY_DN11810_c0_g1_i4;TRINITY_DN11810_c0_g1_i5	von Willebrand factor A domain-containing protein 5B1-like isoform X1 [Castor canadensis]	VWA5B1	von Willebrand factor A domain-containing protein 5B1 OS=Homo sapiens GN=VWA5B1 PE=1 SV=2	GO:0005576(extracellular region)	COG2304(von Willebrand factor, type A)	K10798	poly [ADP-ribose] polymerase	EC:2.4.2.30	adf03410(Base excision repair)	G5C4W4.1 PF13768.4;VWA_3;	-	34	28	199	448.41	207	111.07	6	20	39	137	0.72	0.48	4.87	12.79	6.15	2.22	0.2	0.25	0.76	2.65	5	1.22	1.59876	up	0.0494636	1	yes
TRINITY_DN16316_c0_g3	2631	TRINITY_DN16316_c0_g3_i1;TRINITY_DN16316_c0_g3_i2	PREDICTED: tyrosine aminotransferase [Nannospalax galili]	Tat	Tyrosine aminotransferase OS=Mus musculus GN=Tat PE=1 SV=1	GO:0003824(catalytic activity);GO:0004838(L-tyrosine:2-oxoglutarate aminotransferase activity);GO:0005739(mitochondrion);GO:0006103(2-oxoglutarate metabolic process);GO:0006520(cellular amino acid metabolic process);GO:0006536(glutamate metabolic process);GO:0006559(L-phenylalanine catabolic process);GO:0006572(tyrosine catabolic process);GO:0006979(response to oxidative stress);GO:0008483(transa…	COG0436(aminotransferase)	K00815	tyrosine aminotransferase	EC:2.6.1.5	ngi00270(Cysteine and methionine metabolism);ngi00350(Tyrosine metabolism);ngi00360(Phenylalanine metabolism);ngi00400(Phenylalanine, tyrosine and tryptophan biosynthesis);ngi00130(Ubiquinone and other terpenoid-quinone biosynthesis)	G5C1R1.1 PF00155.19;Aminotran_1_2;	-	30	13	262.13	60	226.83	89	23	29	13	60	0.7	0.33	6.47	1.47	5.33	2.21	0.59	0.7	0.35	1.39	2.86	1.05	1.58577	up	0.0444338	1	yes
TRINITY_DN832_c0_g2	2834	TRINITY_DN832_c0_g2_i1;TRINITY_DN832_c0_g2_i2;TRINITY_DN832_c0_g2_i3;TRINITY_DN832_c0_g2_i4;TRINITY_DN832_c0_g2_i5;TRINITY_DN832_c0_g2_i6;TRINITY_DN832_c0_g2_i7;TRINITY_DN832_c0_g2_i8	cytokine receptor-like factor 1 [Bos taurus]	Crlf1	Cytokine receptor-like factor 1 OS=Mus musculus GN=Crlf1 PE=1 SV=1	GO:0001657(ureteric bud development);GO:0005125(cytokine activity);GO:0005127(ciliary neurotrophic factor receptor binding);GO:0005576(extracellular region);GO:0005615(extracellular space);GO:0008284(positive regulation of cell proliferation);GO:0019955(cytokine binding);GO:0042531(positive regulation of tyrosine phosphorylation of STAT protein);GO:0043524(negative regulation of neuron apoptotic …	ENOG410Z87J(Cytokine receptor-like factor 1)	K05060	interleukin 6 signal transducer	-	npr04060(Cytokine-cytokine receptor interaction)	G3S5V7.1 PF09067.8;EpoR_lig-bind;	-	609.98	109.94	776.81	224	1139.22	552.29	10	110	64	293.41	18.91	3.61	25.9	7.47	35.72	18.66	0.36	4.07	2.22	9.23	18.32	6.91	1.56991	up	0.042506	1	yes
TRINITY_DN23680_c0_g1	2342	TRINITY_DN23680_c0_g1_i1;TRINITY_DN23680_c0_g1_i2	PREDICTED: synaptoporin isoform X1 [Peromyscus maniculatus bairdii]	Synpr	Synaptoporin OS=Rattus norvegicus GN=Synpr PE=1 SV=2	GO:0030285(integral component of synaptic vesicle membrane)	ENOG4111J4N(synaptoporin)	K14168	cytoplasmic tRNA 2-thiolation protein 1	EC:2.7.7.-	fch04122(Sulfur relay system)	F7F9M6.1 PF01284.21;MARVEL;	-	55	26	120	92	258	45	26	24	24	91	1.54	0.77	3.31	2.53	6.66	1.22	0.82	0.69	0.7	2.45	2.96	1.18	1.49717	up	0.0272291	1	yes
TRINITY_DN31958_c0_g1	2755	TRINITY_DN31958_c0_g1_i1;TRINITY_DN31958_c0_g1_i2;TRINITY_DN31958_c0_g1_i3;TRINITY_DN31958_c0_g1_i4	PREDICTED: V-set and transmembrane domain-containing protein 5 [Miniopterus natalensis]	Vstm5	V-set and transmembrane domain-containing protein 5 OS=Rattus norvegicus GN=Vstm5 PE=2 SV=2	GO:0016021(integral component of membrane)	ENOG410YMAB(V-set and transmembrane domain containing 5)	-	-	-	-	Q9D806.1 PF11465.6;Receptor_2B4;	-	31	41	168	161	174	67	42	24	35	54	0.74	0.96	4.31	3.94	4.18	1.65	1.1	0.55	0.89	1.39	2.83	1.12	1.43004	up	0.0225901	1	yes
TRINITY_DN6858_c0_g1	2153	TRINITY_DN6858_c0_g1_i1	PREDICTED: myelin and lymphocyte protein [Nannospalax galili]	Mal	Myelin and lymphocyte protein OS=Rattus norvegicus GN=Mal PE=2 SV=1	GO:0001766(membrane raft polarization);GO:0002175(protein localization to paranode region of axon);GO:0005783(endoplasmic reticulum);GO:0006886(intracellular protein transport);GO:0016021(integral component of membrane);GO:0016324(apical plasma membrane);GO:0019898(extrinsic component of membrane);GO:0019911(structural constituent of myelin sheath);GO:0042552(myelination);GO:0044853(plasma membra…	ENOG4111IAF(CKLF-like MARVEL transmembrane domain containing)	-	-	-	-	Q64349.1 PF01284.21;MARVEL;	-	95	39	154	14	74	29	6	31	48.38	29	2.76	1.19	4.62	0.42	2.11	0.87	0.19	0.95	1.56	0.84	2.22	0.88	1.4255	up	0.0372197	1	yes
TRINITY_DN44559_c0_g2	2457	TRINITY_DN44559_c0_g2_i1;TRINITY_DN44559_c0_g2_i2	PREDICTED: A disintegrin and metalloproteinase with thrombospondin motifs 16 [Nannospalax galili]	Adamts16	A disintegrin and metalloproteinase with thrombospondin motifs 16 OS=Mus musculus GN=Adamts16 PE=2 SV=2	GO:0001658(branching involved in ureteric bud morphogenesis);GO:0003073(regulation of systemic arterial blood pressure);GO:0004222(metalloendopeptidase activity);GO:0006508(proteolysis);GO:0008270(zinc ion binding);GO:0048232(male gamete generation);GO:1902017(regulation of cilium assembly)	ENOG410XPKZ(ADAM metallopeptidase with thrombospondin type 1, motif)	NA	NA	NA	-	F1S046.1 PF00090.17;TSP_1;	-	273.39	71.9	247.36	191.07	208.08	55.28	21.6	76.68	5.33	224.71	6.8	1.88	6.36	4.97	5.09	1.42	0.6	2.01	0.15	5.62	5.02	1.96	1.42459	up	0.0487629	1	yes
TRINITY_DN11552_c0_g1	2054	TRINITY_DN11552_c0_g1_i1;TRINITY_DN11552_c0_g1_i2	myocilin [Castor canadensis]	Myoc	Myocilin OS=Rattus norvegicus GN=Myoc PE=2 SV=1	GO:0001649(osteoblast differentiation);GO:0001953(negative regulation of cell-matrix adhesion);GO:0001968(fibronectin binding);GO:0003674(molecular_function);GO:0005109(frizzled binding);GO:0005615(extracellular space);GO:0005737(cytoplasm);GO:0005741(mitochondrial outer membrane);GO:0005743(mitochondrial inner membrane);GO:0005758(mitochondrial intermembrane space);GO:0005783(endoplasmic reticul…	ENOG410YBJJ(myocilin, trabecular meshwork inducible glucocorticoid response)	NA	NA	NA	-	Q9R1J4.1 PF02191.14;OLF;	-	2107	756	561.73	203	215	128	155	831.12	153	105	65.67	26.18	18.54	6.63	6.59	4.1	5.32	27.23	5.22	3.48	24.72	9.07	1.42417	up	0.0317981	1	yes
TRINITY_DN3500_c6_g1	1211	TRINITY_DN3500_c6_g1_i1	NEDD4 [Cricetulus griseus]	ostc-a	Oligosaccharyltransferase complex subunit ostc-A OS=Xenopus laevis GN=ostc-a PE=2 SV=1	GO:0008250(oligosaccharyltransferase complex);GO:0016021(integral component of membrane)	ENOG4111G0G(Oligosaccharyltransferase complex subunit)	-	-	-	-	F7A064.2 PF04756.11;OST3_OST6;	-	158.54	134.53	45.33	132.2	89.89	51.66	46.56	51.04	13.82	42.51	9.5	8.47	2.81	8.31	5.3	3.21	3.11	3.22	0.92	2.55	6.88	2.6	1.40048	up	0.0106807	1	yes
TRINITY_DN3794_c0_g1	1722	TRINITY_DN3794_c0_g1_i1;TRINITY_DN3794_c0_g1_i2;TRINITY_DN3794_c0_g1_i3;TRINITY_DN3794_c0_g1_i4	PREDICTED: putative protein shisa-8 [Nannospalax galili]	SHISA8	Putative protein shisa-8 OS=Homo sapiens GN=SHISA8 PE=5 SV=2	GO:0014069(postsynaptic density);GO:0032281(AMPA glutamate receptor complex);GO:0032591(dendritic spine membrane);GO:0045202(synapse);GO:0045211(postsynaptic membrane);GO:0048172(regulation of short-term neuronal synaptic plasticity);GO:2000311(regulation of AMPA receptor activity)	ENOG4111A66(shisa homolog 8 (Xenopus laevis))	K10884	ATP-dependent DNA helicase 2 subunit 1	-	pret03450(Non-homologous end-joining)	J3QNX5.1 PF13908.4;Shisa;	-	61	35	234	139.09	257	88	50	29	59	66	2.32	1.4	10.99	7.86	12.97	4.27	2.84	1.2	3.3	2.94	7.11	2.91	1.38872	up	0.0272263	1	yes
TRINITY_DN37632_c0_g3	2797	TRINITY_DN37632_c0_g3_i1	PREDICTED: protein FAM196A [Nannospalax galili]	FAM196A	Protein FAM196A OS=Homo sapiens GN=FAM196A PE=2 SV=1	GO:0003674(molecular_function);GO:0005575(cellular_component);GO:0008150(biological_process)	ENOG41119K1(family with sequence similarity 196, member A)	K06233	low density lipoprotein-related protein 2	-	ccar04340(Hedgehog signaling pathway)	A0A091E1N1.1 PF15265.4;FAM196;	-	96	70.56	21	48	17	21	7	22	8	35	2.06	1.59	0.47	1.08	0.36	0.46	0.17	0.5	0.19	0.75	1.11	0.41	1.384	up	0.0276821	1	yes
TRINITY_DN15234_c0_g1	1442	TRINITY_DN15234_c0_g1_i1;TRINITY_DN15234_c0_g1_i2	PREDICTED: G-protein coupled receptor 143 [Peromyscus maniculatus bairdii]	Gpr143	G-protein coupled receptor 143 OS=Mus musculus GN=Gpr143 PE=2 SV=1	GO:0004930(G-protein coupled receptor activity);GO:0005764(lysosome);GO:0005765(lysosomal membrane);GO:0005794(Golgi apparatus);GO:0005886(plasma membrane);GO:0007165(signal transduction);GO:0007186(G-protein coupled receptor signaling pathway);GO:0016020(membrane);GO:0016021(integral component of membrane);GO:0016324(apical plasma membrane);GO:0032400(melanosome localization);GO:0032402(melanoso…	ENOG410ZPYV(G protein-coupled receptor 143)	NA	NA	NA	-	D4A082.1 PF02101.13;Ocular_alb;	-	6	19	61	53	51	28	14	8	15	10	0.29	0.95	4.6	2.64	2.38	2.88	0.74	0.4	0.79	1.03	2.17	1.17	1.37567	up	0.0417981	1	yes
TRINITY_DN6743_c0_g1	3200	TRINITY_DN6743_c0_g1_i1;TRINITY_DN6743_c0_g1_i10;TRINITY_DN6743_c0_g1_i11;TRINITY_DN6743_c0_g1_i12;TRINITY_DN6743_c0_g1_i13;TRINITY_DN6743_c0_g1_i14;TRINITY_DN6743_c0_g1_i15;TRINITY_DN6743_c0_g1_i16;TRINITY_DN6743_c0_g1_i17;TRINITY_DN6743_c0_g1_i18;TRINITY_DN6743_c0_g1_i19;TRINITY_DN6743_c0_g1_i2;TRINITY_DN6743_c0_g1_i20;TRINITY_DN6743_c0_g1_i21;TRINITY_DN6743_c0_g1_i22;TRINITY_DN6743_c0_g1_i23;T…	PREDICTED: ethanolamine-phosphate phospho-lyase isoform X1 [Nannospalax galili]	ETNPPL	Ethanolamine-phosphate phospho-lyase OS=Homo sapiens GN=ETNPPL PE=1 SV=1	GO:0030170(pyridoxal phosphate binding);GO:0042802(identical protein binding)	COG0160(transaminase activity)	K14286	ethanolamine-phosphate phospho-lyase	EC:4.2.3.2	ngi00564(Glycerophospholipid metabolism)	G1T9T6.2 PF00202.19;Aminotran_3;	-	383.99	279.32	489.04	562.6	706.03	287	58	442.02	42	182.97	17.03	12.91	22.1	26.14	31.19	13.2	2.81	19.83	2.04	8.25	21.87	9.23	1.30188	up	0.0261483	1	yes
TRINITY_DN2277_c0_g1	5422	TRINITY_DN2277_c0_g1_i1;TRINITY_DN2277_c0_g1_i10;TRINITY_DN2277_c0_g1_i11;TRINITY_DN2277_c0_g1_i12;TRINITY_DN2277_c0_g1_i13;TRINITY_DN2277_c0_g1_i14;TRINITY_DN2277_c0_g1_i15;TRINITY_DN2277_c0_g1_i16;TRINITY_DN2277_c0_g1_i17;TRINITY_DN2277_c0_g1_i18;TRINITY_DN2277_c0_g1_i19;TRINITY_DN2277_c0_g1_i2;TRINITY_DN2277_c0_g1_i20;TRINITY_DN2277_c0_g1_i21;TRINITY_DN2277_c0_g1_i3;TRINITY_DN2277_c0_g1_i4;TRI…	PREDICTED: bile salt-activated lipase [Nannospalax galili]	Cel	Bile salt-activated lipase OS=Rattus norvegicus GN=Cel PE=1 SV=2	GO:0004622(lysophospholipase activity);GO:0004771(sterol esterase activity);GO:0004806(triglyceride lipase activity);GO:0005615(extracellular space);GO:0005737(cytoplasm);GO:0005791(rough endoplasmic reticulum);GO:0005794(Golgi apparatus);GO:0005829(cytosol);GO:0005887(integral component of plasma membrane);GO:0006707(cholesterol catabolic process);GO:0007158(neuron cell-cell adhesion);GO:0008150…	COG2272(Carboxylesterase)	K12298	bile salt-stimulated lipase	EC:3.1.1.3 3.1.1.13	ngi00100(Steroid biosynthesis);ngi00561(Glycerolipid metabolism);ngi04972(Pancreatic secretion);ngi04975(Fat digestion and absorption)	L8YCH4.1 PF00135.26;COesterase;	-	147	275	270	228	324.04	146.93	115	65	67.03	147.35	4.45	7.73	9.19	6.66	8.76	4.26	3.37	1.52	1.8	3.46	7.36	2.88	1.2227	up	0.01221	1	yes
TRINITY_DN26245_c0_g1	4753	TRINITY_DN26245_c0_g1_i1	protein FAM84A [Sus scrofa]	FAM84A	Protein FAM84A OS=Homo sapiens GN=FAM84A PE=2 SV=2	GO:0003674(molecular_function);GO:0005575(cellular_component);GO:0008150(biological_process)	ENOG4111FA5(Family with sequence similarity 84, member A)	-	-	-	-	Q96KN4.2 PF04970.11;LRAT;	-	324	146	363	217.72	306	159	21	98	132.02	195	3.88	1.83	4.49	2.72	3.59	1.96	0.28	1.24	1.76	2.35	3.3	1.52	1.19828	up	0.032888	1	yes
TRINITY_DN51618_c0_g4	3649	TRINITY_DN51618_c0_g4_i1	PREDICTED: prostaglandin E2 receptor EP2 subtype isoform X1 [Macaca fascicularis]	PTGER2	Prostaglandin E2 receptor EP2 subtype OS=Homo sapiens GN=PTGER2 PE=2 SV=2	GO:0004957(prostaglandin E receptor activity);GO:0005886(plasma membrane);GO:0005887(integral component of plasma membrane);GO:0007186(G-protein coupled receptor signaling pathway);GO:0007189(adenylate cyclase-activating G-protein coupled receptor signaling pathway);GO:0032496(response to lipopolysaccharide);GO:0032570(response to progesterone);GO:0042127(regulation of cell proliferation);GO:0071…	ENOG410XRW9(Receptor)	K04259	prostaglandin E receptor 2	-	mcf04024(cAMP signaling pathway);mcf04080(Neuroactive ligand-receptor interaction);mcf04924(Renin secretion);mcf04750(Inflammatory mediator regulation of TRP channels);mcf05200(Pathways in cancer);mcf05163(Human cytomegalovirus infection)	L5K460.1 PF00001.19;7tm_1;	-	198.8	113.81	93.98	29.28	63.54	29.22	59.93	55.03	40.58	28.57	3.17	1.9	1.55	0.49	0.99	0.48	1.07	0.93	0.72	0.46	1.62	0.73	1.18219	up	0.0412134	1	yes
TRINITY_DN4101_c0_g1	2487	TRINITY_DN4101_c0_g1_i1;TRINITY_DN4101_c0_g1_i2;TRINITY_DN4101_c0_g1_i3;TRINITY_DN4101_c0_g1_i4;TRINITY_DN4101_c0_g1_i5;TRINITY_DN4101_c0_g1_i6;TRINITY_DN4101_c0_g1_i7;TRINITY_DN4101_c0_g1_i8	cytokine-inducible SH2-containing protein [Urocitellus parryii]	Cish	Cytokine-inducible SH2-containing protein OS=Mus musculus GN=Cish PE=1 SV=1	GO:0004860(protein kinase inhibitor activity);GO:0005515(protein binding);GO:0005737(cytoplasm);GO:0005886(plasma membrane);GO:0006469(negative regulation of protein kinase activity);GO:0007205(protein kinase C-activating G-protein coupled receptor signaling pathway);GO:0009968(negative regulation of signal transduction);GO:0019221(cytokine-mediated signaling pathway);GO:0035556(intracellular sig…	ENOG4111V4J(negative regulation of signal transduction)	K04701	cytokine inducible SH2-containing protein	-	ccan04630(Jak-STAT signaling pathway);ccan04917(Prolactin signaling pathway)	G1R5U7.2 PF00017.22;SH2;	-	1434.02	1000.95	886.56	364.75	692.3	392.66	355.7	396.88	298	523.95	48.92	42.19	35.22	19.92	32.03	23.96	17.42	15.7	19.28	18.22	35.66	18.92	1.13912	up	0.00328217	1	yes
TRINITY_DN8691_c0_g1	1527	TRINITY_DN8691_c0_g1_i1;TRINITY_DN8691_c0_g1_i10;TRINITY_DN8691_c0_g1_i11;TRINITY_DN8691_c0_g1_i12;TRINITY_DN8691_c0_g1_i13;TRINITY_DN8691_c0_g1_i14;TRINITY_DN8691_c0_g1_i15;TRINITY_DN8691_c0_g1_i16;TRINITY_DN8691_c0_g1_i17;TRINITY_DN8691_c0_g1_i18;TRINITY_DN8691_c0_g1_i2;TRINITY_DN8691_c0_g1_i20;TRINITY_DN8691_c0_g1_i21;TRINITY_DN8691_c0_g1_i22;TRINITY_DN8691_c0_g1_i23;TRINITY_DN8691_c0_g1_i24;T…	PREDICTED: serine/threonine/tyrosine-interacting-like protein 1 [Nannospalax galili]	STYXL1	Serine/threonine/tyrosine-interacting-like protein 1 OS=Homo sapiens GN=STYXL1 PE=2 SV=1	GO:0005737(cytoplasm);GO:0006470(protein dephosphorylation);GO:0008138(protein tyrosine/serine/threonine phosphatase activity)	COG2453(dual specificity phosphatase)	NA	NA	NA	-	G3V9J5.1 PF00782.18;DSPc;	-	344.59	377.14	420.94	521.09	415.37	190.02	143.79	258.41	238.27	127.62	26.57	29.86	30.49	35.67	27.96	16.44	12.03	19.52	21.25	10.76	30.11	16	1.11039	up	0.00954383	1	yes
TRINITY_DN1373_c0_g1	1700	TRINITY_DN1373_c0_g1_i1;TRINITY_DN1373_c0_g1_i2;TRINITY_DN1373_c0_g1_i3;TRINITY_DN1373_c0_g1_i4;TRINITY_DN1373_c0_g1_i5;TRINITY_DN1373_c0_g1_i6	growth arrest and DNA damage-inducible protein GADD45 gamma isoform X1 [Otolemur garnettii]	GADD45G	Growth arrest and DNA damage-inducible protein GADD45 gamma OS=Homo sapiens GN=GADD45G PE=1 SV=1	GO:0000185(activation of MAPKKK activity);GO:0005634(nucleus);GO:0005737(cytoplasm);GO:0006950(response to stress);GO:0043065(positive regulation of apoptotic process);GO:0046330(positive regulation of JNK cascade);GO:0051726(regulation of cell cycle);GO:1900745(positive regulation of p38MAPK cascade)	ENOG4111FXB(Growth arrest and DNA-damage-inducible, gamma)	K04402	growth arrest and DNA-damage-inducible protein	-	ccan04010(MAPK signaling pathway);ccan04068(FoxO signaling pathway);ccan04110(Cell cycle);ccan04210(Apoptosis);ccan04115(p53 signaling pathway);ccan04218(Cellular senescence);ccan05200(Pathways in cancer);ccan05202(Transcriptional misregulation in cancers);ccan05210(Colorectal cancer);ccan05212(Pancreatic cancer);ccan05225(Hepatocellular carcinoma);ccan05226(Gastric cancer);ccan05214(Glioma);ccan…	H2PSM5.1 PF01248.24;Ribosomal_L7Ae;	-	1596	770	3868.99	2123.09	4235.41	1627.38	541.74	1408.97	377	2324.99	105.8	56.07	287.7	157.98	299.47	121.04	43.29	105.31	30.35	165.02	181.4	93	1.09333	up	0.0378723	1	yes
TRINITY_DN7236_c0_g2	2763	TRINITY_DN7236_c0_g2_i1	GATC [Cricetulus griseus]	Gatc	Glutamyl-tRNA(Gln) amidotransferase subunit C, mitochondrial OS=Mus musculus GN=Gatc PE=1 SV=1	GO:0000166(nucleotide binding);GO:0005524(ATP binding);GO:0005739(mitochondrion);GO:0006412(translation);GO:0006450(regulation of translational fidelity);GO:0016874(ligase activity);GO:0030956(glutamyl-tRNA(Gln) amidotransferase complex);GO:0032543(mitochondrial translation);GO:0050567(glutaminyl-tRNA synthase (glutamine-hydrolyzing) activity);GO:0070681(glutaminyl-tRNAGln biosynthesis via transa…	ENOG4111XXR(Allows the formation of correctly charged Gln-tRNA(Gln) through the transamidation of misacylated Glu-tRNA(Gln) in the mitochondria. The reaction takes place in the presence of glutamine and ATP through an activated gamma-phospho-Glu-tRNA(Gln) (By similarity))	K02435	aspartyl-tRNA(Asn)/glutamyl-tRNA(Gln) amidotransferase subunit C	EC:6.3.5.6 6.3.5.7	rss00970(Aminoacyl-tRNA biosynthesis)	G3I6Q9.1 PF02686.13;Glu-tRNAGln;	-	49.78	76.54	83.68	112.2	45.63	56.17	31.65	21.59	24.26	37.6	1.08	1.75	1.88	2.55	0.97	1.26	0.77	0.5	0.59	0.82	1.65	0.79	1.08307	up	0.0407213	1	yes
TRINITY_DN7655_c0_g1	3990	TRINITY_DN7655_c0_g1_i1;TRINITY_DN7655_c0_g1_i2;TRINITY_DN7655_c0_g1_i3	ribosomal protein S15a, isoform CRA_b [Mus musculus]	RPS15A	40S ribosomal protein S15a OS=Bos taurus GN=RPS15A PE=2 SV=1	GO:0005784(Sec61 translocon complex);GO:0006613(cotranslational protein targeting to membrane);GO:0016021(integral component of membrane)	ENOG410Z6SH(ADP-ribosylation factor-like 6 interacting protein 1)	K02957	small subunit ribosomal protein S15Ae	-	umr03010(Ribosome)	L9KY99.1 PF00410.17;Ribosomal_S8;	-	6761.82	7305.24	23176.3	11838.2	26483.1	8954.73	8541.8	5628.45	7212.9	8518.12	98.56	112.08	348.28	179.3	377.05	134.32	142.09	86.39	117.65	124	223.05	120.89	1.02836	up	0.0199621	1	yes
TRINITY_DN57897_c0_g1	4447	TRINITY_DN57897_c0_g1_i1;TRINITY_DN57897_c0_g1_i10;TRINITY_DN57897_c0_g1_i11;TRINITY_DN57897_c0_g1_i12;TRINITY_DN57897_c0_g1_i13;TRINITY_DN57897_c0_g1_i14;TRINITY_DN57897_c0_g1_i15;TRINITY_DN57897_c0_g1_i16;TRINITY_DN57897_c0_g1_i17;TRINITY_DN57897_c0_g1_i18;TRINITY_DN57897_c0_g1_i19;TRINITY_DN57897_c0_g1_i2;TRINITY_DN57897_c0_g1_i20;TRINITY_DN57897_c0_g1_i21;TRINITY_DN57897_c0_g1_i22;TRINITY_DN5…	sphingosine kinase 1 isoform X1 [Cricetulus griseus]	Sphk1	Sphingosine kinase 1 OS=Mus musculus GN=Sphk1 PE=1 SV=1	GO:0000166(nucleotide binding);GO:0000287(magnesium ion binding);GO:0001568(blood vessel development);GO:0001934(positive regulation of protein phosphorylation);GO:0001956(positive regulation of neurotransmitter secretion);GO:0003677(DNA binding);GO:0003951(NAD+ kinase activity);GO:0005516(calmodulin binding);GO:0005524(ATP binding);GO:0005634(nucleus);GO:0005737(cytoplasm);GO:0005829(cytosol);GO…	COG1597(diacylglycerol kinase)	K04718	sphingosine kinase	EC:2.7.1.91	cge00600(Sphingolipid metabolism);cge04370(VEGF signaling pathway);cge04371(Apelin signaling pathway);cge04020(Calcium signaling pathway);cge04072(Phospholipase D signaling pathway);cge04071(Sphingolipid signaling pathway);cge04666(Fc gamma R-mediated phagocytosis);cge05152(Tuberculosis)	G3HTX9.1 PF00781.22;DAGK_cat;	-	363.87	1408.11	1388.61	1067.98	1528.82	870.49	240.33	268.64	561.94	948.73	6.35	27.56	26.97	20.28	27.98	16.5	5.57	5.23	11.81	18.16	21.83	11.45	1.02468	up	0.0283207	1	yes
TRINITY_DN33631_c0_g1	2283	TRINITY_DN33631_c0_g1_i1	PREDICTED: glypican-3 [Nannospalax galili]	Gpc3	Glypican-3 OS=Mus musculus GN=Gpc3 PE=2 SV=1	GO:0001658(branching involved in ureteric bud morphogenesis);GO:0001822(kidney development);GO:0005515(protein binding);GO:0005576(extracellular region);GO:0005764(lysosome);GO:0005886(plasma membrane);GO:0005887(integral component of plasma membrane);GO:0008285(negative regulation of cell proliferation);GO:0009887(animal organ morphogenesis);GO:0009948(anterior/posterior axis specification);GO:0…	ENOG410XST2(Cell surface proteoglycan that bears heparan sulfate (By similarity))	K08109	glypican 3	-	ngi05205(Proteoglycans in cancer)	A0A0G2KBA2.1 PF01153.17;Glypican;	-	981	765	3629.34	2629.04	3137.82	1799.92	620.77	974.82	1203.38	1379.13	26.57	21.75	101.62	74.45	83.45	50.32	18.8	27.86	36.22	37.52	61.57	34.14	0.957969	up	0.0391753	1	yes
TRINITY_DN6142_c0_g1	4489	TRINITY_DN6142_c0_g1_i1;TRINITY_DN6142_c0_g1_i10;TRINITY_DN6142_c0_g1_i11;TRINITY_DN6142_c0_g1_i12;TRINITY_DN6142_c0_g1_i13;TRINITY_DN6142_c0_g1_i14;TRINITY_DN6142_c0_g1_i15;TRINITY_DN6142_c0_g1_i16;TRINITY_DN6142_c0_g1_i17;TRINITY_DN6142_c0_g1_i18;TRINITY_DN6142_c0_g1_i19;TRINITY_DN6142_c0_g1_i2;TRINITY_DN6142_c0_g1_i20;TRINITY_DN6142_c0_g1_i21;TRINITY_DN6142_c0_g1_i22;TRINITY_DN6142_c0_g1_i23;T…	PREDICTED: uncharacterized protein C6orf201 homolog isoform X1 [Chlorocebus sabaeus]	QtsA-17053	Uncharacterized protein C6orf201 homolog OS=Macaca fascicularis GN=QtsA-17053 PE=2 SV=1	GO:0003674(molecular_function);GO:0005575(cellular_component);GO:0008150(biological_process)	ENOG410ZDAH(Chromosome 6 open reading frame 201)	K13239	Delta3-Delta2-enoyl-CoA isomerase	EC:5.3.3.8	mmu00071(Fatty acid degradation);mmu04146(Peroxisome)	A0A096NKM7.1 PF15023.4;DUF4523;	-	576.49	239.28	187.04	337.6	260.09	182.95	120.51	200.99	121.19	202.94	10.08	4.47	3.43	6.36	5	3.13	2.62	4.2	2.42	3.37	5.87	3.15	0.927974	up	0.0445614	1	yes
TRINITY_DN2513_c2_g1	3986	TRINITY_DN2513_c2_g1_i1;TRINITY_DN2513_c2_g1_i10;TRINITY_DN2513_c2_g1_i11;TRINITY_DN2513_c2_g1_i12;TRINITY_DN2513_c2_g1_i13;TRINITY_DN2513_c2_g1_i2;TRINITY_DN2513_c2_g1_i3;TRINITY_DN2513_c2_g1_i4;TRINITY_DN2513_c2_g1_i5;TRINITY_DN2513_c2_g1_i6;TRINITY_DN2513_c2_g1_i7;TRINITY_DN2513_c2_g1_i8;TRINITY_DN2513_c2_g1_i9	PREDICTED: 3-alpha-hydroxysteroid dehydrogenase-like isoform X2 [Nannospalax galili]	Akr1c9	3-alpha-hydroxysteroid dehydrogenase OS=Rattus norvegicus GN=Akr1c9 PE=1 SV=1	GO:0004032(alditol:NADP+ 1-oxidoreductase activity);GO:0005496(steroid binding);GO:0005737(cytoplasm);GO:0005829(cytosol);GO:0006693(prostaglandin metabolic process);GO:0008106(alcohol dehydrogenase (NADP+) activity);GO:0008202(steroid metabolic process);GO:0008207(C21-steroid hormone metabolic process);GO:0016229(steroid dehydrogenase activity);GO:0016491(oxidoreductase activity);GO:0021766(hipp…	COG0656(reductase)	K00212	20alpha/3alpha-hydroxysteroid dehydrogenase / dihydrodiol dehydrogenase	EC:1.1.1.149 1.1.1.357 1.3.1.20	mcc00140(Steroid hormone biosynthesis);mcc00980(Metabolism of xenobiotics by cytochrome P450)	H0V018.1 PF00248.19;Aldo_ket_red;	-	6511.04	5647.4	8868.99	4960.1	9420.62	6005.94	3112.48	1956.77	3409.61	5183.57	188.11	175.54	260.53	158.63	264.56	189.41	119.47	72.9	131.23	155.43	209.47	133.69	0.881273	up	0.02206	1	yes
TRINITY_DN42188_c0_g1	9438	TRINITY_DN42188_c0_g1_i1;TRINITY_DN42188_c0_g1_i2;TRINITY_DN42188_c0_g1_i3;TRINITY_DN42188_c0_g1_i4;TRINITY_DN42188_c0_g1_i5;TRINITY_DN42188_c0_g1_i6	PREDICTED: anaphase-promoting complex subunit 1 [Jaculus jaculus]	ANAPC1	Anaphase-promoting complex subunit 1 OS=Homo sapiens GN=ANAPC1 PE=1 SV=1	GO:0000090(mitotic anaphase);GO:0005654(nucleoplasm);GO:0005680(anaphase-promoting complex);GO:0005829(cytosol);GO:0031145(anaphase-promoting complex-dependent catabolic process);GO:0043161(proteasome-mediated ubiquitin-dependent protein catabolic process);GO:0051301(cell division);GO:0070979(protein K11-linked ubiquitination)	ENOG410XQ83(Anaphase promoting complex subunit 1)	K03348	anaphase-promoting complex subunit 1	-	ccan04120(Ubiquitin mediated proteolysis);ccan04110(Cell cycle);ccan04114(Oocyte meiosis);ccan04914(Progesterone-mediated oocyte maturation);ccan05166(HTLV-I infection)	G1MVD1.2 PF12859.5;ANAPC1;	-	2482	2261.84	2161.05	2471.28	2104.75	1154.03	1085.75	1443	1179.34	1455.31	20.42	20.42	20.32	21.4	21.06	10.19	10.42	14.79	10.72	12.59	20.72	11.74	0.854203	up	0.00447165	1	yes
TRINITY_DN470_c0_g1	6268	TRINITY_DN470_c0_g1_i1;TRINITY_DN470_c0_g1_i10;TRINITY_DN470_c0_g1_i11;TRINITY_DN470_c0_g1_i12;TRINITY_DN470_c0_g1_i13;TRINITY_DN470_c0_g1_i14;TRINITY_DN470_c0_g1_i15;TRINITY_DN470_c0_g1_i16;TRINITY_DN470_c0_g1_i19;TRINITY_DN470_c0_g1_i2;TRINITY_DN470_c0_g1_i21;TRINITY_DN470_c0_g1_i22;TRINITY_DN470_c0_g1_i23;TRINITY_DN470_c0_g1_i25;TRINITY_DN470_c0_g1_i26;TRINITY_DN470_c0_g1_i3;TRINITY_DN470_c0_g…	PREDICTED: LOW QUALITY PROTEIN: liver carboxylesterase 1-like [Peromyscus maniculatus bairdii]	Ces1	Liver carboxylesterase 1 OS=Mus musculus GN=Ces1 PE=1 SV=1	GO:0005615(extracellular space);GO:0052689(carboxylic ester hydrolase activity)	COG2272(Carboxylesterase)	K01044	carboxylesterase 1	EC:3.1.1.1	ecb00983(Drug metabolism - other enzymes)	F6UN85.1 PF00135.26;COesterase;	-	11379	6192.3	4230.39	2492.36	6805.79	3405.38	2476.95	3519.87	3156.67	4871.95	281.02	139.34	173.87	66.97	395.78	94.76	48.84	80.96	74.93	156.84	211.4	91.27	0.82864	up	0.0337216	1	yes
TRINITY_DN2320_c0_g1	3615	TRINITY_DN2320_c0_g1_i1;TRINITY_DN2320_c0_g1_i10;TRINITY_DN2320_c0_g1_i11;TRINITY_DN2320_c0_g1_i2;TRINITY_DN2320_c0_g1_i3;TRINITY_DN2320_c0_g1_i4;TRINITY_DN2320_c0_g1_i5;TRINITY_DN2320_c0_g1_i6;TRINITY_DN2320_c0_g1_i7;TRINITY_DN2320_c0_g1_i8;TRINITY_DN2320_c0_g1_i9	PREDICTED: oligosaccharyltransferase complex subunit OSTC isoform X1 [Chlorocebus sabaeus]	OSTC	Oligosaccharyltransferase complex subunit OSTC OS=Canis lupus familiaris GN=OSTC PE=1 SV=1	GO:0008250(oligosaccharyltransferase complex);GO:0016021(integral component of membrane)	ENOG4111G0G(Oligosaccharyltransferase complex subunit)	-	-	-	-	F7A064.2 PF04756.11;OST3_OST6;	-	3423.75	3378.59	3117.24	4497.64	4216.39	2182.58	1759.07	1796.23	1692.99	3142.23	106.44	116.06	122.42	170.06	160.39	77.38	73.38	58.34	59.46	106.9	135.07	75.09	0.826447	up	0.010844	1	yes
TRINITY_DN368_c0_g1	4122	TRINITY_DN368_c0_g1_i1;TRINITY_DN368_c0_g1_i2;TRINITY_DN368_c0_g1_i3;TRINITY_DN368_c0_g1_i4;TRINITY_DN368_c0_g1_i5;TRINITY_DN368_c0_g1_i6;TRINITY_DN368_c0_g1_i7;TRINITY_DN368_c0_g1_i8	Suppressor of cytokine signaling 2 [Pteropus alecto]	Socs2	Suppressor of cytokine signaling 2 OS=Mus musculus GN=Socs2 PE=2 SV=1	GO:0001558(regulation of cell growth);GO:0004860(protein kinase inhibitor activity);GO:0005131(growth hormone receptor binding);GO:0005159(insulin-like growth factor receptor binding);GO:0005737(cytoplasm);GO:0006469(negative regulation of protein kinase activity);GO:0007595(lactation);GO:0008269(JAK pathway signal transduction adaptor activity);GO:0009968(negative regulation of signal transducti…	ENOG4111V4J(negative regulation of signal transduction)	K04695	suppressor of cytokine signaling 2	-	oro04630(Jak-STAT signaling pathway);oro04910(Insulin signaling pathway);oro04917(Prolactin signaling pathway);oro04930(Type II diabetes mellitus)	A0A0D9QUN4.1 PF00017.22;SH2;	-	1540	3244.99	2375.64	1936.14	1491	1400.66	1269.12	871.93	1657.73	894.61	37.68	77.64	62.28	50.63	37.46	37.52	35.77	23.28	46.89	22.13	53.14	33.12	0.761244	up	0.0273065	1	yes
TRINITY_DN923_c0_g1	4412	TRINITY_DN923_c0_g1_i1;TRINITY_DN923_c0_g1_i10;TRINITY_DN923_c0_g1_i11;TRINITY_DN923_c0_g1_i12;TRINITY_DN923_c0_g1_i13;TRINITY_DN923_c0_g1_i14;TRINITY_DN923_c0_g1_i15;TRINITY_DN923_c0_g1_i16;TRINITY_DN923_c0_g1_i17;TRINITY_DN923_c0_g1_i18;TRINITY_DN923_c0_g1_i19;TRINITY_DN923_c0_g1_i2;TRINITY_DN923_c0_g1_i20;TRINITY_DN923_c0_g1_i21;TRINITY_DN923_c0_g1_i22;TRINITY_DN923_c0_g1_i23;TRINITY_DN923_c0_…	4-hydroxybenzoate polyprenyltransferase, mitochondrial [Mesocricetus auratus]	Coq2	4-hydroxybenzoate polyprenyltransferase, mitochondrial OS=Mus musculus GN=Coq2 PE=2 SV=2	GO:0002083(4-hydroxybenzoate decaprenyltransferase activity);GO:0004659(prenyltransferase activity);GO:0005739(mitochondrion);GO:0005743(mitochondrial inner membrane);GO:0006071(glycerol metabolic process);GO:0006744(ubiquinone biosynthetic process);GO:0008299(isoprenoid biosynthetic process);GO:0016020(membrane);GO:0016021(integral component of membrane);GO:0016740(transferase activity);GO:00167…	COG0382(Synthesis of 3-octaprenyl-4-hydroxybenzoate (By similarity))	K06125	4-hydroxybenzoate polyprenyltransferase	EC:2.5.1.39	rss00130(Ubiquinone and other terpenoid-quinone biosynthesis)	G1T0N6.1 PF01040.16;UbiA;	-	3303.35	4500.61	3149.78	4019.96	3472.39	2653.45	1873.75	2063.05	2020.52	3069.53	136.99	187.7	144.2	181.75	154.33	117.49	87.67	94.84	103.53	136.34	160.99	107.97	0.648577	up	0.0357291	1	yes

## Sheet: down-regulated genes
Gene_ID	Length	Trans_ID	Annotation	Name	swissprot_description	GO_Term	NOG	KOEntry	KODescription	EC	KEGG_Pathway	Pfam_description	Family	OE_1_count	OE_2_count	OE_3_count	OE_4_count	OE_5_count	OA_1_count	OA_2_count	OA_3_count	OA_4_count	OA_5_count	OE_1_TPM	OE_2_TPM	OE_3_TPM	OE_4_TPM	OE_5_TPM	OA_1_TPM	OA_2_TPM	OA_3_TPM	OA_4_TPM	OA_5_TPM	OE_mean_TPM	OA_mean_TPM	log2FC	regulation	pvalue	FDR	significant
TRINITY_DN3505_c0_g1	5569	TRINITY_DN3505_c0_g1_i1;TRINITY_DN3505_c0_g1_i10;TRINITY_DN3505_c0_g1_i11;TRINITY_DN3505_c0_g1_i12;TRINITY_DN3505_c0_g1_i13;TRINITY_DN3505_c0_g1_i14;TRINITY_DN3505_c0_g1_i15;TRINITY_DN3505_c0_g1_i16;TRINITY_DN3505_c0_g1_i17;TRINITY_DN3505_c0_g1_i18;TRINITY_DN3505_c0_g1_i19;TRINITY_DN3505_c0_g1_i2;TRINITY_DN3505_c0_g1_i20;TRINITY_DN3505_c0_g1_i21;TRINITY_DN3505_c0_g1_i22;TRINITY_DN3505_c0_g1_i23;T…	PREDICTED: pleckstrin homology domain-containing family S member 1 isoform X2 [Nannospalax galili]	Plekhs1	Pleckstrin homology domain-containing family S member 1 OS=Mus musculus GN=Plekhs1 PE=2 SV=2	GO:0003674(molecular_function);GO:0005575(cellular_component);GO:0008150(biological_process)	ENOG410YTCM(pleckstrin homology domain containing, family S member 1)	K04397	caspase 7	EC:3.4.22.60	cmy04210(Apoptosis)	F1S5H9.2 PF00169.27;PH;	-	837	1254.52	634.36	1597.5	535.15	1828.86	1955.97	1203.75	2074.35	823.33	20.13	35.32	27.24	30.39	16.24	48.06	61.03	37.2	46.11	24.8	25.86	43.44	-0.75774	down	0.0478425	1	yes
TRINITY_DN2105_c0_g1	7105	TRINITY_DN2105_c0_g1_i1;TRINITY_DN2105_c0_g1_i10;TRINITY_DN2105_c0_g1_i11;TRINITY_DN2105_c0_g1_i12;TRINITY_DN2105_c0_g1_i13;TRINITY_DN2105_c0_g1_i14;TRINITY_DN2105_c0_g1_i2;TRINITY_DN2105_c0_g1_i3;TRINITY_DN2105_c0_g1_i4;TRINITY_DN2105_c0_g1_i5;TRINITY_DN2105_c0_g1_i6;TRINITY_DN2105_c0_g1_i7;TRINITY_DN2105_c0_g1_i8;TRINITY_DN2105_c0_g1_i9	phosphatidylcholine:ceramide cholinephosphotransferase 2 [Cricetulus griseus]	Sgms2	Phosphatidylcholine:ceramide cholinephosphotransferase 2 OS=Rattus norvegicus GN=Sgms2 PE=1 SV=2	GO:0005887(integral component of plasma membrane);GO:0006686(sphingomyelin biosynthetic process);GO:0030173(integral component of Golgi membrane);GO:0047493(ceramide cholinephosphotransferase activity)	ENOG410XNSC(sphingomyelin synthase)	K04714	shingomyelin synthase	EC:2.7.8.27	ngi00600(Sphingolipid metabolism);ngi04071(Sphingolipid signaling pathway)	G3RA31.1 PF14360.4;PAP2_C;	-	891.32	1315.44	1504.51	1808.76	1436.28	2736.62	1669.52	3575.11	1347.78	2687.56	30.62	25.75	22.29	30.33	18.47	39.85	35.83	84.09	26.12	36.85	25.49	44.55	-0.776923	down	0.0294356	1	yes
TRINITY_DN2261_c2_g1	3069	TRINITY_DN2261_c2_g1_i1;TRINITY_DN2261_c2_g1_i2;TRINITY_DN2261_c2_g1_i3	PREDICTED: serine/threonine-protein phosphatase 2A regulatory subunit B'' subunit gamma isoform X2 [Ursus maritimus]	Ppp2r3c	Serine/threonine-protein phosphatase 2A regulatory subunit B'' subunit gamma OS=Mus musculus GN=Ppp2r3c PE=1 SV=2	GO:0000226(microtubule cytoskeleton organization);GO:0001782(B cell homeostasis);GO:0002759(regulation of antimicrobial humoral response);GO:0005515(protein binding);GO:0005634(nucleus);GO:0005737(cytoplasm);GO:0005794(Golgi apparatus);GO:0005813(centrosome);GO:0005819(spindle);GO:0005829(cytosol);GO:0030865(cortical cytoskeleton organization);GO:0032147(activation of protein kinase activity);GO:…	ENOG410XRBK(Protein phosphatase 2, regulatory subunit B)	K11583	serine/threonine-protein phosphatase 2A regulatory subunit B''	-	mmu03015(mRNA surveillance pathway);mmu04071(Sphingolipid signaling pathway);mmu04151(PI3K-Akt signaling pathway);mmu04152(AMPK signaling pathway);mmu04261(Adrenergic signaling in cardiomyocytes);mmu04728(Dopaminergic synapse);mmu05165(Human papillomavirus infection)	-	-	409.21	473.16	310.17	323.81	253.91	676.44	552.11	574.97	506.88	679.42	36.66	37.44	22.38	24.4	21.26	36.36	39.57	45.02	40.7	41.48	28.43	40.63	-0.784401	down	0.0286412	1	yes
TRINITY_DN5141_c4_g1	6696	TRINITY_DN5141_c4_g1_i1;TRINITY_DN5141_c4_g1_i2;TRINITY_DN5141_c4_g1_i3	PREDICTED: protein-methionine sulfoxide oxidase MICAL2 isoform X4 [Nannospalax galili]	Mical2	Protein-methionine sulfoxide oxidase MICAL2 OS=Mus musculus GN=Mical2 PE=1 SV=1	GO:0003779(actin binding);GO:0004497(monooxygenase activity);GO:0005634(nucleus);GO:0007010(cytoskeleton organization);GO:0010735(positive regulation of transcription via serum response element binding);GO:0016491(oxidoreductase activity);GO:0016709(oxidoreductase activity, acting on paired donors, with incorporation or reduction of molecular oxygen, NAD(P)H as one donor, and incorporation of one…	COG5069(Microtubule associated monoxygenase, calponin and LIM domain containing)	NA	NA	NA	-	E2QX90.2 PF00307.29;CH;	-	1099	1393	625.15	1257.45	452.97	1260.47	2157.99	1291	2358.1	1084.37	11.65	15.52	7.7	14.08	4.88	12.97	24.78	14.51	27.56	12.05	10.77	18.37	-0.824647	down	0.0284255	1	yes
TRINITY_DN4346_c0_g1	11197	TRINITY_DN4346_c0_g1_i1;TRINITY_DN4346_c0_g1_i10;TRINITY_DN4346_c0_g1_i11;TRINITY_DN4346_c0_g1_i12;TRINITY_DN4346_c0_g1_i13;TRINITY_DN4346_c0_g1_i14;TRINITY_DN4346_c0_g1_i15;TRINITY_DN4346_c0_g1_i16;TRINITY_DN4346_c0_g1_i17;TRINITY_DN4346_c0_g1_i18;TRINITY_DN4346_c0_g1_i19;TRINITY_DN4346_c0_g1_i2;TRINITY_DN4346_c0_g1_i20;TRINITY_DN4346_c0_g1_i21;TRINITY_DN4346_c0_g1_i22;TRINITY_DN4346_c0_g1_i23;T…	PREDICTED: filamin-A isoform X1 [Nannospalax galili]	Flna	Filamin-A OS=Mus musculus GN=Flna PE=1 SV=5	GO:0001525(angiogenesis);GO:0001664(G-protein coupled receptor binding);GO:0001837(epithelial to mesenchymal transition);GO:0001974(blood vessel remodeling);GO:0003007(heart morphogenesis);GO:0003779(actin binding);GO:0005080(protein kinase C binding);GO:0005515(protein binding);GO:0005634(nucleus);GO:0005730(nucleolus);GO:0005737(cytoplasm);GO:0005802(trans-Golgi network);GO:0005829(cytosol);GO:…	COG5069(Microtubule associated monoxygenase, calponin and LIM domain containing)	K04437	filamin	-	ngi04010(MAPK signaling pathway);ngi04510(Focal adhesion);ngi05205(Proteoglycans in cancer);ngi05132(Salmonella infection)	F7BGS8.1 PF00307.29;CH;	-	15788.3	31767.6	13014.1	26516.8	10005.7	22250.2	61280.1	18297.4	50877.4	16515.8	176.11	390.41	172.11	320.61	117.12	262.05	767.25	219.53	653.01	200.08	235.27	420.38	-0.875814	down	0.0464195	1	yes
TRINITY_DN2404_c0_g1	3751	TRINITY_DN2404_c0_g1_i1;TRINITY_DN2404_c0_g1_i3;TRINITY_DN2404_c0_g1_i4;TRINITY_DN2404_c0_g1_i5;TRINITY_DN2404_c0_g1_i6;TRINITY_DN2404_c0_g1_i7;TRINITY_DN2404_c0_g1_i8	PREDICTED: tumor necrosis factor alpha-induced protein 2 [Nannospalax galili]	Tnfaip2	Tumor necrosis factor alpha-induced protein 2 OS=Mus musculus GN=Tnfaip2 PE=1 SV=2	GO:0000145(exocyst);GO:0000149(SNARE binding);GO:0006887(exocytosis);GO:0051601(exocyst localization)	COG5173(Exocyst complex component)	NA	NA	NA	-	D3ZYQ3.2 PF06046.11;Sec6;	-	622	681.99	493.17	447.01	342.06	673	1590.43	1243.42	598.53	553	12.25	14.13	9.96	9.32	6.57	13.77	35.67	28.43	13.23	10.94	10.45	20.41	-0.886586	down	0.0210012	1	yes
TRINITY_DN7285_c0_g1	4232	TRINITY_DN7285_c0_g1_i1;TRINITY_DN7285_c0_g1_i10;TRINITY_DN7285_c0_g1_i11;TRINITY_DN7285_c0_g1_i2;TRINITY_DN7285_c0_g1_i3;TRINITY_DN7285_c0_g1_i4;TRINITY_DN7285_c0_g1_i5;TRINITY_DN7285_c0_g1_i6;TRINITY_DN7285_c0_g1_i7;TRINITY_DN7285_c0_g1_i8;TRINITY_DN7285_c0_g1_i9	PREDICTED: transmembrane glycoprotein NMB [Nannospalax galili]	Gpnmb	Transmembrane glycoprotein NMB OS=Rattus norvegicus GN=Gpnmb PE=2 SV=1	GO:0001649(osteoblast differentiation);GO:0001818(negative regulation of cytokine production);GO:0001934(positive regulation of protein phosphorylation);GO:0005178(integrin binding);GO:0005887(integral component of plasma membrane);GO:0007155(cell adhesion);GO:0007165(signal transduction);GO:0007267(cell-cell signaling);GO:0008201(heparin binding);GO:0010469(regulation of receptor activity);GO:00…	ENOG4110Q2V(Glycoprotein (Transmembrane) nmb)	NA	NA	NA	-	G3TNA7.1 PF00801.18;PKD;	-	3324.9	2632.6	3508.34	1631.22	1726.54	3407.61	9733.69	6058.4	2275.07	2112.21	79.9	66.74	87.99	41.05	46.76	84.96	261.21	159.23	60.31	52.18	64.49	123.58	-0.898075	down	0.0419711	1	yes
TRINITY_DN7589_c2_g1	7919	TRINITY_DN7589_c2_g1_i1	protein phosphatase 1L [Ictidomys tridecemlineatus]	PPM1L	Protein phosphatase 1L OS=Homo sapiens GN=PPM1L PE=1 SV=1	GO:0000165(MAPK cascade);GO:0004722(protein serine/threonine phosphatase activity);GO:0005622(intracellular);GO:0006470(protein dephosphorylation);GO:0007178(transmembrane receptor protein serine/threonine kinase signaling pathway);GO:0046872(metal ion binding);GO:0070062(extracellular exosome)	COG0631(Phosphatase)	NA	NA	NA	-	W5LIB8.1 PF00481.19;PP2C;	-	272	718.41	502.85	1133.91	368.11	884.75	2119.62	469.12	1744.89	429.68	1.9	5.26	3.63	8.26	2.52	6.36	16.58	3.46	13.54	3.02	4.31	8.59	-0.968593	down	0.0483344	1	yes
TRINITY_DN1740_c2_g2	5001	TRINITY_DN1740_c2_g2_i1;TRINITY_DN1740_c2_g2_i2	PREDICTED: protein stum homolog isoform X2 [Nannospalax galili]	STUM	Protein stum homolog OS=Homo sapiens GN=STUM PE=2 SV=1	GO:0016021(integral component of membrane)	ENOG4111KZQ(chromosome 1 open reading frame 95)	K10798	poly [ADP-ribose] polymerase	EC:2.4.2.30	tgu03410(Base excision repair);tgu04210(Apoptosis);tgu04217(Necroptosis)	M3ZY02.1 PF15795.3;Spec3;	-	362.06	389	284.33	656.96	340.24	486.08	1547.25	403.27	1177.81	260.14	17.57	7.88	5.7	10.6	3.78	5.68	26.39	16.35	15.63	8.29	9.11	14.47	-0.974197	down	0.0434153	1	yes
TRINITY_DN1790_c0_g1	1575	TRINITY_DN1790_c0_g1_i1;TRINITY_DN1790_c0_g1_i2;TRINITY_DN1790_c0_g1_i3;TRINITY_DN1790_c0_g1_i4;TRINITY_DN1790_c0_g1_i5	protein S100-A6 isoform X1 [Mesocricetus auratus]	S100a6	Protein S100-A6 OS=Mus musculus GN=S100a6 PE=1 SV=3	GO:0001726(ruffle);GO:0005509(calcium ion binding);GO:0005515(protein binding);GO:0005523(tropomyosin binding);GO:0005576(extracellular region);GO:0005634(nucleus);GO:0005635(nuclear envelope);GO:0005737(cytoplasm);GO:0005829(cytosol);GO:0005886(plasma membrane);GO:0008270(zinc ion binding);GO:0015075(ion transmembrane transporter activity);GO:0016020(membrane);GO:0031234(extrinsic component of c…	ENOG410Z6I6(S100 calcium binding protein A6)	-	-	-	-	P30801.2 PF01023.17;S_100;	-	1619	1103.89	564.05	389.65	360.52	749.13	3255.02	2032.69	1094.6	626	212	147.61	78.46	55.71	47.75	105.67	473.37	284.34	164.56	83.65	108.31	222.32	-1.01164	down	0.0419375	1	yes
TRINITY_DN15119_c0_g2	6508	TRINITY_DN15119_c0_g2_i1	E3 ubiquitin-protein ligase NEURL1B [Mus musculus]	Neurl1b	E3 ubiquitin-protein ligase NEURL1B OS=Mus musculus GN=Neurl1b PE=1 SV=1	GO:0005515(protein binding);GO:0005737(cytoplasm);GO:0005769(early endosome);GO:0007219(Notch signaling pathway);GO:0016740(transferase activity);GO:0016874(ligase activity);GO:0046872(metal ion binding);GO:0070086(ubiquitin-dependent endocytosis)	ENOG410ZMNG(protein ubiquitination)	NA	NA	NA	-	S4R1D7.1 PF07177.10;Neuralized;	-	551.03	950.97	673.24	1516.74	382.17	1101.11	3105.28	827	2227	778	4.72	8.55	5.97	13.57	3.21	9.72	29.83	7.49	21.23	6.71	7.2	15	-1.03972	down	0.0235733	1	yes
TRINITY_DN62272_c0_g1	2496	TRINITY_DN62272_c0_g1_i1	PREDICTED: endosialin [Nannospalax galili]	Cd248	Endosialin OS=Mus musculus GN=Cd248 PE=1 SV=1	GO:0005509(calcium ion binding);GO:0005737(cytoplasm);GO:0005886(plasma membrane);GO:0008284(positive regulation of cell proliferation);GO:0016020(membrane);GO:0016021(integral component of membrane);GO:0016477(cell migration);GO:0030246(carbohydrate binding);GO:0048535(lymph node development);GO:0050840(extracellular matrix binding);GO:0060033(anatomical structure regression);GO:2000353(positive…	ENOG410ZKXP(molecule)	NA	NA	NA	-	A0A096MQW4.1 PF00059.19;Lectin_C;	-	528	481.2	110	669.69	102	448.81	1197.05	584.02	1034.68	399	12.89	12.34	2.78	17.1	2.45	11.31	32.71	15.06	28.09	9.79	9.51	19.39	-1.04731	down	0.0424569	1	yes
TRINITY_DN2962_c1_g1	6225	TRINITY_DN2962_c1_g1_i1;TRINITY_DN2962_c1_g1_i2;TRINITY_DN2962_c1_g1_i3;TRINITY_DN2962_c1_g1_i4;TRINITY_DN2962_c1_g1_i5	PREDICTED: NF-kappa-B inhibitor zeta [Nannospalax galili]	Nfkbiz	NF-kappa-B inhibitor zeta OS=Mus musculus GN=Nfkbiz PE=1 SV=1	GO:0003712(transcription cofactor activity);GO:0005634(nucleus);GO:0006357(regulation of transcription by RNA polymerase II)	COG0666(Ankyrin Repeat)	K14242	NF-kappa-B inhibitor zeta	-	ngi05202(Transcriptional misregulation in cancers)	F6QK32.1 PF12796.5;Ank_2;	-	968.59	826.6	398.58	410.66	322.36	554.02	1691.87	2914.56	508.55	335	17.52	15.75	8.07	7.86	5.67	9.98	29.35	47.29	9.79	5.7	10.97	20.42	-1.09285	down	0.0372693	1	yes
TRINITY_DN15452_c0_g2	2508	TRINITY_DN15452_c0_g2_i1;TRINITY_DN15452_c0_g2_i2;TRINITY_DN15452_c0_g2_i3;TRINITY_DN15452_c0_g2_i4;TRINITY_DN15452_c0_g2_i5	PREDICTED: testin isoform X1 [Nannospalax galili]	Tes	Testin OS=Rattus norvegicus GN=Tes PE=1 SV=1	GO:0003723(RNA binding);GO:0005515(protein binding);GO:0005634(nucleus);GO:0005737(cytoplasm);GO:0005829(cytosol);GO:0005886(plasma membrane);GO:0005925(focal adhesion);GO:0008270(zinc ion binding);GO:0008285(negative regulation of cell proliferation);GO:0030054(cell junction);GO:0045296(cadherin binding)	ENOG410XQU0(Scaffold protein that may play a role in cell adhesion, cell spreading and in the reorganization of the actin cytoskeleton. Plays a role in the regulation of cell proliferation. May act as a tumor suppressor)	K04511	prickle	-	lak04310(Wnt signaling pathway)	Q921W7.2 PF00412.20;LIM;	-	1045.98	1457.57	932.48	1649.76	755.36	1438.98	5133.15	896.47	3526.8	993.28	31.16	43.45	25.19	47.61	19.63	40.75	153.23	25.87	105.41	27.65	33.41	70.58	-1.09385	down	0.0190143	1	yes
TRINITY_DN206_c5_g1	1997	TRINITY_DN206_c5_g1_i1;TRINITY_DN206_c5_g1_i2;TRINITY_DN206_c5_g1_i3	LOW QUALITY PROTEIN: zinc finger protein 20-like [Otolemur garnettii]	ZNF558	Zinc finger protein 558 OS=Homo sapiens GN=ZNF558 PE=2 SV=1	GO:0003677(DNA binding);GO:0005575(cellular_component);GO:0005634(nucleus);GO:0006351(transcription, DNA-templated);GO:0006355(regulation of transcription, DNA-templated);GO:0008150(biological_process);GO:0046872(metal ion binding)	-	NA	NA	NA	-	-	zf-C2H2	44	58.93	24.07	41.15	19.97	94.83	92.45	102.31	60	38.52	1.4	1.96	0.79	1.48	0.68	3.17	3.55	3.48	2.36	1.45	1.26	2.8	-1.10092	down	0.0376634	1	yes
TRINITY_DN2815_c2_g1	4273	TRINITY_DN2815_c2_g1_i1;TRINITY_DN2815_c2_g1_i2;TRINITY_DN2815_c2_g1_i3;TRINITY_DN2815_c2_g1_i4;TRINITY_DN2815_c2_g1_i5	hypothetical protein H355_014585 [Colinus virginianus]	ACTA2	Actin, aortic smooth muscle OS=Bos taurus GN=ACTA2 PE=1 SV=1	GO:0005524(ATP binding);GO:0005615(extracellular space);GO:0008217(regulation of blood pressure);GO:0009615(response to virus);GO:0014829(vascular smooth muscle contraction);GO:0019901(protein kinase binding);GO:0030485(smooth muscle contractile fiber);GO:0032982(myosin filament);GO:0070062(extracellular exosome);GO:0072144(glomerular mesangial cell development)	COG5277(Actin-related protein)	K12313	actin, aortic smooth muscle	-	hsa04371(Apelin signaling pathway);hsa04926(Relaxin signaling pathway);hsa04270(Vascular smooth muscle contraction)	A0A0B2VWK9.1 PF00022.17;Actin;	-	8185.09	24914	8914.65	22052	5301.01	19085.8	50740.3	11919	48976.5	11125	213.38	679.93	241.22	597.51	135.76	512.8	1476.42	326.04	1421.74	290.43	373.56	805.49	-1.12133	down	0.0271873	1	yes
TRINITY_DN22945_c0_g2	10344	TRINITY_DN22945_c0_g2_i1	teneurin-3 isoform X2 [Urocitellus parryii]	TENM3	Teneurin-3 OS=Homo sapiens GN=TENM3 PE=2 SV=3	GO:0007156(homophilic cell adhesion via plasma membrane adhesion molecules);GO:0007165(signal transduction);GO:0010976(positive regulation of neuron projection development);GO:0016020(membrane);GO:0016021(integral component of membrane);GO:0030424(axon);GO:0042803(protein homodimerization activity);GO:0046982(protein heterodimerization activity);GO:0048593(camera-type eye morphogenesis);GO:009726…	ENOG410XQQD(Teneurin transmembrane protein)	NA	NA	NA	-	W5PAH4.1 PF06484.10;Ten_N;	-	232	286	256	258	222	311	1395	158	687.17	193	1.23	1.59	1.4	1.42	1.15	1.69	8.27	0.88	4.04	1.03	1.36	3.18	-1.16317	down	0.0334221	1	yes
TRINITY_DN2719_c0_g1	1592	TRINITY_DN2719_c0_g1_i1;TRINITY_DN2719_c0_g1_i2;TRINITY_DN2719_c0_g1_i3;TRINITY_DN2719_c0_g1_i4;TRINITY_DN2719_c0_g1_i5	PREDICTED: NAD(P)H dehydrogenase [quinone] 1 [Nannospalax galili]	Nqo1	NAD(P)H dehydrogenase [quinone] 1 OS=Mus musculus GN=Nqo1 PE=1 SV=3	GO:0003955(NAD(P)H dehydrogenase (quinone) activity);GO:0004784(superoxide dismutase activity);GO:0005737(cytoplasm);GO:0005829(cytosol);GO:0006801(superoxide metabolic process);GO:0006979(response to oxidative stress);GO:0009055(electron transfer activity);GO:0016491(oxidoreductase activity);GO:0030425(dendrite);GO:0042802(identical protein binding);GO:0043025(neuronal cell body);GO:0043066(nega…	COG2249((NAD(P)H dehydrogenase) (Quinone))	K00355	NAD(P)H dehydrogenase (quinone)	EC:1.6.5.2	ngi00130(Ubiquinone and other terpenoid-quinone biosynthesis);ngi05200(Pathways in cancer);ngi05225(Hepatocellular carcinoma);ngi05418(Fluid shear stress and atherosclerosis)	G3I015.1 PF02525.15;Flavodoxin_2;	-	173	147	111	161.83	84	235	344	370.9	392	129	7.7	6.88	4.96	8.16	3.66	10.83	17.11	17.28	23.08	5.67	6.27	14.79	-1.16552	down	0.0144784	1	yes
TRINITY_DN54262_c0_g3	1721	TRINITY_DN54262_c0_g3_i1;TRINITY_DN54262_c0_g3_i2;TRINITY_DN54262_c0_g3_i3	corticosteroid 11-beta-dehydrogenase isozyme 1 [Cricetulus griseus]	Hsd11b1	Corticosteroid 11-beta-dehydrogenase isozyme 1 OS=Rattus norvegicus GN=Hsd11b1 PE=1 SV=2	GO:0003845(11-beta-hydroxysteroid dehydrogenase [NAD(P)] activity);GO:0005496(steroid binding);GO:0005737(cytoplasm);GO:0005789(endoplasmic reticulum membrane);GO:0005791(rough endoplasmic reticulum);GO:0006704(glucocorticoid biosynthetic process);GO:0006706(steroid catabolic process);GO:0006713(glucocorticoid catabolic process);GO:0016020(membrane);GO:0016021(integral component of membrane);GO:0…	COG1028(Dehydrogenase reductase)	K15680	corticosteroid 11-beta-dehydrogenase isozyme 1	EC:1.1.1.146	cge00140(Steroid hormone biosynthesis);cge00980(Metabolism of xenobiotics by cytochrome P450);cge05204(Chemical carcinogenesis)	G3H2M5.1 PF00106.23;adh_short;	-	844	417.01	356.14	337.6	226	507	466	2858.66	526.04	455	43.36	22.28	18.91	17.79	11.35	26.85	26.51	154.13	29.95	23.21	22.74	52.13	-1.17982	down	0.0263359	1	yes
TRINITY_DN4862_c1_g1	1018	TRINITY_DN4862_c1_g1_i1	mCG117709, isoform CRA_a [Mus musculus]	PLA2G12A	Group XIIA secretory phospholipase A2 OS=Homo sapiens GN=PLA2G12A PE=1 SV=1	GO:0004623(phospholipase A2 activity);GO:0005509(calcium ion binding);GO:0005576(extracellular region);GO:0005783(endoplasmic reticulum);GO:0005794(Golgi apparatus);GO:0016042(lipid catabolic process)	ENOG4111HAE(Phospholipase A2, group XIIA)	K01047	secretory phospholipase A2	EC:3.1.1.4	lve00564(Glycerophospholipid metabolism);lve00565(Ether lipid metabolism);lve00590(Arachidonic acid metabolism);lve00591(Linoleic acid metabolism);lve00592(alpha-Linolenic acid metabolism);lve04014(Ras signaling pathway);lve04270(Vascular smooth muscle contraction);lve04972(Pancreatic secretion);lve04975(Fat digestion and absorption)	S9XS51.1 PF06951.9;PLA2G12;	-	100.08	110.57	128.97	197.57	125.68	344.63	114.27	642.77	79.28	336.86	7.67	8.91	10.22	15.91	9.48	27.43	9.74	51.8	6.74	25.81	10.44	24.3	-1.18113	down	0.0354659	1	yes
TRINITY_DN24933_c0_g2	1629	TRINITY_DN24933_c0_g2_i1	PREDICTED: metalloprotease TIKI2 [Nannospalax galili]	Trabd2b	Metalloprotease TIKI2 OS=Mus musculus GN=Trabd2b PE=2 SV=1	GO:0004222(metalloendopeptidase activity);GO:0005887(integral component of plasma membrane);GO:0006508(proteolysis);GO:0017147(Wnt-protein binding);GO:0030178(negative regulation of Wnt signaling pathway);GO:0031301(integral component of organelle membrane);GO:0032461(positive regulation of protein oligomerization);GO:0070062(extracellular exosome);GO:1904808(positive regulation of protein oxidat…	ENOG410ZH8D(TraB domain containing)	-	-	-	-	P0DJQ9.1 PF01963.15;TraB;	-	25	13.01	16	18	2	35.95	25	36	49.96	19	1.02	0.56	0.67	0.77	0.08	1.51	1.14	1.54	2.26	0.78	0.62	1.45	-1.21324	down	0.0453248	1	yes
TRINITY_DN14615_c0_g1	1542	TRINITY_DN14615_c0_g1_i1;TRINITY_DN14615_c0_g1_i2	unnamed protein product [Homo sapiens]	Ptn	Pleiotrophin OS=Mus musculus GN=Ptn PE=1 SV=1	GO:0008083(growth factor activity)	-	NA	NA	NA	-	S9XNI1.1 PF05196.11;PTN_MK_N;	-	361	857	730.38	1353.75	601	1051.38	4650.16	310	2258.31	537	15.74	39.24	32.93	61.83	25.76	47.42	226.39	14.25	109.38	23.48	35.1	84.18	-1.21537	down	0.0363136	1	yes
TRINITY_DN26340_c0_g2	1074	TRINITY_DN26340_c0_g2_i1;TRINITY_DN26340_c0_g2_i2	stromal cell-derived factor 2-like protein 1 [Mus caroli]	Sdf2l1	Stromal cell-derived factor 2-like protein 1 OS=Mus musculus GN=Sdf2l1 PE=1 SV=2	GO:0004169(dolichyl-phosphate-mannose-protein mannosyltransferase activity);GO:0005783(endoplasmic reticulum);GO:0005789(endoplasmic reticulum membrane);GO:0016020(membrane);GO:0034663(endoplasmic reticulum chaperone complex);GO:0034976(response to endoplasmic reticulum stress);GO:0042981(regulation of apoptotic process);GO:0051087(chaperone binding);GO:0051117(ATPase binding);GO:0051787(misfolde…	ENOG410ZBU3(stromal cell-derived factor)	NA	NA	NA	-	E2RJV6.2 PF02815.17;MIR;	-	97	155	78	91	43	119	73	313	359.08	176.82	6.88	11.62	5.86	6.78	3	8.76	5.76	23.35	28.25	12.7	6.83	15.76	-1.2251	down	0.0244745	1	yes
TRINITY_DN19092_c1_g2	5608	TRINITY_DN19092_c1_g2_i1;TRINITY_DN19092_c1_g2_i2	PREDICTED: oxytocin receptor [Nannospalax galili]	Oxtr	Oxytocin receptor OS=Mus musculus GN=Oxtr PE=2 SV=2	GO:0001967(suckling behavior);GO:0001975(response to amphetamine);GO:0001992(regulation of systemic arterial blood pressure by vasopressin);GO:0004930(G-protein coupled receptor activity);GO:0004990(oxytocin receptor activity);GO:0005000(vasopressin receptor activity);GO:0005886(plasma membrane);GO:0005887(integral component of plasma membrane);GO:0005902(microvillus);GO:0005913(cell-cell adheren…	ENOG410XRW9(Receptor)	K04229	oxytocin receptor	-	ngi04020(Calcium signaling pathway);ngi04024(cAMP signaling pathway);ngi04080(Neuroactive ligand-receptor interaction);ngi04921(Oxytocin signaling pathway)	L9KLB3.1 PF00001.19;7tm_1;	-	73	59	149	203	80	242	548.88	116	320	95	0.73	0.62	1.55	2.13	0.79	2.5	6.17	1.23	3.57	0.96	1.16	2.89	-1.24337	down	0.0334629	1	yes
TRINITY_DN60108_c0_g1	4155	TRINITY_DN60108_c0_g1_i1	PREDICTED: blood vessel epicardial substance [Nannospalax galili]	BVES	Blood vessel epicardial substance OS=Homo sapiens GN=BVES PE=1 SV=1	GO:0001921(positive regulation of receptor recycling);GO:0002027(regulation of heart rate);GO:0002244(hematopoietic progenitor cell differentiation);GO:0005198(structural molecule activity);GO:0005923(bicellular tight junction);GO:0008360(regulation of cell shape);GO:0016021(integral component of membrane);GO:0016328(lateral plasma membrane);GO:0030552(cAMP binding);GO:0031253(cell projection mem…	ENOG410ZTIT(Popeye domain containing)	K21108	blood vessel epicardial substance	-	ngi04530(Tight junction)	B8Q0B2.1 PF04831.11;Popeye;	-	46	113	39	110	37	112	286	75	232	83	0.64	1.64	0.56	1.59	0.5	1.6	4.43	1.1	3.57	1.16	0.99	2.37	-1.26351	down	0.0280998	1	yes
TRINITY_DN2233_c0_g1	5153	TRINITY_DN2233_c0_g1_i1;TRINITY_DN2233_c0_g1_i2;TRINITY_DN2233_c0_g1_i3;TRINITY_DN2233_c0_g1_i4;TRINITY_DN2233_c0_g1_i5;TRINITY_DN2233_c0_g1_i6;TRINITY_DN2233_c0_g1_i7;TRINITY_DN2233_c0_g1_i8;TRINITY_DN2233_c0_g1_i9	PREDICTED: microphthalmia-associated transcription factor isoform X1 [Nannospalax galili]	MITF	Microphthalmia-associated transcription factor OS=Homo sapiens GN=MITF PE=1 SV=2	GO:0045944(positive regulation of transcription by RNA polymerase II)	ENOG4110SME(Transcription factor)	K09455	microphthalmia-associated transcription factor	-	ngi04137(Mitophagy - animal);ngi04916(Melanogenesis);ngi04380(Osteoclast differentiation);ngi05200(Pathways in cancer);ngi05202(Transcriptional misregulation in cancers);ngi05218(Melanoma)	A0A0G2K5U8.1 PF15951.3;MITF_TFEB_C_3_N;	bHLH	786.12	724.81	314	881.81	268.98	682.45	3523.38	965.75	1204.2	418.16	9.4	8.81	3.78	10.46	2.96	8.4	45.57	12.06	15.3	4.96	7.08	17.26	-1.26583	down	0.0129605	1	yes
TRINITY_DN9915_c0_g2	1936	TRINITY_DN9915_c0_g2_i1	PREDICTED: alpha-crystallin B chain [Camelus dromedarius]	Cryab	Alpha-crystallin B chain OS=Rattus norvegicus GN=Cryab PE=1 SV=1	GO:0001666(response to hypoxia);GO:0002088(lens development in camera-type eye);GO:0005212(structural constituent of eye lens);GO:0005515(protein binding);GO:0005634(nucleus);GO:0005737(cytoplasm);GO:0005739(mitochondrion);GO:0005794(Golgi apparatus);GO:0005829(cytosol);GO:0005886(plasma membrane);GO:0006457(protein folding);GO:0007021(tubulin complex assembly);GO:0007517(muscle organ development…	ENOG410YERS(Heat shock protein)	K09542	crystallin, alpha B	-	cdk04141(Protein processing in endoplasmic reticulum);cdk04213(Longevity regulating pathway - multiple species)	G7PNS7.1 PF00011.19;HSP20;	-	669.39	508.01	146	168.84	62	232.93	330	1969.97	480.03	604.44	22.04	17.56	4.97	5.82	2	7.92	12.14	68.42	17.56	19.98	10.48	25.2	-1.30028	down	0.0363487	1	yes
TRINITY_DN710_c0_g2	4703	TRINITY_DN710_c0_g2_i3;TRINITY_DN710_c0_g2_i4;TRINITY_DN710_c0_g2_i5;TRINITY_DN710_c0_g2_i6;TRINITY_DN710_c0_g2_i7;TRINITY_DN710_c0_g2_i8;TRINITY_DN710_c0_g2_i9	junctophilin-2 [Mus pahari]	Jph2	Junctophilin-2 OS=Mus musculus GN=Jph2 PE=1 SV=2	GO:0001786(phosphatidylserine binding);GO:0005515(protein binding);GO:0005546(phosphatidylinositol-4,5-bisphosphate binding);GO:0005547(phosphatidylinositol-3,4,5-trisphosphate binding);GO:0005783(endoplasmic reticulum);GO:0005789(endoplasmic reticulum membrane);GO:0005886(plasma membrane);GO:0007204(positive regulation of cytosolic calcium ion concentration);GO:0007275(multicellular organism dev…	COG4642(whole genome shotgun sequence)	NA	NA	NA	-	-	-	382	1282.55	412.93	1131.52	289	1021.06	3201.66	578.03	2761.53	651.41	6.45	22.93	7.26	19.59	5.02	18.38	60.66	10.62	52.24	11.42	12.25	30.66	-1.32116	down	0.0125935	1	yes
TRINITY_DN4710_c1_g1	3267	TRINITY_DN4710_c1_g1_i1	PREDICTED: interleukin-22 receptor subunit alpha-1 [Nannospalax galili]	Il22ra1	Interleukin-22 receptor subunit alpha-1 OS=Mus musculus GN=Il22ra1 PE=2 SV=1	GO:0004896(cytokine receptor activity);GO:0005886(plasma membrane);GO:0016020(membrane);GO:0016021(integral component of membrane);GO:0019221(cytokine-mediated signaling pathway);GO:0042015(interleukin-20 binding);GO:0050829(defense response to Gram-negative bacterium)	ENOG4111CQU(interleukin 22 receptor, alpha 1)	K05138	interleukin 22 receptor alpha 1	-	ngi04630(Jak-STAT signaling pathway);ngi04060(Cytokine-cytokine receptor interaction)	G3HMT7.1 PF09294.8;Interfer-bind;	-	14	69	15	28	10	80	75	33	115	16	0.25	1.3	0.28	0.53	0.18	1.49	1.51	0.63	2.3	0.29	0.51	1.24	-1.32901	down	0.0452865	1	yes
TRINITY_DN2982_c2_g1	3801	TRINITY_DN2982_c2_g1_i1	PREDICTED: protein AHNAK2 [Nannospalax galili]	AHNAK2	Protein AHNAK2 OS=Homo sapiens GN=AHNAK2 PE=1 SV=2	GO:0001778(plasma membrane repair);GO:0005515(protein binding);GO:0005634(nucleus);GO:0005737(cytoplasm);GO:0005886(plasma membrane);GO:0030018(Z disc);GO:0030315(T-tubule);GO:0030659(cytoplasmic vesicle membrane);GO:0042383(sarcolemma);GO:0043034(costamere)	ENOG41116RW(NA)	-	-	-	-	-	-	236	239.51	155.49	212	98	296.79	974.75	462.42	354.81	185.7	3.6	3.83	2.45	3.38	1.47	4.66	16.65	7.45	6.02	2.85	2.95	7.53	-1.32903	down	0.00739378	1	yes
TRINITY_DN13511_c0_g2	1975	TRINITY_DN13511_c0_g2_i1	PREDICTED: HAUS augmin-like complex subunit 3 [Nannospalax galili]	HAUS3	HAUS augmin-like complex subunit 3 OS=Homo sapiens GN=HAUS3 PE=1 SV=1	GO:0005654(nucleoplasm);GO:0005739(mitochondrion);GO:0005813(centrosome);GO:0051225(spindle assembly);GO:0070652(HAUS complex)	ENOG4111N2F(HAUS augmin-like complex subunit 3)	NA	NA	NA	-	-	-	43.81	33.29	11.82	14.78	3.39	27.09	17.93	81.14	35.2	99.84	1.41	1.12	0.39	0.5	0.11	0.9	0.64	2.75	1.26	3.22	0.71	1.75	-1.34144	down	0.0459898	1	yes
TRINITY_DN1606_c0_g1	3429	TRINITY_DN1606_c0_g1_i1;TRINITY_DN1606_c0_g1_i10;TRINITY_DN1606_c0_g1_i11;TRINITY_DN1606_c0_g1_i12;TRINITY_DN1606_c0_g1_i13;TRINITY_DN1606_c0_g1_i15	PREDICTED: nuclear receptor subfamily 1 group D member 1 isoform X1 [Nannospalax galili]	Nr1d1	Nuclear receptor subfamily 1 group D member 1 OS=Mus musculus GN=Nr1d1 PE=1 SV=1	GO:0000122(negative regulation of transcription by RNA polymerase II);GO:0000790(nuclear chromatin);GO:0000976(transcription regulatory region sequence-specific DNA binding);GO:0000977(RNA polymerase II regulatory region sequence-specific DNA binding);GO:0000978(RNA polymerase II proximal promoter sequence-specific DNA binding);GO:0001046(core promoter sequence-specific DNA binding);GO:0001222(tr…	ENOG410ZPPI(nuclear receptor subfamily 1, group d, member 1)	K03728	nuclear receptor subfamily 1 group D member 1	-	ngi04710(Circadian rhythm)	Q3UV55.1 PF00104.28;Hormone_recep;	THR-like	85.5	262.71	845.43	443.17	419.45	1147.58	1703.71	857.86	1064.88	673.56	1.89	6.09	19.38	10.23	9.15	26.19	42.36	20.02	26.39	14.89	9.35	25.97	-1.37076	down	0.00590568	1	yes
TRINITY_DN4666_c0_g1	660	TRINITY_DN4666_c0_g1_i1;TRINITY_DN4666_c0_g1_i2;TRINITY_DN4666_c0_g1_i3	thioredoxin domain-containing protein 16 isoform X1 [Balaenoptera acutorostrata scammoni]	TXNDC16	Thioredoxin domain-containing protein 16 OS=Homo sapiens GN=TXNDC16 PE=1 SV=4	GO:0005788(endoplasmic reticulum lumen);GO:0045454(cell redox homeostasis);GO:0070062(extracellular exosome)	-	-	-	-	-	-	-	9	13.43	3	16.13	1	29.5	10	30	26	16	1.93	2.94	1.02	3.34	0.41	7.28	2.79	8.34	7.76	2.52	1.93	5.74	-1.47786	down	0.0393187	1	yes
TRINITY_DN5213_c0_g1	2605	TRINITY_DN5213_c0_g1_i1;TRINITY_DN5213_c0_g1_i2;TRINITY_DN5213_c0_g1_i3;TRINITY_DN5213_c0_g1_i4;TRINITY_DN5213_c0_g1_i5;TRINITY_DN5213_c0_g1_i6;TRINITY_DN5213_c0_g1_i7;TRINITY_DN5213_c0_g1_i8	envelope [Mus musculus castaneus]	env	Envelope glycoprotein OS=Feline endogenous virus ECE1 GN=env PE=3 SV=1	GO:0042802(identical protein binding)	ENOG41115RF(Envelope)	K05030	calcium-activated chloride channel regulator 3/4	-	ccan04924(Renin secretion);ccan04972(Pancreatic secretion)	P03385.1 PF00429.17;TLV_coat;	-	124.75	108.85	38.98	219.33	41.4	498.4	91.81	67.48	675.41	78.19	6.34	5.9	1.93	9.19	2.04	19.23	6.3	4.63	29.76	3.34	5.08	12.65	-1.48743	down	0.034587	1	yes
TRINITY_DN2394_c3_g1	3896	TRINITY_DN2394_c3_g1_i1;TRINITY_DN2394_c3_g1_i2;TRINITY_DN2394_c3_g1_i3	PREDICTED: R-spondin-3 [Nannospalax galili]	RSPO3	R-spondin-3 OS=Homo sapiens GN=RSPO3 PE=1 SV=1	GO:0001525(angiogenesis);GO:0005109(frizzled binding);GO:0005576(extracellular region);GO:0008201(heparin binding);GO:0060670(branching involved in labyrinthine layer morphogenesis);GO:0090263(positive regulation of canonical Wnt signaling pathway)	COG1404(peptidase (S8 and S53, subtilisin, kexin, sedolisin)	NA	NA	NA	-	U3KAF3.1 PF15913.3;Furin-like_2;	-	66	340	108	616.57	61	271.19	1423	113	1162.43	158	1.04	5.44	1.7	9.88	0.91	4.34	25.31	1.84	19.91	2.48	3.79	10.78	-1.49013	down	0.0418753	1	yes
TRINITY_DN36036_c0_g2	2886	TRINITY_DN36036_c0_g2_i1	myopalladin [Castor canadensis]	MYPN	Myopalladin OS=Homo sapiens GN=MYPN PE=1 SV=2	GO:0017124(SH3 domain binding);GO:0030018(Z disc);GO:0045214(sarcomere organization);GO:0051371(muscle alpha-actinin binding)	ENOG41103YT(palladin, cytoskeletal associated protein)	NA	NA	NA	-	M3YKM9.1 PF07679.14;I-set;	-	29.06	29	15	22	17	17	51	163.45	51	35	0.6	0.63	0.32	0.48	0.35	0.36	1.18	3.57	1.17	0.73	0.48	1.4	-1.5319	down	0.0144582	1	yes
TRINITY_DN57291_c1_g2	2808	TRINITY_DN57291_c1_g2_i1;TRINITY_DN57291_c1_g2_i2;TRINITY_DN57291_c1_g2_i3;TRINITY_DN57291_c1_g2_i4;TRINITY_DN57291_c1_g2_i5;TRINITY_DN57291_c1_g2_i6;TRINITY_DN57291_c1_g2_i7;TRINITY_DN57291_c1_g2_i8	PREDICTED: vomeronasal type-1 receptor 54-like [Nannospalax galili]	Vmn1r43	Vomeronasal type-1 receptor 43 OS=Mus musculus GN=Vmn1r43 PE=2 SV=1	GO:0004930(G-protein coupled receptor activity);GO:0005886(plasma membrane);GO:0007165(signal transduction);GO:0007186(G-protein coupled receptor signaling pathway);GO:0007606(sensory perception of chemical stimulus);GO:0016020(membrane);GO:0016021(integral component of membrane);GO:0016503(pheromone receptor activity);GO:0019236(response to pheromone)	ENOG4111941(vomeronasal 1 receptor)	NA	NA	NA	-	Q8VIC9.1 PF03402.12;V1R;	-	18	157	38	147.56	25	181	391.05	20	395.57	52	0.57	6.09	1.82	5.98	1.4	6.84	15.84	0.88	17.5	1.87	3.17	8.59	-1.53331	down	0.046985	1	yes
TRINITY_DN14118_c0_g1	1901	TRINITY_DN14118_c0_g1_i1;TRINITY_DN14118_c0_g1_i2	protein Wnt-2 isoform X1 [Meriones unguiculatus]	Wnt2	Protein Wnt-2 OS=Mus musculus GN=Wnt2 PE=2 SV=2	GO:0001938(positive regulation of endothelial cell proliferation);GO:0002053(positive regulation of mesenchymal cell proliferation);GO:0003674(molecular_function);GO:0005109(frizzled binding);GO:0005125(cytokine activity);GO:0005615(extracellular space);GO:0005737(cytoplasm);GO:0005886(plasma membrane);GO:0007267(cell-cell signaling);GO:0008284(positive regulation of cell proliferation);GO:001046…	ENOG410XQZ1(Ligand for members of the frizzled family of seven transmembrane receptors (By similarity))	K00182	wingless-type MMTV integration site family, member 2	-	rno04310(Wnt signaling pathway);rno04390(Hippo signaling pathway);rno04150(mTOR signaling pathway);rno04550(Signaling pathways regulating pluripotency of stem cells);rno04916(Melanogenesis);rno05200(Pathways in cancer);rno05205(Proteoglycans in cancer);rno05225(Hepatocellular carcinoma);rno05226(Gastric cancer);rno05217(Basal cell carcinoma);rno05224(Breast cancer);rno04934(Cushing syndrome);rno0…	S9YG70.1 PF00110.17;wnt;	-	89	45	19	88	15	20	414	119	105	51	3.02	1.63	0.66	3.1	0.5	0.7	15.58	4.24	3.97	1.72	1.78	5.24	-1.54943	down	0.0356033	1	yes
TRINITY_DN20732_c0_g1	1553	TRINITY_DN20732_c0_g1_i1	PREDICTED: aryl-hydrocarbon-interacting protein-like 1 [Nannospalax galili]	Aipl1	Aryl-hydrocarbon-interacting protein-like 1 OS=Rattus norvegicus GN=Aipl1 PE=2 SV=1	GO:0001895(retina homeostasis);GO:0001917(photoreceptor inner segment);GO:0001918(farnesylated protein binding);GO:0003674(molecular_function);GO:0005575(cellular_component);GO:0005634(nucleus);GO:0005654(nucleoplasm);GO:0005737(cytoplasm);GO:0005829(cytosol);GO:0007601(visual perception);GO:0007603(phototransduction, visible light);GO:0008150(biological_process);GO:0018343(protein farnesylation)…	ENOG410YGYV(aryl hydrocarbon receptor interacting)	K17767	AH receptor-interacting protein	-	ngi04934(Cushing syndrome)	I6L993.1 PF00254.26;FKBP_C;	-	16	12	1	25	10	42	7	99	19	17	0.69	0.54	0.04	1.13	0.42	1.88	0.34	4.51	0.91	0.74	0.56	1.68	-1.55433	down	0.0405129	1	yes
TRINITY_DN56289_c1_g1	3678	TRINITY_DN56289_c1_g1_i1	PREDICTED: short transient receptor potential channel 4 isoform X1 [Nannospalax galili]	TRPC4	Short transient receptor potential channel 4 OS=Homo sapiens GN=TRPC4 PE=1 SV=1	GO:0005262(calcium channel activity);GO:0005515(protein binding);GO:0005886(plasma membrane);GO:0005887(integral component of plasma membrane);GO:0005901(caveola);GO:0005911(cell-cell junction);GO:0006816(calcium ion transport);GO:0006828(manganese ion transport);GO:0008013(beta-catenin binding);GO:0009986(cell surface);GO:0014051(gamma-aminobutyric acid secretion);GO:0015279(store-operated calci…	ENOG410XQ0Y(Transient receptor potential cation channel subfamily C member)	K04967	transient receptor potential cation channel subfamily C member 4	-	ngi04360(Axon guidance)	F6T8R9.1 PF00520.29;Ion_trans;	-	33	37	21	45	24	46	227	24	138	19	0.52	0.61	0.34	0.74	0.37	0.75	4.02	0.4	2.43	0.3	0.52	1.58	-1.55913	down	0.0229452	1	yes
TRINITY_DN9663_c2_g1	1836	TRINITY_DN9663_c2_g1_i1;TRINITY_DN9663_c2_g1_i2	ankyrin repeat and SOCS box protein 10 isoform X2 [Equus caballus]	Asb10	Ankyrin repeat and SOCS box protein 10 OS=Mus musculus GN=Asb10 PE=2 SV=1	GO:0005634(nucleus);GO:0005737(cytoplasm);GO:0035556(intracellular signal transduction)	COG0666(Ankyrin Repeat)	NA	NA	NA	-	-	-	11	15	6	12	5	36	32	46	19	8	0.39	0.55	0.22	1.36	0.17	3.06	2.07	1.7	1.88	0.28	0.54	1.8	-1.56746	down	0.0154651	1	yes
TRINITY_DN63883_c0_g1	3814	TRINITY_DN63883_c0_g1_i1	PREDICTED: P2Y purinoceptor 1 [Peromyscus maniculatus bairdii]	P2RY1	P2Y purinoceptor 1 OS=Bos taurus GN=P2RY1 PE=2 SV=1	GO:0005886(plasma membrane);GO:0007200(phospholipase C-activating G-protein coupled receptor signaling pathway);GO:0009986(cell surface);GO:0016021(integral component of membrane);GO:0030168(platelet activation);GO:0035589(G-protein coupled purinergic nucleotide receptor signaling pathway);GO:0043270(positive regulation of ion transport);GO:0045028(G-protein coupled purinergic nucleotide receptor…	ENOG410Z2ZK(Purinergic receptor P2Y, G-protein coupled, 1)	K04270	purinergic receptor P2Y, G protein-coupled, 1	-	cge04015(Rap1 signaling pathway);cge04080(Neuroactive ligand-receptor interaction);cge04611(Platelet activation);cge04742(Taste transduction)	G7NZL4.1 PF00001.19;7tm_1;	-	40	37	41	91	28	48	385.08	35	225.75	43	0.61	0.59	0.64	1.44	0.42	0.75	6.55	0.56	3.81	0.66	0.74	2.47	-1.68533	down	0.0169711	1	yes
TRINITY_DN16261_c0_g1	1051	TRINITY_DN16261_c0_g1_i1;TRINITY_DN16261_c0_g1_i2	PREDICTED: MAM and LDL-receptor class A domain-containing protein C10orf112 homolog [Chrysochloris asiatica]	MALRD1	MAM and LDL-receptor class A domain-containing protein 1 OS=Homo sapiens GN=MALRD1 PE=1 SV=4	GO:0005737(cytoplasm);GO:0016021(integral component of membrane);GO:0042632(cholesterol homeostasis);GO:0070858(negative regulation of bile acid biosynthetic process)	-	NA	NA	NA	-	-	-	10	6	13	36.15	3.72	83.66	33.47	28.67	20.27	57.38	1.07	0.91	0.98	5.5	0.62	11	4.7	3.4	2.57	8.4	1.82	6.01	-1.70221	down	0.0102891	1	yes
TRINITY_DN41176_c1_g2	3092	TRINITY_DN41176_c1_g2_i1	PREDICTED: transmembrane protein 200A [Nannospalax galili]	Tmem200a	Transmembrane protein 200A OS=Mus musculus GN=Tmem200a PE=1 SV=1	GO:0003674(molecular_function);GO:0005575(cellular_component);GO:0008150(biological_process);GO:0016020(membrane);GO:0016021(integral component of membrane)	ENOG41106JF(Transmembrane protein 200A)	-	-	-	-	B2RUN2.1 PF10177.7;DUF2371;	-	3	21	23	39	16	56	93.05	7	131	45	0.06	0.42	0.46	0.78	0.3	1.11	2	0.14	2.79	0.87	0.4	1.38	-1.72409	down	0.0181838	1	yes
TRINITY_DN51290_c0_g1	3445	TRINITY_DN51290_c0_g1_i1;TRINITY_DN51290_c0_g1_i10;TRINITY_DN51290_c0_g1_i11;TRINITY_DN51290_c0_g1_i12;TRINITY_DN51290_c0_g1_i13;TRINITY_DN51290_c0_g1_i14;TRINITY_DN51290_c0_g1_i2;TRINITY_DN51290_c0_g1_i3;TRINITY_DN51290_c0_g1_i4;TRINITY_DN51290_c0_g1_i5;TRINITY_DN51290_c0_g1_i6;TRINITY_DN51290_c0_g1_i7;TRINITY_DN51290_c0_g1_i8;TRINITY_DN51290_c0_g1_i9	PREDICTED: condensin complex subunit 3 [Peromyscus maniculatus bairdii]	NCAPG	Condensin complex subunit 3 OS=Homo sapiens GN=NCAPG PE=1 SV=1	GO:0000793(condensed chromosome);GO:0005737(cytoplasm);GO:0007076(mitotic chromosome condensation)	COG5218(Non-SMC condensin I complex subunit G)	NA	NA	NA	-	G1SRQ7.2 PF12719.5;Cnd3;	-	38.8	44	176.68	289	232.04	118.12	627.37	40	1596.54	309.78	1.44	0.83	6.66	9.54	7.38	5.56	41.94	1.57	74.58	14.58	5.17	27.65	-1.77014	down	0.0249268	1	yes
TRINITY_DN2810_c0_g1	770	TRINITY_DN2810_c0_g1_i1;TRINITY_DN2810_c0_g1_i2;TRINITY_DN2810_c0_g1_i3;TRINITY_DN2810_c0_g1_i4	PREDICTED: protein S100-B isoform X1 [Hipposideros armiger]	S100b	Protein S100-B OS=Mus musculus GN=S100b PE=1 SV=2	GO:0001726(ruffle);GO:0005102(receptor binding);GO:0005509(calcium ion binding);GO:0005576(extracellular region);GO:0005615(extracellular space);GO:0005634(nucleus);GO:0005737(cytoplasm);GO:0006112(energy reserve metabolic process);GO:0006874(cellular calcium ion homeostasis);GO:0007611(learning or memory);GO:0007613(memory);GO:0008270(zinc ion binding);GO:0008284(positive regulation of cell prol…	ENOG41127J0(S100 calcium binding protein)	-	-	-	-	F7I6P1.1 PF00036.30;EF-hand_1;	-	46.86	28	8	26	12	14	13	346.81	14	16	18.3	16.48	3.89	13.13	4.48	7.4	6.42	159.92	8.1	6.7	11.26	37.71	-1.78887	down	0.0464928	1	yes
TRINITY_DN13347_c0_g1	2870	TRINITY_DN13347_c0_g1_i1;TRINITY_DN13347_c0_g1_i2	cadherin-8 isoform X2 [Pan paniscus]	Cdh8	Cadherin-8 OS=Rattus norvegicus GN=Cdh8 PE=1 SV=1	GO:0005509(calcium ion binding);GO:0005886(plasma membrane);GO:0007156(homophilic cell adhesion via plasma membrane adhesion molecules);GO:0016021(integral component of membrane)	ENOG410XQHI(Cadherins are calcium dependent cell adhesion proteins (By similarity))	NA	NA	NA	-	H2QB90.1 PF00028.15;Cadherin;	-	23	22	7	67	9	33	166	28	164.46	28	0.48	0.49	0.15	1.49	0.19	0.72	3.96	0.63	3.89	0.6	0.56	1.96	-1.79121	down	0.0159397	1	yes
TRINITY_DN17229_c0_g3	2990	TRINITY_DN17229_c0_g3_i1	aquaporin-3 [Microtus ochrogaster]	AQP3	Aquaporin-3 OS=Bos taurus GN=AQP3 PE=2 SV=1	GO:0002684(positive regulation of immune system process);GO:0005634(nucleus);GO:0005737(cytoplasm);GO:0005887(integral component of plasma membrane);GO:0005911(cell-cell junction);GO:0009992(cellular water homeostasis);GO:0015204(urea transmembrane transporter activity);GO:0015250(water channel activity);GO:0015254(glycerol channel activity);GO:0015793(glycerol transport);GO:0016323(basolateral p…	COG0580(Channel that permits osmotically driven movement of water in both directions. It is involved in the osmoregulation and in the maintenance of cell turgor during volume expansion in rapidly growing cells. It mediates rapid entry or exit of water in response to abrupt changes in osmolarity (By similarity))	K09876	aquaporin-3	-	ngi04962(Vasopressin-regulated water reabsorption)	A0A0D9RC87.1 PF00230.18;MIP;	-	272.75	140.01	93.46	135.73	144.1	138.47	193.27	2085.85	122.77	165.04	5.43	2.92	1.92	2.82	2.81	2.84	4.3	43.82	2.71	3.3	3.18	11.39	-1.80005	down	0.0126525	1	yes
TRINITY_DN10884_c0_g1	915	TRINITY_DN10884_c0_g1_i1;TRINITY_DN10884_c0_g1_i2	PREDICTED: C-C motif chemokine 14 [Nannospalax galili]	CCL3	C-C motif chemokine 3 OS=Bos taurus GN=CCL3 PE=3 SV=1	GO:0002548(monocyte chemotaxis);GO:0005615(extracellular space);GO:0006954(inflammatory response);GO:0007186(G-protein coupled receptor signaling pathway);GO:0008009(chemokine activity);GO:0030593(neutrophil chemotaxis);GO:0043547(positive regulation of GTPase activity);GO:0048020(CCR chemokine receptor binding);GO:0048247(lymphocyte chemotaxis);GO:0050729(positive regulation of inflammatory resp…	ENOG410ZD2W(chemokine (C-C motif) ligand 14)	K21092	C-C motif chemokine 14	-	ngi04060(Cytokine-cytokine receptor interaction);ngi04062(Chemokine signaling pathway)	G5B741.1 PF00048.18;IL8;	-	65	16	17	42	15	33	36	337	55	71	5.89	1.52	1.59	4	1.34	3.11	3.63	32.08	5.53	6.41	2.87	10.15	-1.81006	down	0.012443	1	yes
TRINITY_DN1274_c0_g1	3797	TRINITY_DN1274_c0_g1_i1;TRINITY_DN1274_c0_g1_i2;TRINITY_DN1274_c0_g1_i3;TRINITY_DN1274_c0_g1_i4;TRINITY_DN1274_c0_g1_i5;TRINITY_DN1274_c0_g1_i6;TRINITY_DN1274_c0_g1_i7;TRINITY_DN1274_c0_g1_i8	PREDICTED: retinal dehydrogenase 2 isoform X3 [Nannospalax galili]	ALDH1A2	Retinal dehydrogenase 2 OS=Homo sapiens GN=ALDH1A2 PE=1 SV=3	GO:0001568(blood vessel development);GO:0001758(retinal dehydrogenase activity);GO:0001936(regulation of endothelial cell proliferation);GO:0003007(heart morphogenesis);GO:0004028(3-chloroallyl aldehyde dehydrogenase activity);GO:0004029(aldehyde dehydrogenase (NAD) activity);GO:0005737(cytoplasm);GO:0008284(positive regulation of cell proliferation);GO:0008285(negative regulation of cell prolife…	COG1012(Dehydrogenase)	K07249	retinal dehydrogenase	EC:1.2.1.36	ngi00830(Retinol metabolism)	Q9I8W8.1 PF00171.20;Aldedh;	-	203	358.8	323	1921.7	278	890.23	6459.13	311	2865.68	258	5.48	10.58	9.17	54.84	7.31	25.59	200.59	9.05	86.93	7.19	17.48	65.87	-1.87216	down	0.0147725	1	yes
TRINITY_DN1393_c1_g1	3864	TRINITY_DN1393_c1_g1_i1;TRINITY_DN1393_c1_g1_i2	PREDICTED: potassium voltage-gated channel subfamily G member 1 [Nannospalax galili]	Kcng1	Potassium voltage-gated channel subfamily G member 1 OS=Rattus norvegicus GN=Kcng1 PE=1 SV=1	GO:0005249(voltage-gated potassium channel activity);GO:0005251(delayed rectifier potassium channel activity);GO:0005886(plasma membrane);GO:0006813(potassium ion transport);GO:0008076(voltage-gated potassium channel complex);GO:0016021(integral component of membrane);GO:0051260(protein homooligomerization);GO:0071805(potassium ion transmembrane transport);GO:1902259(regulation of delayed rectifi…	COG1226(PotAssium voltage-gated channel)	NA	NA	NA	-	M3Z1H2.1 PF00520.29;Ion_trans;	-	19	195	37	228.42	18	164	879.77	80	554.42	67	0.3	3.13	0.6	3.71	0.27	2.63	15.18	1.31	9.54	1.03	1.6	5.94	-1.92707	down	0.0171626	1	yes
TRINITY_DN3733_c2_g1	2277	TRINITY_DN3733_c2_g1_i1;TRINITY_DN3733_c2_g1_i2	unnamed protein product, partial [Gulo gulo]	CA8	Carbonic anhydrase-related protein OS=Homo sapiens GN=CA8 PE=1 SV=3	GO:0004089(carbonate dehydratase activity);GO:0005515(protein binding);GO:0005737(cytoplasm);GO:0006730(one-carbon metabolic process);GO:0008270(zinc ion binding);GO:0048015(phosphatidylinositol-mediated signaling)	COG3338(Carbonic anhydrase)	K01672	carbonic anhydrase	EC:4.2.1.1	hsa00910(Nitrogen metabolism)	F6WSY1.1 PF00194.19;Carb_anhydrase;	-	15	73	60.08	750.42	66	650	568.04	53	2136.32	71	0.48	2.1	1.8	21.67	1.82	18.91	17.89	1.69	65.9	2.02	5.57	21.28	-1.9334	down	0.0388132	1	yes
TRINITY_DN55473_c0_g2	2243	TRINITY_DN55473_c0_g2_i1;TRINITY_DN55473_c0_g2_i2	PREDICTED: gamma-2-syntrophin isoform X2 [Nannospalax galili]	Sntg2	Gamma-2-syntrophin OS=Mus musculus GN=Sntg2 PE=2 SV=1	GO:0003779(actin binding);GO:0005198(structural molecule activity);GO:0005737(cytoplasm);GO:0005856(cytoskeleton);GO:0005886(plasma membrane);GO:0016020(membrane);GO:0030165(PDZ domain binding);GO:0097109(neuroligin family protein binding)	ENOG410XQXQ(syntrophin, gamma)	K06092	InaD-like protein	-	aam04530(Tight junction)	Q925E0.1 PF00595.22;PDZ;	-	9	32	22	39	10	47	149	32	154.06	32	0.25	0.93	0.72	1.24	0.27	1.34	5.58	0.93	4.84	1.23	0.68	2.78	-1.94311	down	0.00356779	1	yes
TRINITY_DN35947_c0_g1	4898	TRINITY_DN35947_c0_g1_i1	PREDICTED: leucine-rich repeat-containing protein 55 [Nannospalax galili]	LRRC55	Leucine-rich repeat-containing protein 55 OS=Homo sapiens GN=LRRC55 PE=1 SV=2	GO:0007409(axonogenesis)	COG4886(leucine Rich Repeat)	K04174	apelin receptor	-	fch04371(Apelin signaling pathway);fch04080(Neuroactive ligand-receptor interaction)	J9NZX4.1 PF01462.16;LRRNT;	-	34	24	7	104	6	74	98	293	156	35	0.39	0.29	0.08	1.26	0.07	0.88	1.27	3.59	2.01	0.41	0.42	1.63	-1.98106	down	0.00897355	1	yes
TRINITY_DN11345_c0_g2	1981	TRINITY_DN11345_c0_g2_i1;TRINITY_DN11345_c0_g2_i2	mKIAA4039 protein, partial [Mus musculus]	Spock3	Testican-3 OS=Mus musculus GN=Spock3 PE=2 SV=2	GO:0004857(enzyme inhibitor activity);GO:0005509(calcium ion binding);GO:0005539(glycosaminoglycan binding);GO:0005576(extracellular region);GO:0005615(extracellular space);GO:0007165(signal transduction);GO:0008191(metalloendopeptidase inhibitor activity);GO:0010466(negative regulation of peptidase activity);GO:0010951(negative regulation of endopeptidase activity);GO:0019800(peptide cross-linki…	ENOG410Y6A8(peptide cross-linking via chondroitin 4-sulfate glycosaminoglycan)	NA	NA	NA	-	F7FCP3.1 PF10591.7;SPARC_Ca_bdg;	-	11	45	10	14	15	43	186	0	124	2	0.35	1.51	0.34	0.47	0.48	1.42	6.68	0	4.41	0.07	0.63	2.52	-1.98502	down	0.0470987	1	yes
TRINITY_DN17801_c0_g1	2901	TRINITY_DN17801_c0_g1_i1	soluble VEGFR3 variant 1 [Homo sapiens]	Flt4	Vascular endothelial growth factor receptor 3 OS=Mus musculus GN=Flt4 PE=1 SV=1	GO:0000166(nucleotide binding);GO:0001525(angiogenesis);GO:0001570(vasculogenesis);GO:0001934(positive regulation of protein phosphorylation);GO:0001938(positive regulation of endothelial cell proliferation);GO:0001944(vasculature development);GO:0001945(lymph vessel development);GO:0001946(lymphangiogenesis);GO:0002040(sprouting angiogenesis);GO:0003016(respiratory system process);GO:0004672(pro…	COG0515(Serine Threonine protein kinase)	K05097	FMS-like tyrosine kinase 4	EC:2.7.10.1	mmu04014(Ras signaling pathway);mmu04015(Rap1 signaling pathway);mmu04010(MAPK signaling pathway);mmu04151(PI3K-Akt signaling pathway);mmu04510(Focal adhesion);mmu05200(Pathways in cancer);mmu05224(Breast cancer)	Q91ZT1.1 PF07679.14;I-set;	-	5	27	20	102.89	17.95	35.95	379.86	11	225.97	5.42	0.1	0.58	0.43	2.21	0.36	0.76	8.75	0.24	5.17	0.11	0.74	3.01	-1.99196	down	0.038796	1	yes
TRINITY_DN2421_c0_g1	1397	TRINITY_DN2421_c0_g1_i1;TRINITY_DN2421_c0_g1_i2;TRINITY_DN2421_c0_g1_i3;TRINITY_DN2421_c0_g1_i4;TRINITY_DN2421_c0_g1_i5;TRINITY_DN2421_c0_g1_i6;TRINITY_DN2421_c0_g1_i7	Ly6h protein, partial [Rattus norvegicus]	Ly6h	Lymphocyte antigen 6H OS=Mus musculus GN=Ly6h PE=1 SV=2	GO:0030550(acetylcholine receptor inhibitor activity);GO:0033130(acetylcholine receptor binding);GO:0095500(acetylcholine receptor signaling pathway);GO:2000272(negative regulation of receptor activity)	ENOG41117ZV(lymphocyte antigen 6 complex, locus H)	NA	NA	NA	-	L5KLN7.1 PF00021.19;UPAR_LY6;	-	166	136	39	102.44	31	62	1192	24	479.12	56	10.35	9.27	2.45	6.88	1.89	3.97	83.3	1.5	33.16	3.57	6.17	25.1	-2.03878	down	0.0154798	1	yes
TRINITY_DN7533_c0_g1	394	TRINITY_DN7533_c0_g1_i1;TRINITY_DN7533_c0_g1_i10;TRINITY_DN7533_c0_g1_i11;TRINITY_DN7533_c0_g1_i12;TRINITY_DN7533_c0_g1_i13;TRINITY_DN7533_c0_g1_i2;TRINITY_DN7533_c0_g1_i3;TRINITY_DN7533_c0_g1_i4;TRINITY_DN7533_c0_g1_i5;TRINITY_DN7533_c0_g1_i6;TRINITY_DN7533_c0_g1_i7;TRINITY_DN7533_c0_g1_i8;TRINITY_DN7533_c0_g1_i9	Ig kappa chain V-II region RPMI 6410 [Heterocephalus glaber]	IGKV2-30	Immunoglobulin kappa variable 2-30 OS=Homo sapiens GN=IGKV2-30 PE=3 SV=2	GO:0004252(serine-type endopeptidase activity);GO:0005576(extracellular region);GO:0005886(plasma membrane);GO:0006898(receptor-mediated endocytosis);GO:0006956(complement activation);GO:0006958(complement activation, classical pathway);GO:0030449(regulation of complement activation);GO:0038095(Fc-epsilon receptor signaling pathway);GO:0038096(Fc-gamma receptor signaling pathway involved in phago…	ENOG41115Q6(immunoglobulin kappa constant)	NA	NA	NA	-	L9JM01.1 PF07686.15;V-set;	-	2	37	57.14	3	0	75.03	143.15	87.95	107.24	2	1.06	20.84	31.64	1.72	0	42.56	83.04	91.74	64.1	1.05	11.05	56.5	-2.09056	down	0.0441372	1	yes
TRINITY_DN63119_c0_g1	550	TRINITY_DN63119_c0_g1_i1	hemoglobin alpha chain [Eospalax fontanierii baileyi]	HBA	Hemoglobin subunit alpha OS=Spalax ehrenbergi GN=HBA PE=1 SV=1	GO:0001701(in utero embryonic development);GO:0004601(peroxidase activity);GO:0005615(extracellular space);GO:0005833(hemoglobin complex);GO:0019825(oxygen binding);GO:0020037(heme binding);GO:0022627(cytosolic small ribosomal subunit);GO:0031720(haptoglobin binding);GO:0031838(haptoglobin-hemoglobin complex);GO:0035634(response to stilbenoid);GO:0043177(organic acid binding);GO:0043209(myelin sh…	COG1018(Is involved in NO detoxification in an aerobic process, termed nitric oxide dioxygenase (NOD) reaction that utilizes O(2) and NAD(P)H to convert NO to nitrate, which protects the bacterium from various noxious nitrogen compounds. Therefore, plays a central role in the inducible response to nitrosative stress (By similarity))	K13822	hemoglobin subunit alpha	-	ngi05144(Malaria);ngi05143(African trypanosomiasis)	Q91VB8.1 PF00042.20;Globin;	-	30018.2	7064.31	868.12	1979.46	1014	3284.3	92221.3	53045.8	4251.92	11491.8	7031.01	1744.9	210.39	494.76	235.29	813.72	23694.4	12929.4	1100.8	2654.24	1943.27	8238.52	-2.10964	down	0.0202282	1	yes
TRINITY_DN7541_c0_g1	2452	TRINITY_DN7541_c0_g1_i1;TRINITY_DN7541_c0_g1_i10;TRINITY_DN7541_c0_g1_i11;TRINITY_DN7541_c0_g1_i12;TRINITY_DN7541_c0_g1_i13;TRINITY_DN7541_c0_g1_i14;TRINITY_DN7541_c0_g1_i15;TRINITY_DN7541_c0_g1_i2;TRINITY_DN7541_c0_g1_i3;TRINITY_DN7541_c0_g1_i4;TRINITY_DN7541_c0_g1_i5;TRINITY_DN7541_c0_g1_i6;TRINITY_DN7541_c0_g1_i7;TRINITY_DN7541_c0_g1_i8;TRINITY_DN7541_c0_g1_i9	LOW QUALITY PROTEIN: uncharacterized protein LOC114093123 [Marmota flaviventris]	gag-pol	Gag-Pol polyprotein OS=Xenotropic MuLV-related virus (isolate VP35) GN=gag-pol PE=1 SV=1	GO:0042802(identical protein binding)	ENOG410ZYAK(NA)	K04726	BH3 interacting domain death agonist	-	mdo04071(Sphingolipid signaling pathway);mdo04210(Apoptosis);mdo04215(Apoptosis - multiple species);mdo04217(Necroptosis);mdo04115(p53 signaling pathway);mdo04650(Natural killer cell mediated cytotoxicity);mdo05200(Pathways in cancer);mdo05010(Alzheimer disease);mdo05014(Amyotrophic lateral sclerosis (ALS));mdo05416(Viral myocarditis);mdo04932(Non-alcoholic fatty liver disease (NAFLD));mdo05152(T…	A1Z651.1 PF00075.22;RNase_H;	-	25.21	43.73	3	86.3	3	273.27	16.06	10.98	338.05	17	1.95	2.16	0.08	3.84	0.25	11.21	0.89	0.47	13.57	0.9	1.66	5.41	-2.13892	down	0.0314575	1	yes
TRINITY_DN63420_c0_g1	611	TRINITY_DN63420_c0_g1_i1	hemoglobin subunit beta-1 [Rattus norvegicus]	Hbb	Hemoglobin subunit beta-1 OS=Rattus norvegicus GN=Hbb PE=1 SV=3	GO:0004601(peroxidase activity);GO:0005344(oxygen carrier activity);GO:0005506(iron ion binding);GO:0005615(extracellular space);GO:0005833(hemoglobin complex);GO:0006749(glutathione metabolic process);GO:0010942(positive regulation of cell death);GO:0010999(regulation of eIF2 alpha phosphorylation by heme);GO:0015671(oxygen transport);GO:0019825(oxygen binding);GO:0020037(heme binding);GO:003009…	COG1018(Is involved in NO detoxification in an aerobic process, termed nitric oxide dioxygenase (NOD) reaction that utilizes O(2) and NAD(P)H to convert NO to nitrate, which protects the bacterium from various noxious nitrogen compounds. Therefore, plays a central role in the inducible response to nitrosative stress (By similarity))	K13823	hemoglobin subunit beta	-	rno05144(Malaria);rno05143(African trypanosomiasis)	A0A0G2JSW3.1 PF00042.20;Globin;	-	26109.3	7645.57	875.37	1804.82	1050.9	3605.52	104909	40891.6	4272.67	9757.76	4851.59	1496.01	168.1	356.3	193.04	704.86	21449.9	7926.45	877.94	1793.8	1413.01	6550.58	-2.23402	down	0.0135694	1	yes
TRINITY_DN51004_c0_g1	2577	TRINITY_DN51004_c0_g1_i1	PREDICTED: UNC5C-like protein [Peromyscus maniculatus bairdii]	Unc5cl	UNC5C-like protein OS=Mus musculus GN=Unc5cl PE=2 SV=2	GO:0005737(cytoplasm);GO:0007165(signal transduction);GO:0008233(peptidase activity);GO:0016020(membrane);GO:0016021(integral component of membrane);GO:0043123(positive regulation of I-kappaB kinase/NF-kappaB signaling);GO:0046330(positive regulation of JNK cascade)	ENOG410XRS6(unc-5 homolog)	K07521	netrin receptor unc-5	-	lav04360(Axon guidance)	Q8IV45.2 PF17217.1;UPA;	-	0	21	4	24	1	37	83	2	85.09	16	0	0.52	0.1	0.59	0.02	0.9	2.19	0.05	2.23	0.38	0.25	1.15	-2.25497	down	0.0194718	1	yes
TRINITY_DN62226_c0_g1	4371	TRINITY_DN62226_c0_g1_i1	PREDICTED: kelch domain-containing protein 7A [Nannospalax galili]	Klhdc7a	Kelch domain-containing protein 7A OS=Mus musculus GN=Klhdc7a PE=1 SV=3	GO:0004842(ubiquitin-protein transferase activity);GO:0016567(protein ubiquitination);GO:0031463(Cul3-RING ubiquitin ligase complex)	ENOG4110X8D(Kelch repeat-containing F-box family protein)	NA	NA	NA	-	G3HXK2.1 PF01344.23;Kelch_1;	-	51	63	5	68	11	56	20	739	81	19	0.67	0.87	0.07	0.93	0.14	0.76	0.29	10.23	1.18	0.25	0.54	2.54	-2.2905	down	0.0135499	1	yes
TRINITY_DN3397_c1_g1	3729	TRINITY_DN3397_c1_g1_i1;TRINITY_DN3397_c1_g1_i2	SEPT9 protein, partial [Homo sapiens]	Sept9	Septin-9 OS=Rattus norvegicus GN=Sept9 PE=1 SV=1	GO:0005525(GTP binding);GO:0015629(actin cytoskeleton)	COG5019(Cell division control protein)	K16938	septin 3/9/12	-	rno05100(Bacterial invasion of epithelial cells)	-	-	385.46	194.81	38.05	29.02	40.05	35.88	91.06	3120.58	10.02	84.79	7.37	3.79	0.75	0.47	0.81	0.74	2.01	66.1	0.17	1.68	2.64	14.14	-2.36138	down	0.0321463	1	yes
TRINITY_DN52083_c0_g2	712	TRINITY_DN52083_c0_g2_i1	PREDICTED: uteroglobin [Nannospalax galili]	Scgb1a1	Uteroglobin OS=Mus musculus GN=Scgb1a1 PE=1 SV=1	GO:0000122(negative regulation of transcription by RNA polymerase II);GO:0005576(extracellular region);GO:0005615(extracellular space);GO:0005622(intracellular);GO:0005635(nuclear envelope);GO:0005737(cytoplasm);GO:0005783(endoplasmic reticulum);GO:0005791(rough endoplasmic reticulum);GO:0007165(signal transduction);GO:0019834(phospholipase A2 inhibitor activity);GO:0030141(secretory granule);GO:…	ENOG4111966(secretoglobin, family 1A, member 1 (uteroglobin))	-	-	-	-	Q3UKV9.1 PF01099.15;Uteroglobin;	-	0	50	1	24	0	31	105	3	208	16	0	7.23	0.14	3.49	0	4.46	15.95	0.43	31.66	2.19	2.17	10.94	-2.43747	down	0.0385067	1	yes
TRINITY_DN29038_c2_g1	1230	TRINITY_DN29038_c2_g1_i1	PREDICTED: kallikrein-14 [Nannospalax galili]	Klk14	Kallikrein-14 OS=Mus musculus GN=Klk14 PE=2 SV=1	GO:0004252(serine-type endopeptidase activity);GO:0005615(extracellular space);GO:0006508(proteolysis);GO:0009566(fertilization);GO:0030141(secretory granule);GO:0045744(negative regulation of G-protein coupled receptor protein signaling pathway);GO:0045745(positive regulation of G-protein coupled receptor protein signaling pathway);GO:0048730(epidermis morphogenesis);GO:0070062(extracellular exo…	COG5640(protease)	NA	NA	NA	-	Q8CGR5.1 PF00089.24;Trypsin;	-	8	0	1	5	3	1	11	40	31	11	0.47	0	0.06	0.31	0.17	0.06	0.72	2.47	2.02	0.65	0.2	1.18	-2.45217	down	0.0112207	1	yes
TRINITY_DN1119_c1_g1	4364	TRINITY_DN1119_c1_g1_i1;TRINITY_DN1119_c1_g1_i10;TRINITY_DN1119_c1_g1_i11;TRINITY_DN1119_c1_g1_i12;TRINITY_DN1119_c1_g1_i13;TRINITY_DN1119_c1_g1_i14;TRINITY_DN1119_c1_g1_i15;TRINITY_DN1119_c1_g1_i16;TRINITY_DN1119_c1_g1_i17;TRINITY_DN1119_c1_g1_i18;TRINITY_DN1119_c1_g1_i19;TRINITY_DN1119_c1_g1_i2;TRINITY_DN1119_c1_g1_i20;TRINITY_DN1119_c1_g1_i21;TRINITY_DN1119_c1_g1_i22;TRINITY_DN1119_c1_g1_i23;T…	PREDICTED: homeobox protein Hox-A10 isoform X1 [Nannospalax galili]	HOXA10	Homeobox protein Hox-A10 OS=Homo sapiens GN=HOXA10 PE=1 SV=3	GO:0000978(RNA polymerase II proximal promoter sequence-specific DNA binding);GO:0001501(skeletal system development);GO:0005634(nucleus);GO:0005667(transcription factor complex);GO:0005737(cytoplasm);GO:0006366(transcription by RNA polymerase II);GO:0007283(spermatogenesis);GO:0007338(single fertilization);GO:0008584(male gonad development);GO:0009952(anterior/posterior pattern specification);GO…	ENOG4111FJP(homeobox)	K17443	homrobox protein Hox-A10	-	ngi05202(Transcriptional misregulation in cancers)	M3WEN3.1 PF00046.27;Homeobox;	Homeobox	406.82	400.31	28.46	1085.3	23	302.67	6921.76	185.27	2502.19	222.61	10.73	12.6	0.98	32.39	0.56	8.85	215.8	6	79.06	6.94	11.45	63.33	-2.50343	down	0.00982119	1	yes
TRINITY_DN36554_c1_g1	1389	TRINITY_DN36554_c1_g1_i1	calmodulin-like protein 3 [Mesocricetus auratus]	Calml3	Calmodulin-like protein 3 OS=Rattus norvegicus GN=Calml3 PE=2 SV=1	GO:0003674(molecular_function);GO:0005509(calcium ion binding);GO:0005575(cellular_component);GO:0008150(biological_process);GO:0070062(extracellular exosome)	COG5126(Calcium-binding protein)	K02183	calmodulin	-	cge04014(Ras signaling pathway);cge04015(Rap1 signaling pathway);cge04371(Apelin signaling pathway);cge04020(Calcium signaling pathway);cge04070(Phosphatidylinositol signaling system);cge04024(cAMP signaling pathway);cge04022(cGMP - PKG signaling pathway);cge04114(Oocyte meiosis);cge04218(Cellular senescence);cge04625(C-type lectin receptor signaling pathway);cge04910(Insulin signaling pathway);c…	Q5U206.1 PF13499.4;EF-hand_7;	-	10.63	6.35	4	27	4	11	208.36	5	65.99	5	0.53	0.33	0.21	1.41	0.2	0.57	11.59	0.26	3.66	0.25	0.54	3.27	-2.56529	down	0.00690292	1	yes
TRINITY_DN25770_c0_g3	825	TRINITY_DN25770_c0_g3_i1	PREDICTED: brain-specific angiogenesis inhibitor 1 isoform X1 [Nannospalax galili]	Bai1	Brain-specific angiogenesis inhibitor 1 OS=Mus musculus GN=Bai1 PE=1 SV=1	GO:0001530(lipopolysaccharide binding);GO:0001786(phosphatidylserine binding);GO:0001891(phagocytic cup);GO:0002376(immune system process);GO:0004888(transmembrane signaling receptor activity);GO:0004930(G-protein coupled receptor activity);GO:0005515(protein binding);GO:0005576(extracellular region);GO:0005615(extracellular space);GO:0005886(plasma membrane);GO:0005925(focal adhesion);GO:0006909…	ENOG4111FBM(brain-specific angiogenesis inhibitor)	K04596	brain-specific angiogenesis inhibitor 1	-	ngi04115(p53 signaling pathway)	A0A087WQV8.1 PF16489.3;GAIN;	-	0	1	2	8	0	13	32	1	20	1	0	0.11	0.22	0.9	0	1.44	3.77	0.11	2.36	0.11	0.25	1.56	-2.60073	down	0.0251631	1	yes
TRINITY_DN23527_c1_g1	4197	TRINITY_DN23527_c1_g1_i1;TRINITY_DN23527_c1_g1_i2;TRINITY_DN23527_c1_g1_i3;TRINITY_DN23527_c1_g1_i4;TRINITY_DN23527_c1_g1_i5;TRINITY_DN23527_c1_g1_i6	hypothetical protein A6R68_12681 [Neotoma lepida]	Ttyh3	Protein tweety homolog 3 OS=Mus musculus GN=Ttyh3 PE=1 SV=1	GO:0005229(intracellular calcium activated chloride channel activity);GO:0005254(chloride channel activity);GO:0005886(plasma membrane);GO:0006811(ion transport);GO:0006821(chloride transport);GO:0016020(membrane);GO:0016021(integral component of membrane);GO:0034707(chloride channel complex);GO:0072320(volume-sensitive chloride channel activity)	ENOG410ZNTN(chloride channel activity)	-	-	-	-	F7ESF0.1 PF04906.11;Tweety;	-	30.67	50.51	21.48	104.52	19.98	475.77	83.98	67.03	710.8	24.9	1.15	1.13	0.36	2	0.52	9.19	2.12	1.42	13.51	0.63	1.03	5.37	-2.65865	down	0.000927415	0.844224	yes
TRINITY_DN61540_c0_g1	1953	TRINITY_DN61540_c0_g1_i1	ALAS2 [Cricetulus griseus]	Alas2	5-aminolevulinate synthase, erythroid-specific, mitochondrial OS=Mus musculus GN=Alas2 PE=1 SV=3	GO:0001666(response to hypoxia);GO:0003824(catalytic activity);GO:0003870(5-aminolevulinate synthase activity);GO:0005739(mitochondrion);GO:0005743(mitochondrial inner membrane);GO:0005759(mitochondrial matrix);GO:0006778(porphyrin-containing compound metabolic process);GO:0006783(heme biosynthetic process);GO:0006879(cellular iron ion homeostasis);GO:0008152(metabolic process);GO:0009058(biosynt…	COG0156(8-Amino-7-oxononanoate synthase)	K00643	5-aminolevulinate synthase	EC:2.3.1.37	cge00260(Glycine, serine and threonine metabolism);cge00860(Porphyrin and chlorophyll metabolism)	G1T5R2.1 PF00155.19;Aminotran_1_2;	-	319	70	6	29	8	73	1728.44	955.59	61.01	175	10.39	2.39	0.2	0.99	0.26	2.46	62.94	32.84	2.21	5.72	2.85	21.23	-2.89755	down	0.00376521	1	yes
TRINITY_DN13694_c0_g1	807	TRINITY_DN13694_c0_g1_i1	LOW QUALITY PROTEIN: homeobox protein Hox-D11 [Pan paniscus]	HOXD11	Homeobox protein Hox-D11 OS=Homo sapiens GN=HOXD11 PE=3 SV=3	GO:0005654(nucleoplasm);GO:0006355(regulation of transcription, DNA-templated);GO:0043565(sequence-specific DNA binding)	ENOG4111FJP(homeobox)	NA	NA	NA	-	E2RMK2.1 PF12045.6;DUF3528;	Homeobox	0	2	1	13	10	10	124	0	58	14	0	0.23	0.11	1.51	1.09	1.15	15.16	0	7.09	1.54	0.59	4.99	-2.95321	down	0.00902922	1	yes
TRINITY_DN6072_c1_g1	4230	TRINITY_DN6072_c1_g1_i1;TRINITY_DN6072_c1_g1_i2	myosin-11 isoform X1 [Microtus ochrogaster]	MYH11	Myosin-11 OS=Homo sapiens GN=MYH11 PE=1 SV=3	GO:0003774(motor activity);GO:0005524(ATP binding);GO:0016459(myosin complex);GO:0051015(actin filament binding)	COG5022(myosin heavy chain)	K10352	myosin heavy chain	-	hsa04530(Tight junction);hsa04270(Vascular smooth muscle contraction)	I3MRW4.1 PF00063.19;Myosin_head;	-	4	22	2	80.45	1	207.27	187.5	86.24	230.83	132.62	0.05	0.32	0.03	1.14	0.01	2.9	2.85	1.24	3.48	1.81	0.31	2.46	-3.03777	down	0.000507966	0.718579	yes
TRINITY_DN30036_c0_g2	532	TRINITY_DN30036_c0_g2_i1	PREDICTED: cysteine-rich tail protein 1 [Nannospalax galili]	Cysrt1	Cysteine-rich tail protein 1 OS=Mus musculus GN=Cysrt1 PE=2 SV=1	GO:0003674(molecular_function);GO:0008150(biological_process)	ENOG41114BU(chromosome 9 open reading frame 169)	-	-	-	-	Q9D1E4.1 PF10631.7;DUF2477;	-	0	0	1.26	5.87	0	20.88	1.35	1.8	29.72	5.53	0	0	0.33	1.59	0	5.6	0.37	0.47	8.31	1.38	0.38	3.23	-3.03942	down	0.0112744	1	yes
TRINITY_DN12015_c0_g1	1410	TRINITY_DN12015_c0_g1_i1;TRINITY_DN12015_c0_g1_i2;TRINITY_DN12015_c0_g1_i3	PREDICTED: placenta-expressed transcript 1 protein [Nannospalax galili]	PLET1	Placenta-expressed transcript 1 protein OS=Mesocricetus auratus GN=PLET1 PE=1 SV=1	GO:0001953(negative regulation of cell-matrix adhesion);GO:0016324(apical plasma membrane);GO:0030335(positive regulation of cell migration);GO:0035313(wound healing, spreading of epidermal cells)	ENOG41115H2(chromosome 11 open reading frame 34)	-	-	-	-	-	-	1	13	2	7	4	10	54	51	111	3	0.05	0.7	0.11	0.37	0.2	0.53	3.07	2.74	6.29	0.15	0.29	2.56	-3.14106	down	0.00035007	0.519977	yes
TRINITY_DN4624_c1_g1	3265	TRINITY_DN4624_c1_g1_i1;TRINITY_DN4624_c1_g1_i2	PREDICTED: growth/differentiation factor 7 [Nannospalax galili]	GDF7	Growth/differentiation factor 7 OS=Chlorocebus aethiops GN=GDF7 PE=2 SV=1	GO:0005125(cytokine activity);GO:0005160(transforming growth factor beta receptor binding);GO:0005515(protein binding);GO:0005615(extracellular space);GO:0007411(axon guidance);GO:0008083(growth factor activity);GO:0010862(positive regulation of pathway-restricted SMAD protein phosphorylation);GO:0021509(roof plate formation);GO:0021527(spinal cord association neuron differentiation);GO:0022612(g…	ENOG410XT8Z(bone morphogenetic protein)	K20013	growth differentiation factor 7	-	ngi04350(TGF-beta signaling pathway);ngi04390(Hippo signaling pathway);ngi04060(Cytokine-cytokine receptor interaction);ngi04360(Axon guidance)	A0A0D9R6X9.1 PF00688.16;TGFb_propeptide;	-	1	21.59	0	108.08	0	16	1008.37	2	248.29	5.99	0.02	0.41	0	2.05	0	0.3	20.48	0.04	5.02	0.11	0.5	5.19	-3.39883	down	0.025108	1	yes
TRINITY_DN740_c1_g1	2474	TRINITY_DN740_c1_g1_i1;TRINITY_DN740_c1_g1_i2	PREDICTED: homeobox protein Hox-A11 [Mustela putorius furo]	Hoxa11	Homeobox protein Hox-A11 OS=Mus musculus GN=Hoxa11 PE=1 SV=2	GO:0001501(skeletal system development);GO:0001656(metanephros development);GO:0001658(branching involved in ureteric bud morphogenesis);GO:0001759(organ induction);GO:0003677(DNA binding);GO:0005515(protein binding);GO:0005634(nucleus);GO:0005654(nucleoplasm);GO:0005667(transcription factor complex);GO:0006351(transcription, DNA-templated);GO:0006355(regulation of transcription, DNA-templated);G…	ENOG4111FJP(homeobox)	K21951	homeobox protein Hox-A11	-	fca05202(Transcriptional misregulation in cancers)	F6PU69.1 PF12045.6;DUF3528;	Homeobox	17	4	2	265.3	0	22	2285	0	717.18	6	0.44	0.11	0.05	7.13	0	0.58	66.26	0	20.67	0.16	1.55	17.53	-3.49436	down	0.0323007	1	yes
TRINITY_DN4283_c0_g2	4827	TRINITY_DN4283_c0_g2_i1;TRINITY_DN4283_c0_g2_i2;TRINITY_DN4283_c0_g2_i3;TRINITY_DN4283_c0_g2_i4	uncharacterized protein LOC101925898 [Macaca fascicularis]	CXCL14	C-X-C motif chemokine 14 OS=Homo sapiens GN=CXCL14 PE=1 SV=2	GO:0005576(extracellular region);GO:0005794(Golgi apparatus);GO:0006955(immune response);GO:0007267(cell-cell signaling);GO:0008009(chemokine activity);GO:0045662(negative regulation of myoblast differentiation);GO:0048839(inner ear development);GO:0060326(cell chemotaxis);GO:2000503(positive regulation of natural killer cell chemotaxis)	ENOG4111XWS(Chemokine (C-X-C motif) ligand 14)	K10033	C-X-C motif chemokine 14	-	epz04060(Cytokine-cytokine receptor interaction);epz04062(Chemokine signaling pathway)	S9X0Z6.1 PF00048.18;IL8;	-	12	257	51	1830.44	38	749.31	25880.8	19	2815.29	79	0.38	10.23	2.1	72.05	1.48	30.4	1136.04	0.72	123.91	2.96	17.25	258.81	-3.85482	down	0.00514822	1	yes
TRINITY_DN3625_c3_g1	4139	TRINITY_DN3625_c3_g1_i1;TRINITY_DN3625_c3_g1_i2;TRINITY_DN3625_c3_g1_i3;TRINITY_DN3625_c3_g1_i4;TRINITY_DN3625_c3_g1_i5;TRINITY_DN3625_c3_g1_i6;TRINITY_DN3625_c3_g1_i7	PREDICTED: relaxin receptor 1 isoform X6 [Nannospalax galili]	Rxfp1	Relaxin receptor 1 OS=Rattus norvegicus GN=Rxfp1 PE=2 SV=1	GO:0004930(G-protein coupled receptor activity);GO:0007186(G-protein coupled receptor signaling pathway);GO:0016021(integral component of membrane)	ENOG410Z84K(Relaxin insulin-like family peptide receptor)	K04306	relaxin family peptide receptor 1	-	oro04080(Neuroactive ligand-receptor interaction);oro04926(Relaxin signaling pathway)	F1M7X9.2 PF00001.19;7tm_1;	-	55.13	49	12.96	337.18	15.21	27	5637.65	34	743.94	20	0.91	0.87	0.26	6.37	0.29	0.5	110.24	0.62	14.56	0.37	1.74	25.26	-3.87979	down	0.00181229	1	yes
TRINITY_DN19221_c0_g1	395	TRINITY_DN19221_c0_g1_i1	PREDICTED: endogenous retrovirus group K member 113 Gag polyprotein-like [Erinaceus europaeus]	gag	Retrovirus-related Gag polyprotein OS=Mouse intracisternal a-particle MIA14 GN=gag PE=3 SV=2	-	ENOG4111A5X(gag gene protein p24 (core nucleocapsid protein))	K04257	olfactory receptor	-	ocu04740(Olfactory transduction)	G3H3Y2.1 PF00607.18;Gag_p24;	-	0	1	0	1	4.09	80.09	2	0	1	66.84	0	0.56	0	0.57	2.15	45.14	1.15	0	0.59	34.82	0.66	16.34	-4.4238	down	0.00178671	1	yes
TRINITY_DN29953_c0_g1	299	TRINITY_DN29953_c0_g1_i1	PREDICTED: endogenous retrovirus group K member 10 Pol protein-like, partial [Ochotona princeps]	pol	Putative Pol polyprotein OS=Hamster intracisternal a-particle H18 GN=pol PE=3 SV=1	GO:0003677(DNA binding);GO:0003964(RNA-directed DNA polymerase activity);GO:0004523(RNA-DNA hybrid ribonuclease activity);GO:0006278(RNA-dependent DNA biosynthetic process);GO:0008270(zinc ion binding);GO:0015074(DNA integration);GO:0090502(RNA phosphodiester bond hydrolysis, endonucleolytic)	-	K01495	GTP cyclohydrolase IA	EC:3.5.4.16	tgu00790(Folate biosynthesis)	H0ZUW5.1 PF00078.25;RVT_1;	-	0	1.36	1	1	1	61.65	0	0	3	51.66	0	1.43	1.02	1.04	0.97	63.4	0	0	3.31	51.83	0.89	23.71	-4.63811	down	0.00108255	0.918841	yes
TRINITY_DN6121_c0_g1	1703	TRINITY_DN6121_c0_g1_i1;TRINITY_DN6121_c0_g1_i2;TRINITY_DN6121_c0_g1_i4;TRINITY_DN6121_c0_g1_i5	NUTM2, partial [Cricetulus griseus]	Nutm2	NUT family member 2 OS=Mus musculus GN=Nutm2 PE=2 SV=1	GO:0003674(molecular_function);GO:0005575(cellular_component);GO:0008150(biological_process)	ENOG4111C0H(family with sequence similarity 22, member)	-	-	-	-	G3HP22.1 PF12881.5;NUT;	-	0	0	6	0	1	148.05	1	1	307	0	0	0	0.26	0	0.04	6.22	0.05	0.04	14.05	0	0.06	4.07	-5.86576	down	0.000710447	0.781676	yes
TRINITY_DN61497_c0_g1	535	TRINITY_DN61497_c0_g1_i1	keratin, type II cuticular Hb4 [Cricetulus griseus]	Krt85	Keratin, type II cuticular Hb5 OS=Mus musculus GN=Krt85 PE=1 SV=2	GO:0005198(structural molecule activity);GO:0005615(extracellular space);GO:0045095(keratin filament)	ENOG41113GZ(keratin, type II)	NA	NA	NA	-	H9H7T1.1 PF16208.3;Keratin_2_head;	-	0	0	0	1	0	0	57.56	0	31.65	1	0	0	0	0.27	0	0	15.76	0	8.74	0.25	0.05	4.95	-5.8751	down	0.000802933	0.817246	yes
TRINITY_DN6401_c0_g1	3856	TRINITY_DN6401_c0_g1_i1;TRINITY_DN6401_c0_g1_i2;TRINITY_DN6401_c0_g1_i3	PREDICTED: galectin-2-like [Nannospalax galili]	Lgals2	Galectin-2 OS=Mus musculus GN=Lgals2 PE=1 SV=1	GO:0016936(galactoside binding);GO:0030246(carbohydrate binding)	ENOG4111EA0(Lectin, galactoside-binding, soluble)	NA	NA	NA	-	Q9CQW5.1 PF00337.20;Gal-bind_lectin;	-	11	45	7	9	3	5193.79	22	4	459.65	6853.51	0.17	2.94	0.56	0.68	0.15	372.63	1.5	0.06	36.17	468.52	0.9	175.78	-7.44286	down	8.24382e-08	0.000408165	yes
