# Supplementary material for: Molecular Characterization of Hypothalamic–Pituitary–Ovarian Axis Regulation in the Manchurian Zokor (Myospalax psilurus) During Seasonal Estrus
Source: Genes (Basel). 2025 Oct 30;16(11):1289. doi: 10.3390/genes16111289 (PMC12652709; doi:10.3390/genes16111289)
Supplement: Supplementary file 1 [file genes-16-01289-s001.zip › S5 GO entries for differentially expressed genes.xlsx]

## Sheet: hypothalamus
S4 Supplementary Data_ GO entries for differentially expressed genes of hypothalamus between estrus group and anestrus group
GO_Category	GO_ID	GO_Term	IDs	S	TS	B	TB	Rich.Factor	P.value	Sig.Sign.P
Biological Process	GO:0055114	oxidation-reduction process	TRINITY_DN12315_c0_g1, TRINITY_DN26991_c0_g1, TRINITY_DN4450_c1_g1, TRINITY_DN53497_c0_g1, TRINITY_DN8782_c0_g1, TRINITY_DN2635_c3_g1, TRINITY_DN2620_c0_g1, TRINITY_DN508_c1_g2, TRINITY_DN5765_c3_g1, TRINITY_DN13811_c0_g2, TRINITY_DN4742_c0_g1, TRINITY_DN7006_c0_g1, TRINITY_DN1325_c0_g4, TRINITY_DN22262_c0_g2, TRINITY_DN6412_c0_g2, TRINITY_DN6893_c0_g2, TRINITY_DN5488_c0_g2, TRINITY_DN12836_c0_g1…	24	563	604	18920	0.043	0.0389632	*
	GO:0001666	response to hypoxia	TRINITY_DN64425_c0_g1, TRINITY_DN24313_c0_g2, TRINITY_DN20570_c0_g1, TRINITY_DN4742_c0_g1, TRINITY_DN29524_c0_g1, TRINITY_DN61900_c0_g1, TRINITY_DN6568_c0_g1, TRINITY_DN48138_c0_g1, TRINITY_DN24961_c0_g1, TRINITY_DN261_c1_g1	12	563	151	18920	0.0662	0.0150188	*
	GO:0007268	chemical synaptic transmission	TRINITY_DN63323_c0_g1, TRINITY_DN789_c1_g3, TRINITY_DN11140_c0_g4, TRINITY_DN6_c0_g2, TRINITY_DN62793_c0_g1, TRINITY_DN5003_c0_g1, TRINITY_DN19_c0_g2, TRINITY_DN10810_c0_g1, TRINITY_DN9201_c0_g1	10	563	148	18920	0.0608	0.0330844	*
	GO:0043410	positive regulation of MAPK cascade	TRINITY_DN3350_c0_g1, TRINITY_DN24313_c0_g2, TRINITY_DN29524_c0_g1, TRINITY_DN2580_c0_g3, TRINITY_DN1179_c0_g1, TRINITY_DN23155_c0_g2, TRINITY_DN28540_c0_g2, TRINITY_DN465_c0_g3	7	563	113	18920	0.0708	0.0196482	*
	GO:0007218	neuropeptide signaling pathway	TRINITY_DN8080_c0_g1, TRINITY_DN9340_c0_g2, TRINITY_DN63323_c0_g1, TRINITY_DN10263_c0_g1, TRINITY_DN61900_c0_g1, TRINITY_DN5003_c0_g1	6	563	69	18920	0.087	0.016658	*
	GO:0010506	regulation of autophagy	TRINITY_DN51262_c0_g1, TRINITY_DN2046_c17_g1, TRINITY_DN48138_c0_g1, TRINITY_DN261_c1_g1	6	563	43	18920	0.093	0.0383722	*
	GO:0006836	neurotransmitter transport	TRINITY_DN847_c4_g1, TRINITY_DN6773_c0_g1, TRINITY_DN82_c0_g1, TRINITY_DN51788_c0_g1	4	563	33	18920	0.1212	0.0160246	*
	GO:0007188	adenylate cyclase-modulating G-protein coupled receptor signaling pathway	TRINITY_DN14322_c0_g1, TRINITY_DN10263_c0_g1, TRINITY_DN16482_c0_g3, TRINITY_DN3658_c0_g1	4	563	36	18920	0.1111	0.021519	*
	GO:0007188	adenylate cyclase-modulating G-protein coupled receptor signaling pathway	TRINITY_DN14322_c0_g1, TRINITY_DN10263_c0_g1, TRINITY_DN16482_c0_g3, TRINITY_DN3658_c0_g1	4	563	36	18920	0.1111	0.021519	*
	GO:0042574	retinal metabolic process	TRINITY_DN6893_c0_g2, TRINITY_DN6276_c0_g1, TRINITY_DN61990_c0_g1	3	563	12	18920	0.25	0.00471744	**
	GO:0009314	response to radiation	TRINITY_DN3350_c0_g1, TRINITY_DN48677_c0_g1, TRINITY_DN19652_c0_g1	3	563	24	18920	0.125	0.0333506	*
	GO:0010243	response to organonitrogen compound	TRINITY_DN11005_c0_g2, TRINITY_DN40166_c0_g1, TRINITY_DN63619_c0_g1	3	563	21	18920	0.1429	0.0233954	*
	GO:0060259	regulation of feeding behavior	TRINITY_DN14322_c0_g1, TRINITY_DN24313_c0_g2, TRINITY_DN10810_c0_g1	6	563	14	18920	0.2143	0.00746732	**
	GO:0001516	prostaglandin biosynthetic process	TRINITY_DN2580_c0_g3, TRINITY_DN6568_c0_g1, TRINITY_DN3348_c0_g2	4	563	12	18920	0.25	0.00471744	**
	GO:0042755	eating behavior	TRINITY_DN2635_c3_g1, TRINITY_DN24313_c0_g2, TRINITY_DN24961_c0_g1	3	563	25	18920	0.12	0.0370844	*
	GO:0035924	cellular response to vascular endothelial growth factor stimulus	TRINITY_DN7491_c0_g1, TRINITY_DN29524_c0_g1, TRINITY_DN49014_c0_g5	3	563	21	18920	0.1429	0.0233954	*
	GO:0071310	cellular response to organic substance	TRINITY_DN62841_c0_g1, TRINITY_DN24313_c0_g2, TRINITY_DN48138_c0_g1	3	563	26	18920	0.1154	0.0410225	*
	GO:0045187	regulation of circadian sleep/wake cycle, sleep	TRINITY_DN39922_c0_g1, TRINITY_DN3348_c0_g2	2	563	6	18920	0.3333	0.012245	*
	GO:0051770	positive regulation of nitric-oxide synthase biosynthetic process	TRINITY_DN29524_c0_g1, TRINITY_DN23155_c0_g2	2	563	7	18920	0.2857	0.0168075	*
	GO:0045475	locomotor rhythm	TRINITY_DN14322_c0_g1, TRINITY_DN57420_c0_g2	2	563	10	18920	0.2	0.0339529	*
	GO:1990869	cellular response to chemokine	TRINITY_DN1701_c0_g1, TRINITY_DN28030_c0_g4	2	563	8	18920	0.25	0.0219726	*
	GO:0042309	homoiothermy	TRINITY_DN14322_c0_g1	1	563	1	18920	1	0.0297569	*
	GO:0010286	heat acclimation	TRINITY_DN48677_c0_g1	1	563	1	18920	1	0.0297569	*
Cellular Component	GO:0005886	plasma membrane	TRINITY_DN540_c0_g3, TRINITY_DN62680_c0_g1, TRINITY_DN302_c0_g1, TRINITY_DN3786_c0_g1, TRINITY_DN8445_c0_g1, TRINITY_DN26991_c0_g1, TRINITY_DN8266_c0_g4, TRINITY_DN39922_c0_g1, TRINITY_DN6894_c0_g1, TRINITY_DN10310_c0_g1, TRINITY_DN2842_c2_g1, TRINITY_DN3350_c0_g1, TRINITY_DN8838_c0_g1, TRINITY_DN1798_c0_g1, TRINITY_DN38255_c1_g2, TRINITY_DN16646_c0_g1, TRINITY_DN2635_c3_g1, TRINITY_DN7028_c0_g1,…	119	563	2901	18920	0.041	0.000120862	***
	GO:0005887	integral component of plasma membrane	TRINITY_DN540_c0_g3, TRINITY_DN8080_c0_g1, TRINITY_DN9340_c0_g2, TRINITY_DN39922_c0_g1, TRINITY_DN6894_c0_g1, TRINITY_DN14322_c0_g1, TRINITY_DN16646_c0_g1, TRINITY_DN847_c4_g1, TRINITY_DN7028_c0_g1, TRINITY_DN6773_c0_g1, TRINITY_DN30654_c0_g2, TRINITY_DN2102_c5_g1, TRINITY_DN789_c1_g3, TRINITY_DN3346_c0_g1, TRINITY_DN6350_c0_g1, TRINITY_DN2251_c1_g1, TRINITY_DN5449_c0_g1, TRINITY_DN10263_c0_g1, T…	39	563	859	18920	0.0454	0.0059666	**
	GO:0005887	integral component of plasma membrane	TRINITY_DN540_c0_g3, TRINITY_DN8080_c0_g1, TRINITY_DN9340_c0_g2, TRINITY_DN39922_c0_g1, TRINITY_DN6894_c0_g1, TRINITY_DN14322_c0_g1, TRINITY_DN16646_c0_g1, TRINITY_DN847_c4_g1, TRINITY_DN7028_c0_g1, TRINITY_DN6773_c0_g1, TRINITY_DN30654_c0_g2, TRINITY_DN2102_c5_g1, TRINITY_DN789_c1_g3, TRINITY_DN3346_c0_g1, TRINITY_DN6350_c0_g1, TRINITY_DN2251_c1_g1, TRINITY_DN5449_c0_g1, TRINITY_DN10263_c0_g1, T…	39	563	859	18920	0.0454	0.0059666	**
	GO:0031012	extracellular matrix	TRINITY_DN10310_c0_g1, TRINITY_DN103_c1_g3, TRINITY_DN38873_c0_g1, TRINITY_DN50919_c0_g1, TRINITY_DN2555_c3_g1, TRINITY_DN2047_c0_g1, TRINITY_DN24_c0_g1, TRINITY_DN20570_c0_g1, TRINITY_DN1259_c19_g1, TRINITY_DN4742_c0_g1, TRINITY_DN38494_c0_g1, TRINITY_DN34008_c0_g2, TRINITY_DN64407_c0_g1, TRINITY_DN19652_c0_g1, TRINITY_DN4681_c0_g1, TRINITY_DN61900_c0_g1, TRINITY_DN37340_c0_g3, TRINITY_DN62887_c…	31	563	211	18920	0.1469	1.9534e-13	****
	GO:0009986	cell surface	TRINITY_DN45701_c0_g3, TRINITY_DN2635_c3_g1, TRINITY_DN131_c0_g3, TRINITY_DN3346_c0_g1, TRINITY_DN1259_c19_g1, TRINITY_DN21105_c0_g1, TRINITY_DN38494_c0_g1, TRINITY_DN60955_c0_g1, TRINITY_DN2464_c0_g1, TRINITY_DN29524_c0_g1, TRINITY_DN3191_c0_g1, TRINITY_DN48677_c0_g1, TRINITY_DN2580_c0_g3, TRINITY_DN9414_c0_g1, TRINITY_DN39861_c0_g1, TRINITY_DN48449_c0_g1, TRINITY_DN7799_c1_g1, TRINITY_DN2205_c0…	27	563	420	18920	0.0643	0.000159611	***
	GO:0005856	cytoskeleton	TRINITY_DN3786_c0_g1, TRINITY_DN8445_c0_g1, TRINITY_DN26991_c0_g1, TRINITY_DN49384_c0_g1, TRINITY_DN11835_c1_g2, TRINITY_DN8387_c0_g1, TRINITY_DN41715_c0_g1, TRINITY_DN25761_c0_g1, TRINITY_DN2047_c0_g1, TRINITY_DN36744_c1_g1, TRINITY_DN1580_c0_g3, TRINITY_DN7006_c0_g1, TRINITY_DN9210_c0_g2, TRINITY_DN5351_c0_g1, TRINITY_DN14263_c0_g5, TRINITY_DN5070_c0_g1, TRINITY_DN1783_c1_g2, TRINITY_DN3023_c6_…	25	563	581	18920	0.043	0.0424712	*
	GO:0042995	cell projection	TRINITY_DN39922_c0_g1, TRINITY_DN9819_c0_g1, TRINITY_DN16646_c0_g1, TRINITY_DN8387_c0_g1, TRINITY_DN34572_c0_g1, TRINITY_DN41715_c0_g1, TRINITY_DN25761_c0_g1, TRINITY_DN8672_c0_g2, TRINITY_DN9210_c0_g2, TRINITY_DN5742_c1_g2, TRINITY_DN18944_c0_g1, TRINITY_DN3008_c0_g1, TRINITY_DN28030_c0_g4, TRINITY_DN26202_c0_g1, TRINITY_DN17284_c0_g2, TRINITY_DN14095_c0_g1, TRINITY_DN48151_c0_g3, TRINITY_DN6580…	18	563	343	18920	0.0525	0.0147928	*
	GO:0045121	membrane raft	TRINITY_DN38255_c1_g2, TRINITY_DN7877_c1_g1, TRINITY_DN29524_c0_g1, TRINITY_DN7301_c0_g2, TRINITY_DN743_c0_g1, TRINITY_DN40166_c0_g1, TRINITY_DN54275_c0_g1, TRINITY_DN117_c4_g1, TRINITY_DN8862_c0_g1, TRINITY_DN7022_c0_g2, TRINITY_DN26084_c3_g1, TRINITY_DN26202_c0_g1, TRINITY_DN9490_c4_g1, TRINITY_DN17556_c0_g1, TRINITY_DN46846_c0_g2, TRINITY_DN12795_c0_g1, TRINITY_DN8601_c2_g2	17	563	349	18920	0.0487	0.0327897	*
	GO:0009897	external side of plasma membrane	TRINITY_DN60955_c0_g1, TRINITY_DN29524_c0_g1, TRINITY_DN48677_c0_g1, TRINITY_DN5277_c0_g1, TRINITY_DN6528_c0_g1, TRINITY_DN2580_c0_g3, TRINITY_DN39861_c0_g1, TRINITY_DN2212_c2_g1, TRINITY_DN39811_c0_g1, TRINITY_DN4017_c0_g1, TRINITY_DN1134_c0_g2, TRINITY_DN57259_c0_g2, TRINITY_DN26202_c0_g1, TRINITY_DN11966_c0_g1	14	563	172	18920	0.0814	0.000648801	***
	GO:0009897	external side of plasma membrane	TRINITY_DN60955_c0_g1, TRINITY_DN29524_c0_g1, TRINITY_DN48677_c0_g1, TRINITY_DN5277_c0_g1, TRINITY_DN6528_c0_g1, TRINITY_DN2580_c0_g3, TRINITY_DN39861_c0_g1, TRINITY_DN2212_c2_g1, TRINITY_DN39811_c0_g1, TRINITY_DN4017_c0_g1, TRINITY_DN1134_c0_g2, TRINITY_DN57259_c0_g2, TRINITY_DN26202_c0_g1, TRINITY_DN11966_c0_g1	14	563	172	18920	0.0814	0.000648801	***
	GO:0016324	apical plasma membrane	TRINITY_DN847_c4_g1, TRINITY_DN36744_c1_g1, TRINITY_DN65071_c0_g1, TRINITY_DN9210_c0_g2, TRINITY_DN6528_c0_g1, TRINITY_DN9414_c0_g1, TRINITY_DN743_c0_g1, TRINITY_DN7754_c0_g1, TRINITY_DN26202_c0_g1, TRINITY_DN2436_c0_g1, TRINITY_DN46846_c0_g2, TRINITY_DN32862_c0_g1	12	563	214	18920	0.0561	0.0269008	*
	GO:0005929	cilium	TRINITY_DN34572_c0_g1, TRINITY_DN41715_c0_g1, TRINITY_DN25761_c0_g1, TRINITY_DN8672_c0_g2, TRINITY_DN5277_c0_g1, TRINITY_DN9210_c0_g2, TRINITY_DN62632_c0_g1, TRINITY_DN4953_c0_g1, TRINITY_DN2205_c0_g2, TRINITY_DN14095_c0_g1, TRINITY_DN46846_c0_g2	11	563	188	18920	0.0585	0.0253848	*
	GO:0031514	motile cilium	TRINITY_DN42782_c1_g3, TRINITY_DN34572_c0_g1, TRINITY_DN17486_c0_g3, TRINITY_DN8672_c0_g2, TRINITY_DN5277_c0_g1, TRINITY_DN5742_c1_g2, TRINITY_DN2205_c0_g2	7	563	75	18920	0.0933	0.00689318	**
	GO:0008076	voltage-gated potassium channel complex	TRINITY_DN16202_c0_g1, TRINITY_DN62793_c0_g1, TRINITY_DN4017_c0_g1, TRINITY_DN6765_c0_g1, TRINITY_DN2225_c0_g3	5	563	62	18920	0.0806	0.0370083	*
	GO:0097197	tetraspanin-enriched microdomain	TRINITY_DN3346_c0_g1, TRINITY_DN26202_c0_g1, TRINITY_DN30653_c0_g1	3	563	6	18920	0.5	0.000490155	***
	GO:0045334	clathrin-coated endocytic vesicle	TRINITY_DN53570_c0_g1, TRINITY_DN2436_c0_g1	2	563	8	18920	0.25	0.0219726	*
	GO:0033180	proton-transporting V-type ATPase, V1 domain	TRINITY_DN20791_c0_g2, TRINITY_DN5820_c0_g1	2	563	8	18920	0.25	0.0219726	*
	GO:0031256	leading edge membrane	TRINITY_DN28030_c0_g4, TRINITY_DN30653_c0_g1	2	563	7	18920	0.2857	0.0168075	*
	GO:0030678	mitochondrial ribonuclease P complex	TRINITY_DN8873_c0_g1	1	563	1	18920	1	0.0297569	*
	GO:0031983	vesicle lumen	TRINITY_DN11966_c0_g1	1	563	1	18920	1	0.0297569	*
	GO:0035355	Toll-like receptor 2-Toll-like receptor 6 protein complex	TRINITY_DN44449_c0_g2	1	563	1	18920	1	0.0297569	*
	GO:0035693	NOS2-CD74 complex	TRINITY_DN2580_c0_g3	1	563	1	18920	1	0.0297569	*
Molecular Function	GO:0004930	G-protein coupled receptor activity	TRINITY_DN540_c0_g3, TRINITY_DN9340_c0_g2, TRINITY_DN39922_c0_g1, TRINITY_DN7028_c0_g1, TRINITY_DN30654_c0_g2, TRINITY_DN789_c1_g3, TRINITY_DN11140_c0_g4, TRINITY_DN16482_c0_g3, TRINITY_DN3326_c0_g1, TRINITY_DN9414_c0_g1, TRINITY_DN62009_c0_g1, TRINITY_DN12981_c0_g2, TRINITY_DN10084_c0_g1, TRINITY_DN10810_c0_g1, TRINITY_DN41760_c0_g2, TRINITY_DN11713_c0_g2	16	563	226	18920	0.0708	0.00124995	**
	GO:0005242	inward rectifier potassium channel activity	TRINITY_DN4017_c0_g1, TRINITY_DN1208_c0_g1	2	563	12	18920	0.1667	0.0478895	*
	GO:0030354	melanin-concentrating hormone activity	TRINITY_DN63323_c0_g1	1	563	1	18920	1	0.0297569	*
	GO:0008437	thyrotropin-releasing hormone activity	TRINITY_DN24961_c0_g1	1	563	1	18920	1	0.0297569	*
	GO:0070324	thyroid hormone binding	TRINITY_DN28576_c0_g1, TRINITY_DN9892_c0_g2	2	563	8	18920	0.25	0.0219726	*
	GO:0001758	retinal dehydrogenase activity	TRINITY_DN6893_c0_g2, TRINITY_DN6276_c0_g1	2	563	12	18920	0.1667	0.0478895	*
	GO:0004952	dopamine neurotransmitter receptor activity	TRINITY_DN39922_c0_g1, TRINITY_DN30654_c0_g2	2	563	5	18920	0.4	0.00832675	**
	GO:0035240	dopamine binding	TRINITY_DN39922_c0_g1, TRINITY_DN30654_c0_g2	2	563	9	18920	0.2222	0.0277003	*
	GO:0099567	calcium ion binding involved in regulation of postsynaptic cytosolic calcium ion concentration	TRINITY_DN62841_c0_g1	1	563	1	18920	1	0.0297569	*
	GO:0016712	oxidoreductase activity, acting on paired donors, with incorporation or reduction of molecular oxygen, reduced flavin or flavoprotein as one donor, and incorporation of one atom of oxygen	TRINITY_DN2620_c0_g1, TRINITY_DN508_c1_g2, TRINITY_DN3444_c0_g2	3	563	22	18920	0.1364	0.0265046	*
	GO:0004980	melanocyte-stimulating hormone receptor activity	TRINITY_DN14322_c0_g1	1	563	1	18920	1	0.0297569	*
	GO:0030354	melanin-concentrating hormone activity	TRINITY_DN63323_c0_g1	1	563	1	18920	1	0.0297569	*
	GO:0030594	neurotransmitter receptor activity	TRINITY_DN789_c1_g3, TRINITY_DN10810_c0_g1	2	563	10	18920	0.2	0.0339529	*
	GO:0015085	calcium ion transmembrane transporter activity	TRINITY_DN11140_c0_g4, TRINITY_DN261_c1_g1	2	563	3	18920	0.6667	0.00259941	**
	GO:0004623	phospholipase A2 activity	TRINITY_DN233_c1_g3, TRINITY_DN3121_c0_g1, TRINITY_DN3121_c0_g3, TRINITY_DN63619_c0_g1	4	563	22	18920	0.1818	0.00370366	**
	GO:0019825	oxygen binding	TRINITY_DN62860_c0_g1, TRINITY_DN22794_c0_g1, TRINITY_DN36244_c0_g1, TRINITY_DN36834_c0_g1	4	563	18	18920	0.2222	0.00170234	**
	GO:0015250	water channel activity	TRINITY_DN17625_c0_g1, TRINITY_DN26202_c0_g1	2	563	8	18920	0.25	0.0219726	*
	GO:0008395	steroid hydroxylase activity	TRINITY_DN2620_c0_g1, TRINITY_DN508_c1_g2, TRINITY_DN3444_c0_g2	3	563	27	18920	0.1111	0.0451624	*
	GO:0016500	protein-hormone receptor activity	TRINITY_DN24313_c0_g2, TRINITY_DN3326_c0_g1	2	563	6	18920	0.3333	0.012245	*
	GO:0016500	protein-hormone receptor activity	TRINITY_DN24313_c0_g2, TRINITY_DN3326_c0_g1	2	563	6	18920	0.3333	0.012245	*
	GO:0043404	corticotropin-releasing hormone receptor activity	TRINITY_DN3658_c0_g1	1	563	1	18920	1	0.0297569	*
	GO:0008116	prostaglandin-I synthase activity	TRINITY_DN6568_c0_g1	1	563	1	18920	1	0.0297569	*
	GO:0017048	Rho GTPase binding	TRINITY_DN1783_c1_g1, TRINITY_DN27522_c0_g1, TRINITY_DN2047_c0_g1, TRINITY_DN763_c0_g1	4	563	33	18920	0.1212	0.0160246	*
	GO:0005080	protein kinase C binding	TRINITY_DN250_c0_g1, TRINITY_DN2047_c0_g1, TRINITY_DN38192_c0_g1, TRINITY_DN49014_c0_g5, TRINITY_DN1046_c0_g4	5	563	49	18920	0.102	0.0148825	*
	GO:0003841	1-acylglycerol-3-phosphate O-acyltransferase activity	TRINITY_DN3259_c1_g1, TRINITY_DN8496_c0_g1	2	563	10	18920	0.2	0.0339529	*
	GO:0016411	acylglycerol O-acyltransferase activity	TRINITY_DN3259_c1_g1, TRINITY_DN8496_c0_g1	2	563	2	18920	1	0.000883945	***
	GO:0050473	arachidonate 15-lipoxygenase activity	TRINITY_DN26991_c0_g1, TRINITY_DN7006_c0_g1	2	563	4	18920	0.5	0.0050963	**

## Sheet: pituitary
S4 Supplementary Data_ GO entries for differentially expressed genes of pituitary between estrus group and anestrus group
GO_Category	GO_ID	GO_Term	IDs	S	TS	B	TB	Rich.Factor	P.value	Sig.Sign.P
Biological Process	GO:0045944	positive regulation of transcription by RNA polymerase II	TRINITY_DN2259_c0_g1, TRINITY_DN17896_c0_g2, TRINITY_DN27168_c1_g4, TRINITY_DN6995_c1_g1, TRINITY_DN1727_c1_g1, TRINITY_DN27168_c0_g1, TRINITY_DN4009_c0_g1, TRINITY_DN37774_c0_g1, TRINITY_DN4535_c1_g2, TRINITY_DN5690_c0_g1, TRINITY_DN2763_c0_g1, TRINITY_DN27583_c0_g1, TRINITY_DN14394_c0_g2, TRINITY_DN28829_c1_g1, TRINITY_DN6656_c0_g1, TRINITY_DN880_c0_g1, TRINITY_DN41413_c0_g2, TRINITY_DN6954_c0_…	23	326	798	19122	0.0288	0.0101702	*
	GO:0007165	signal transduction	TRINITY_DN6499_c0_g2, TRINITY_DN43524_c0_g1, TRINITY_DN1450_c0_g2, TRINITY_DN5262_c1_g1, TRINITY_DN39919_c0_g1, TRINITY_DN41084_c0_g1, TRINITY_DN54994_c0_g1, TRINITY_DN1589_c0_g1, TRINITY_DN4535_c1_g2, TRINITY_DN27583_c0_g1, TRINITY_DN11809_c0_g1, TRINITY_DN14990_c0_g1, TRINITY_DN28076_c1_g1, TRINITY_DN3829_c1_g4, TRINITY_DN6542_c0_g1, TRINITY_DN4075_c1_g1, TRINITY_DN69135_c0_g1, TRINITY_DN6251_c…	18	326	661	19122	0.0272	0.03505	*
	GO:0007186	G-protein coupled receptor signaling pathway	TRINITY_DN6974_c0_g1, TRINITY_DN67536_c0_g1, TRINITY_DN1988_c0_g1, TRINITY_DN892_c0_g1, TRINITY_DN54994_c0_g1, TRINITY_DN1589_c0_g1, TRINITY_DN27583_c0_g1, TRINITY_DN45658_c0_g1, TRINITY_DN3423_c0_g1, TRINITY_DN17350_c0_g3, TRINITY_DN16920_c0_g1, TRINITY_DN4075_c1_g1, TRINITY_DN69135_c0_g1, TRINITY_DN6251_c2_g1	14	326	350	19122	0.04	0.00287329	**
	GO:0006955	immune response	TRINITY_DN6499_c0_g2, TRINITY_DN67568_c0_g1, TRINITY_DN6499_c0_g1, TRINITY_DN1450_c0_g2, TRINITY_DN6082_c5_g1, TRINITY_DN3089_c9_g1, TRINITY_DN3702_c0_g1, TRINITY_DN415_c0_g1, TRINITY_DN25544_c0_g1, TRINITY_DN7019_c0_g1, TRINITY_DN40224_c1_g1	11	326	224	19122	0.0491	0.00166879	**
	GO:0006366	transcription by RNA polymerase II	TRINITY_DN27168_c1_g4, TRINITY_DN3606_c0_g3, TRINITY_DN27168_c0_g1, TRINITY_DN4009_c0_g1, TRINITY_DN3211_c0_g1, TRINITY_DN14394_c0_g2, TRINITY_DN547_c4_g1, TRINITY_DN880_c0_g1, TRINITY_DN13188_c0_g1, TRINITY_DN1787_c0_g2	10	326	301	19122	0.0332	0.0343242	*
	GO:0070374	positive regulation of ERK1 and ERK2 cascade	TRINITY_DN6974_c0_g1, TRINITY_DN7279_c0_g1, TRINITY_DN68194_c0_g1, TRINITY_DN1450_c0_g2, TRINITY_DN4009_c0_g1, TRINITY_DN14985_c0_g1, TRINITY_DN10977_c0_g1, TRINITY_DN6173_c0_g1, TRINITY_DN15276_c0_g1	9	326	164	19122	0.0549	0.00205112	**
	GO:0007204	positive regulation of cytosolic calcium ion concentration	TRINITY_DN4009_c0_g1, TRINITY_DN1988_c0_g1, TRINITY_DN1589_c0_g1, TRINITY_DN6933_c1_g1, TRINITY_DN15276_c0_g1, TRINITY_DN17350_c0_g3	6	326	85	19122	0.0706	0.00331753	**
	GO:0007601	visual perception	TRINITY_DN6_c0_g1, TRINITY_DN5012_c0_g1, TRINITY_DN39919_c0_g1, TRINITY_DN2199_c0_g1, TRINITY_DN57191_c0_g1	5	326	105	19122	0.0476	0.0339147	*
	GO:0032355	response to estradiol	TRINITY_DN4009_c0_g1, TRINITY_DN10977_c0_g1, TRINITY_DN28076_c1_g1, TRINITY_DN6656_c0_g1	4	326	66	19122	0.0606	0.0261606	*
	GO:0021983	pituitary gland development	TRINITY_DN1727_c1_g1, TRINITY_DN2763_c0_g1, TRINITY_DN14394_c0_g2, TRINITY_DN5619_c0_g1	4	326	24	19122	0.1667	0.000672968	***
	GO:0071320	cellular response to cAMP	TRINITY_DN984_c0_g1, TRINITY_DN68451_c0_g1, TRINITY_DN2387_c11_g1, TRINITY_DN17350_c0_g3	4	326	36	19122	0.1111	0.00317741	**
	GO:0045747	positive regulation of Notch signaling pathway	TRINITY_DN43524_c0_g1, TRINITY_DN7279_c0_g1, TRINITY_DN39919_c0_g1, TRINITY_DN24917_c1_g3	4	326	37	19122	0.1081	0.0035154	**
	GO:0043627	response to estrogen	TRINITY_DN68451_c0_g1, TRINITY_DN4009_c0_g1, TRINITY_DN10977_c0_g1	3	326	48	19122	0.0625	0.0483669	*
	GO:0035924	cellular response to vascular endothelial growth factor stimulus	TRINITY_DN55854_c0_g1, TRINITY_DN39919_c0_g1, TRINITY_DN15276_c0_g1	3	326	20	19122	0.15	0.00451337	**
	GO:0007200	phospholipase C-activating G-protein coupled receptor signaling pathway	TRINITY_DN4009_c0_g1, TRINITY_DN1988_c0_g1, TRINITY_DN10618_c3_g1	3	326	32	19122	0.0938	0.0169001	*
	GO:2000177	regulation of neural precursor cell proliferation	TRINITY_DN1727_c1_g1, TRINITY_DN53042_c0_g1, TRINITY_DN25005_c0_g1	3	326	14	19122	0.2143	0.00155435	**
	GO:0042416	dopamine biosynthetic process	TRINITY_DN4535_c1_g2, TRINITY_DN14928_c0_g3	2	326	13	19122	0.1538	0.0199645	*
	GO:0046010	positive regulation of circadian sleep/wake cycle, non-REM sleep	TRINITY_DN33850_c0_g1, TRINITY_DN1589_c0_g1	2	326	7	19122	0.2857	0.00575009	**
	GO:0050908	detection of light stimulus involved in visual perception	TRINITY_DN5012_c0_g1, TRINITY_DN5012_c0_g2	2	326	13	19122	0.1538	0.0199645	*
	GO:0070371	ERK1 and ERK2 cascade	TRINITY_DN15276_c0_g1, TRINITY_DN7019_c0_g1	2	326	16	19122	0.125	0.0297025	*
	GO:0042403	thyroid hormone metabolic process	TRINITY_DN3146_c0_g1, TRINITY_DN4664_c2_g1	2	326	4	19122	0.5	0.0016996	**
	GO:0043271	negative regulation of ion transport	TRINITY_DN6810_c0_g3, TRINITY_DN6810_c0_g1	2	326	4	19122	0.5	0.0016996	**
	GO:0021855	hypothalamus cell migration	TRINITY_DN1772_c0_g2, TRINITY_DN2763_c0_g1	2	326	2	19122	1	0.000289772	***
	GO:0046884	follicle-stimulating hormone secretion	TRINITY_DN39477_c1_g1	1	326	2	19122	0.5	0.0338071	*
	GO:1904948	midbrain dopaminergic neuron differentiation	TRINITY_DN4535_c1_g2	1	326	2	19122	0.5	0.0338071	*
	GO:0071848	positive regulation of ERK1 and ERK2 cascade via TNFSF11-mediated signaling	TRINITY_DN7019_c0_g1	1	326	1	19122	1	0.0170484	*
	GO:0071472	cellular response to salt stress	TRINITY_DN68451_c0_g1	1	326	1	19122	1	0.0170484	*
	GO:0071474	cellular hyperosmotic response	TRINITY_DN68451_c0_g1	1	326	2	19122	0.5	0.0338071	*
	GO:0051466	positive regulation of corticotropin-releasing hormone secretion	TRINITY_DN7019_c0_g1	1	326	1	19122	1	0.0170484	*
	GO:0051458	corticotropin secretion	TRINITY_DN68451_c0_g1	1	326	2	19122	0.5	0.0338071	*
Cellular Component	GO:0016021	integral component of membrane	TRINITY_DN11544_c0_g4, TRINITY_DN6499_c0_g2, TRINITY_DN285_c1_g1, TRINITY_DN68451_c0_g1, TRINITY_DN2892_c0_g1, TRINITY_DN6355_c1_g1, TRINITY_DN69125_c0_g1, TRINITY_DN27247_c0_g3, TRINITY_DN24480_c1_g1, TRINITY_DN68235_c0_g1, TRINITY_DN6168_c0_g1, TRINITY_DN4922_c0_g2, TRINITY_DN7279_c0_g1, TRINITY_DN6810_c0_g3, TRINITY_DN5036_c0_g1, TRINITY_DN5239_c0_g1, TRINITY_DN1450_c0_g2, TRINITY_DN15007_c0_g…	79	326	3429	19122	0.023	0.00239033	**
	GO:0005886	plasma membrane	TRINITY_DN11544_c0_g4, TRINITY_DN6499_c0_g2, TRINITY_DN68451_c0_g1, TRINITY_DN2892_c0_g1, TRINITY_DN73_c2_g1, TRINITY_DN5615_c2_g1, TRINITY_DN69125_c0_g1, TRINITY_DN68235_c0_g1, TRINITY_DN7279_c0_g1, TRINITY_DN2878_c0_g1, TRINITY_DN2913_c0_g1, TRINITY_DN32907_c0_g3, TRINITY_DN6810_c0_g3, TRINITY_DN50684_c1_g1, TRINITY_DN5239_c0_g1, TRINITY_DN6499_c0_g1, TRINITY_DN449_c0_g3, TRINITY_DN9796_c0_g1, …	78	326	2866	19122	0.0272	1.24982e-05	****
	GO:0005615	extracellular space	TRINITY_DN13670_c0_g1, TRINITY_DN33850_c0_g1, TRINITY_DN1086_c0_g1, TRINITY_DN68475_c0_g1, TRINITY_DN6974_c0_g1, TRINITY_DN43524_c0_g1, TRINITY_DN7279_c0_g1, TRINITY_DN871_c1_g1, TRINITY_DN6_c0_g1, TRINITY_DN57006_c0_g1, TRINITY_DN2387_c11_g1, TRINITY_DN659_c5_g1, TRINITY_DN65530_c0_g1, TRINITY_DN3847_c0_g1, TRINITY_DN2046_c0_g1, TRINITY_DN17804_c0_g2, TRINITY_DN6082_c5_g1, TRINITY_DN48448_c0_g2,…	41	326	934	19122	0.0439	2.80582e-08	****
	GO:0005576	extracellular region	TRINITY_DN33850_c0_g1, TRINITY_DN39477_c1_g1, TRINITY_DN1086_c0_g1, TRINITY_DN2668_c0_g1, TRINITY_DN43524_c0_g1, TRINITY_DN1192_c0_g1, TRINITY_DN6_c0_g1, TRINITY_DN57006_c0_g1, TRINITY_DN54882_c0_g1, TRINITY_DN659_c5_g1, TRINITY_DN5012_c0_g1, TRINITY_DN5012_c0_g2, TRINITY_DN10335_c0_g2, TRINITY_DN65370_c0_g1, TRINITY_DN748_c0_g3, TRINITY_DN20884_c0_g2, TRINITY_DN67713_c0_g1, TRINITY_DN65322_c0_g1…	31	326	786	19122	0.0394	1.35332e-05	****
	GO:0005887	integral component of plasma membrane	TRINITY_DN68451_c0_g1, TRINITY_DN7279_c0_g1, TRINITY_DN68194_c0_g1, TRINITY_DN6499_c0_g1, TRINITY_DN1450_c0_g2, TRINITY_DN6435_c1_g1, TRINITY_DN67536_c0_g1, TRINITY_DN1988_c0_g1, TRINITY_DN5262_c1_g1, TRINITY_DN6173_c0_g1, TRINITY_DN41084_c0_g1, TRINITY_DN32546_c0_g1, TRINITY_DN1589_c0_g1, TRINITY_DN27583_c0_g1, TRINITY_DN11809_c0_g1, TRINITY_DN3702_c0_g1, TRINITY_DN15276_c0_g1, TRINITY_DN6489_c0…	22	326	834	19122	0.0264	0.0289447	*
	GO:0009986	cell surface	TRINITY_DN68235_c0_g1, TRINITY_DN7279_c0_g1, TRINITY_DN7474_c0_g1, TRINITY_DN3245_c0_g1, TRINITY_DN1450_c0_g2, TRINITY_DN7084_c0_g2, TRINITY_DN10335_c0_g2, TRINITY_DN5779_c0_g1, TRINITY_DN3702_c0_g1, TRINITY_DN15276_c0_g1, TRINITY_DN11191_c0_g1, TRINITY_DN56936_c0_g1, TRINITY_DN14928_c0_g3	13	326	437	19122	0.0297	0.0376707	*
	GO:0031012	extracellular matrix	TRINITY_DN1086_c0_g1, TRINITY_DN43524_c0_g1, TRINITY_DN6_c0_g1, TRINITY_DN55854_c0_g1, TRINITY_DN13246_c0_g1, TRINITY_DN10617_c0_g2, TRINITY_DN2199_c0_g1, TRINITY_DN20884_c0_g2, TRINITY_DN5779_c0_g1, TRINITY_DN57191_c0_g1, TRINITY_DN56936_c0_g1	11	326	209	19122	0.0526	0.000956622	***
	GO:0005765	lysosomal membrane	TRINITY_DN6499_c0_g2, TRINITY_DN6499_c0_g1, TRINITY_DN6833_c1_g1, TRINITY_DN54994_c0_g1, TRINITY_DN3702_c0_g1, TRINITY_DN6938_c0_g1, TRINITY_DN10618_c3_g1	7	326	175	19122	0.04	0.0307328	*
	GO:0072562	blood microparticle	TRINITY_DN43392_c0_g1, TRINITY_DN659_c5_g1, TRINITY_DN10977_c0_g1, TRINITY_DN6933_c1_g1, TRINITY_DN25544_c0_g1, TRINITY_DN13366_c0_g1	6	326	49	19122	0.1224	0.000176857	***
	GO:0005604	basement membrane	TRINITY_DN33850_c0_g1, TRINITY_DN1086_c0_g1, TRINITY_DN68475_c0_g1, TRINITY_DN6_c0_g1, TRINITY_DN57191_c0_g1	5	326	103	19122	0.0485	0.0315881	*
	GO:0005581	collagen trimer	TRINITY_DN1086_c0_g1, TRINITY_DN120_c0_g1, TRINITY_DN13246_c0_g1, TRINITY_DN2199_c0_g1, TRINITY_DN2670_c0_g2	5	326	54	19122	0.0926	0.00222936	**
	GO:0030315	T-tubule	TRINITY_DN4009_c0_g1, TRINITY_DN3161_c0_g1, TRINITY_DN6938_c0_g1, TRINITY_DN2324_c0_g2	4	326	56	19122	0.0714	0.015201	*
	GO:0030658	transport vesicle membrane	TRINITY_DN6499_c0_g1, TRINITY_DN54882_c0_g1, TRINITY_DN3702_c0_g1	3	326	15	19122	0.2	0.00191855	**
	GO:0001518	voltage-gated sodium channel complex	TRINITY_DN4049_c0_g1, TRINITY_DN3161_c0_g1, TRINITY_DN2324_c0_g2	3	326	21	19122	0.1429	0.00519982	**
	GO:0001750	photoreceptor outer segment	TRINITY_DN5012_c0_g1, TRINITY_DN5012_c0_g2, TRINITY_DN10618_c3_g1	3	326	47	19122	0.0638	0.0459033	*
	GO:0001518	voltage-gated sodium channel complex	TRINITY_DN4049_c0_g1, TRINITY_DN3161_c0_g1, TRINITY_DN2324_c0_g2	3	326	21	19122	0.1429	0.00519982	**
	GO:0034707	chloride channel complex	TRINITY_DN6810_c0_g3, TRINITY_DN6810_c0_g1, TRINITY_DN28986_c0_g1	3	326	32	19122	0.0938	0.0169001	*
	GO:0032588	trans-Golgi network membrane	TRINITY_DN6499_c0_g1, TRINITY_DN676_c0_g1, TRINITY_DN3702_c0_g1	3	326	27	19122	0.1111	0.0106074	*
	GO:0046658	anchored component of plasma membrane	TRINITY_DN2046_c0_g1, TRINITY_DN15302_c0_g1, TRINITY_DN68640_c0_g1	3	326	22	19122	0.1364	0.00594571	**
	GO:0043194	axon initial segment	TRINITY_DN3161_c0_g1, TRINITY_DN2324_c0_g2	2	326	19	19122	0.1053	0.0409375	*
	GO:0012507	ER to Golgi transport vesicle membrane	TRINITY_DN6499_c0_g1, TRINITY_DN3702_c0_g1	2	326	20	19122	0.1	0.0449846	*
	GO:0030669	clathrin-coated endocytic vesicle membrane	TRINITY_DN6499_c0_g1, TRINITY_DN3702_c0_g1	2	326	4	19122	0.5	0.0016996	**
	GO:0034777	recycling endosome lumen	TRINITY_DN5792_c0_g1	1	326	1	19122	1	0.0170484	*
	GO:0030662	coated vesicle membrane	TRINITY_DN676_c0_g1	1	326	1	19122	1	0.0170484	*
	GO:0042567	insulin-like growth factor ternary complex	TRINITY_DN2387_c11_g1	1	326	2	19122	0.5	0.0338071	*
Molecular Function	GO:0005509	calcium ion binding	TRINITY_DN5615_c2_g1, TRINITY_DN2913_c0_g1, TRINITY_DN32907_c0_g3, TRINITY_DN5239_c0_g1, TRINITY_DN54882_c0_g1, TRINITY_DN659_c5_g1, TRINITY_DN65268_c0_g1, TRINITY_DN64366_c0_g2, TRINITY_DN68243_c0_g1, TRINITY_DN39919_c0_g1, TRINITY_DN10617_c0_g2, TRINITY_DN15913_c0_g2, TRINITY_DN8012_c0_g1, TRINITY_DN17925_c0_g1, TRINITY_DN12920_c0_g1, TRINITY_DN25544_c0_g1, TRINITY_DN57191_c0_g1, TRINITY_DN6533…	21	326	655	19122	0.0321	0.0043741	**
	GO:0004930	G-protein coupled receptor activity	TRINITY_DN67536_c0_g1, TRINITY_DN54994_c0_g1, TRINITY_DN1589_c0_g1, TRINITY_DN27583_c0_g1, TRINITY_DN16920_c0_g1, TRINITY_DN4075_c1_g1, TRINITY_DN69135_c0_g1, TRINITY_DN6251_c2_g1	8	326	219	19122	0.0365	0.0346066	*
	GO:0030246	carbohydrate binding	TRINITY_DN6271_c0_g3, TRINITY_DN920_c1_g1, TRINITY_DN32546_c0_g1, TRINITY_DN11809_c0_g1, TRINITY_DN15643_c0_g2, TRINITY_DN40224_c1_g1, TRINITY_DN56936_c0_g1	7	326	125	19122	0.056	0.00564341	**
	GO:0008289	lipid binding	TRINITY_DN33850_c0_g1, TRINITY_DN5615_c2_g1, TRINITY_DN17896_c0_g2, TRINITY_DN32907_c0_g3, TRINITY_DN4009_c0_g1, TRINITY_DN10977_c0_g1, TRINITY_DN5495_c0_g3	7	326	161	19122	0.0435	0.0206681	*
	GO:0000981	RNA polymerase II transcription factor activity, sequence-specific DNA binding	TRINITY_DN1727_c1_g1, TRINITY_DN3211_c0_g1, TRINITY_DN37774_c0_g1, TRINITY_DN1772_c0_g2, TRINITY_DN6656_c0_g1, TRINITY_DN17057_c2_g2, TRINITY_DN16075_c0_g2	7	326	165	19122	0.0424	0.0232676	*
	GO:0005178	integrin binding	TRINITY_DN43524_c0_g1, TRINITY_DN2913_c0_g1, TRINITY_DN1192_c0_g1, TRINITY_DN6435_c1_g1, TRINITY_DN15276_c0_g1, TRINITY_DN69135_c0_g1	6	326	90	19122	0.0667	0.00440125	**
	GO:0004222	metalloendopeptidase activity	TRINITY_DN10617_c0_g2, TRINITY_DN10335_c0_g2, TRINITY_DN20884_c0_g2, TRINITY_DN4437_c0_g1, TRINITY_DN43869_c0_g1, TRINITY_DN556_c1_g1	6	326	99	19122	0.0606	0.00697893	**
	GO:0004888	transmembrane signaling receptor activity	TRINITY_DN7279_c0_g1, TRINITY_DN6173_c0_g1, TRINITY_DN32546_c0_g1, TRINITY_DN15276_c0_g1, TRINITY_DN934_c0_g2	5	326	105	19122	0.0476	0.0339147	*
	GO:0005125	cytokine activity	TRINITY_DN68475_c0_g1, TRINITY_DN17804_c0_g2, TRINITY_DN6082_c5_g1, TRINITY_DN50452_c0_g1, TRINITY_DN7019_c0_g1	5	326	72	19122	0.0694	0.00769826	**
	GO:0005179	hormone activity	TRINITY_DN39477_c1_g1, TRINITY_DN57006_c0_g1, TRINITY_DN3423_c0_g1, TRINITY_DN8812_c1_g2	4	326	45	19122	0.0889	0.00713084	**
	GO:0005254	chloride channel activity	TRINITY_DN6810_c0_g3, TRINITY_DN6810_c0_g1, TRINITY_DN28986_c0_g1, TRINITY_DN6489_c0_g2	4	326	45	19122	0.0889	0.00713084	**
	GO:0042562	hormone binding	TRINITY_DN57006_c0_g1, TRINITY_DN4009_c0_g1, TRINITY_DN14990_c0_g1	3	326	15	19122	0.2	0.00191855	**
	GO:0008188	neuropeptide receptor activity	TRINITY_DN68194_c0_g1, TRINITY_DN67536_c0_g1, TRINITY_DN6251_c2_g1	3	326	15	19122	0.2	0.00191855	**
	GO:0035240	dopamine binding	TRINITY_DN54994_c0_g1, TRINITY_DN27583_c0_g1, TRINITY_DN14928_c0_g3	3	326	12	19122	0.25	0.000963518	***
	GO:0004879	nuclear receptor activity	TRINITY_DN17896_c0_g2, TRINITY_DN4009_c0_g1, TRINITY_DN4535_c1_g2	3	326	41	19122	0.0732	0.0324893	*
	GO:0005248	voltage-gated sodium channel activity	TRINITY_DN4049_c0_g1, TRINITY_DN3161_c0_g1, TRINITY_DN2324_c0_g2	3	326	30	19122	0.1	0.0141824	*
	GO:0005164	tumor necrosis factor receptor binding	TRINITY_DN6082_c5_g1, TRINITY_DN3089_c9_g1, TRINITY_DN7019_c0_g1	3	326	17	19122	0.1765	0.00279582	**
	GO:0016616	oxidoreductase activity, acting on the CH-OH group of donors, NAD or NADP as acceptor	TRINITY_DN984_c0_g1, TRINITY_DN43984_c0_g2, TRINITY_DN67519_c0_g1	3	326	48	19122	0.0625	0.0483669	*
	GO:0005201	extracellular matrix structural constituent	TRINITY_DN1086_c0_g1, TRINITY_DN2199_c0_g1, TRINITY_DN2670_c0_g2	3	326	38	19122	0.0789	0.0266819	*
	GO:0004714	transmembrane receptor protein tyrosine kinase activity	TRINITY_DN7279_c0_g1, TRINITY_DN6173_c0_g1, TRINITY_DN15276_c0_g1	3	326	43	19122	0.0698	0.0366968	*
	GO:0017046	peptide hormone binding	TRINITY_DN1988_c0_g1, TRINITY_DN14990_c0_g1	2	326	17	19122	0.1176	0.0332901	*
	GO:0070324	thyroid hormone binding	TRINITY_DN3146_c0_g1, TRINITY_DN57006_c0_g1	2	326	6	19122	0.3333	0.00415387	**
	GO:0019955	cytokine binding	TRINITY_DN7279_c0_g1, TRINITY_DN1450_c0_g2	2	326	13	19122	0.1538	0.0199645	*
	GO:0004623	phospholipase A2 activity	TRINITY_DN6833_c1_g1, TRINITY_DN3591_c0_g3	2	326	18	19122	0.1111	0.0370372	*
	GO:0030354	melanin-concentrating hormone activity	TRINITY_DN16997_c0_g1	1	326	1	19122	1	0.0170484	*
	GO:0022850	serotonin-gated cation-selective channel activity	TRINITY_DN5262_c1_g1	1	326	2	19122	0.5	0.0338071	*
	GO:0030184	nitric oxide transmembrane transporter activity	TRINITY_DN68451_c0_g1	1	326	1	19122	1	0.0170484	*

## Sheet: ovary
S4 Supplementary Data_ GO entries for differentially expressed genes of ovary between estrus group and anestrus group
GO_Category	GO_ID	GO_Term	IDs	S	TS	B	TB	Rich.Factor	P.value	Sig.Sign.P
Biological Process	GO:0007186	G-protein coupled receptor signaling pathway	TRINITY_DN3625_c3_g1, TRINITY_DN10884_c0_g1, TRINITY_DN25770_c0_g3, TRINITY_DN19092_c1_g2, TRINITY_DN51618_c0_g4, TRINITY_DN15234_c0_g1, TRINITY_DN57291_c1_g2	7	160	348	19261	0.0201	0.0264679	*
	GO:0030449	regulation of complement activation	TRINITY_DN21744_c0_g3, TRINITY_DN1627_c1_g1, TRINITY_DN7533_c0_g1	3	160	55	19261	0.0545	0.0107628	*
	GO:0046330	positive regulation of JNK cascade	TRINITY_DN51004_c0_g1, TRINITY_DN1373_c0_g1, TRINITY_DN17801_c0_g1	3	160	54	19261	0.0556	0.0102371	*
	GO:0045666	positive regulation of neuron differentiation	TRINITY_DN62293_c0_g1, TRINITY_DN4624_c1_g1, TRINITY_DN368_c0_g1	3	160	54	19261	0.0556	0.0102371	*
	GO:0034097	response to cytokine	TRINITY_DN1274_c0_g1, TRINITY_DN10878_c0_g1, TRINITY_DN52083_c0_g2	3	160	53	19261	0.0566	0.00972669	**
	GO:0043434	response to peptide hormone	TRINITY_DN43704_c0_g1, TRINITY_DN10878_c0_g1	2	160	40	19261	0.05	0.0435386	*
	GO:0060395	SMAD protein signal transduction	TRINITY_DN62293_c0_g1, TRINITY_DN4624_c1_g1	2	160	39	19261	0.0513	0.0415835	*
	GO:0007189	adenylate cyclase-activating G-protein coupled receptor signaling pathway	TRINITY_DN2471_c2_g1, TRINITY_DN51618_c0_g4	2	160	38	19261	0.0526	0.0396628	*
	GO:0043408	regulation of MAPK cascade	TRINITY_DN62293_c0_g1, TRINITY_DN4624_c1_g1, TRINITY_DN11552_c0_g1	3	160	38	19261	0.0789	0.00383455	**
	GO:0040008	regulation of growth	TRINITY_DN4101_c0_g1, TRINITY_DN368_c0_g1, TRINITY_DN33631_c0_g1	3	160	37	19261	0.0811	0.00355327	**
	GO:0032870	cellular response to hormone stimulus	TRINITY_DN368_c0_g1, TRINITY_DN19092_c1_g2	2	160	35	19261	0.0571	0.0341137	*
	GO:0042542	response to hydrogen peroxide	TRINITY_DN63420_c0_g1, TRINITY_DN9915_c0_g2	2	160	34	19261	0.0588	0.0323374	*
	GO:0008284	positive regulation of cell proliferation	TRINITY_DN43704_c0_g1, TRINITY_DN1274_c0_g1, TRINITY_DN57897_c0_g1, TRINITY_DN14118_c0_g1, TRINITY_DN17801_c0_g1, TRINITY_DN62272_c0_g1, TRINITY_DN832_c0_g2, TRINITY_DN2810_c0_g1	8	160	334	19261	0.024	0.00689841	**
	GO:0006955	immune response	TRINITY_DN17362_c0_g2, TRINITY_DN21744_c0_g3, TRINITY_DN4283_c0_g2, TRINITY_DN1627_c1_g1, TRINITY_DN17589_c0_g2, TRINITY_DN25854_c0_g2, TRINITY_DN30292_c0_g1	7	160	340	19261	0.0206	0.0237054	*
	GO:0007186	G-protein coupled receptor signaling pathway	TRINITY_DN3625_c3_g1, TRINITY_DN10884_c0_g1, TRINITY_DN25770_c0_g3, TRINITY_DN19092_c1_g2, TRINITY_DN51618_c0_g4, TRINITY_DN15234_c0_g1, TRINITY_DN57291_c1_g2	7	160	348	19261	0.0201	0.0264679	*
	GO:0007595	lactation	TRINITY_DN368_c0_g1, TRINITY_DN19092_c1_g2	2	160	31	19261	0.0645	0.0272395	*
	GO:0030513	positive regulation of BMP signaling pathway	TRINITY_DN62293_c0_g1, TRINITY_DN33631_c0_g1	2	160	28	19261	0.0714	0.0225038	*
	GO:0019369	arachidonic acid metabolic process	TRINITY_DN12187_c1_g1, TRINITY_DN38283_c0_g1	2	160	28	19261	0.0714	0.0225038	*
	GO:0042572	retinol metabolic process	TRINITY_DN2277_c0_g1, TRINITY_DN514_c1_g1	2	160	25	19261	0.08	0.0181517	*
	GO:0001953	negative regulation of cell-matrix adhesion	TRINITY_DN12015_c0_g1, TRINITY_DN11552_c0_g1	2	160	16	19261	0.125	0.00762359	**
	GO:0019372	lipoxygenase pathway	TRINITY_DN12187_c1_g1, TRINITY_DN38283_c0_g1	2	160	13	19261	0.1538	0.00503689	**
	GO:0060065	uterus development	TRINITY_DN1119_c1_g1, TRINITY_DN740_c1_g1	2	160	11	19261	0.1818	0.00359058	**
	GO:0042753	positive regulation of circadian rhythm	TRINITY_DN1606_c0_g1	1	160	6	19261	0.1667	0.0488242	*
	GO:0015793	glycerol transport	TRINITY_DN17229_c0_g3, TRINITY_DN61585_c0_g1	2	160	6	19261	0.3333	0.00100636	**
	GO:0048608	reproductive structure development	TRINITY_DN4624_c1_g1	1	160	5	19261	0.2	0.0408545	*
	GO:0030431	sleep	TRINITY_DN19092_c1_g2	1	160	5	19261	0.2	0.0408545	*
	GO:0007567	parturition	TRINITY_DN2471_c2_g1	1	160	4	19261	0.25	0.0328185	*
	GO:0007603	phototransduction, visible light	TRINITY_DN20732_c0_g1	1	160	4	19261	0.25	0.0328185	*
	GO:0095500	acetylcholine receptor signaling pathway	TRINITY_DN2421_c0_g1	1	160	4	19261	0.25	0.0328185	*
	GO:0090650	cellular response to oxygen-glucose deprivation	TRINITY_DN61585_c0_g1	1	160	4	19261	0.25	0.0328185	*
	GO:0060086	circadian temperature homeostasis	TRINITY_DN1606_c0_g1	1	160	3	19261	0.3333	0.0247157	*
	GO:0015840	urea transport	TRINITY_DN61585_c0_g1	1	160	2	19261	0.5	0.0165453	*
	GO:1904948	midbrain dopaminergic neuron differentiation	TRINITY_DN14118_c0_g1	1	160	1	19261	1	0.00830694	**
	GO:1902908	regulation of melanosome transport	TRINITY_DN15234_c0_g1	1	160	1	19261	1	0.00830694	**
Cellular Component	GO:0005886	plasma membrane	TRINITY_DN12187_c1_g1, TRINITY_DN38283_c0_g1, TRINITY_DN23527_c1_g1, TRINITY_DN2471_c2_g1, TRINITY_DN4101_c0_g1, TRINITY_DN55473_c0_g2, TRINITY_DN21744_c0_g3, TRINITY_DN18779_c1_g3, TRINITY_DN2982_c2_g1, TRINITY_DN1627_c1_g1, TRINITY_DN4122_c0_g1, TRINITY_DN710_c0_g2, TRINITY_DN13347_c0_g1, TRINITY_DN5076_c8_g1, TRINITY_DN63883_c0_g1, TRINITY_DN1393_c1_g1, TRINITY_DN15452_c0_g2, TRINITY_DN25854_c…	40	160	2848	19261	0.014	0.000460404	***
	GO:0005615	extracellular space	TRINITY_DN61497_c0_g1, TRINITY_DN43704_c0_g1, TRINITY_DN2824_c10_g1, TRINITY_DN29038_c2_g1, TRINITY_DN2277_c0_g1, TRINITY_DN10884_c0_g1, TRINITY_DN17589_c0_g2, TRINITY_DN63420_c0_g1, TRINITY_DN63119_c0_g1, TRINITY_DN62293_c0_g1, TRINITY_DN10878_c0_g1, TRINITY_DN4624_c1_g1, TRINITY_DN25770_c0_g3, TRINITY_DN2815_c2_g1, TRINITY_DN11552_c0_g1, TRINITY_DN30292_c0_g1, TRINITY_DN470_c0_g1, TRINITY_DN141…	22	160	1033	19261	0.0213	4.59999e-05	****
	GO:0005576	extracellular region	TRINITY_DN43704_c0_g1, TRINITY_DN21744_c0_g3, TRINITY_DN4283_c0_g2, TRINITY_DN35269_c0_g1, TRINITY_DN1627_c1_g1, TRINITY_DN25854_c0_g2, TRINITY_DN62293_c0_g1, TRINITY_DN10878_c0_g1, TRINITY_DN25770_c0_g3, TRINITY_DN4862_c1_g1, TRINITY_DN52083_c0_g2, TRINITY_DN33631_c0_g1, TRINITY_DN2394_c3_g1, TRINITY_DN1790_c0_g1, TRINITY_DN832_c0_g2, TRINITY_DN7533_c0_g1, TRINITY_DN2810_c0_g1, TRINITY_DN11345_c…	19	160	834	19261	0.0228	6.55534e-05	****
	GO:0005887	integral component of plasma membrane	TRINITY_DN4211_c0_g1, TRINITY_DN2277_c0_g1, TRINITY_DN17229_c0_g3, TRINITY_DN25854_c0_g2, TRINITY_DN56289_c1_g1, TRINITY_DN2105_c0_g1, TRINITY_DN19092_c1_g2, TRINITY_DN61585_c0_g1, TRINITY_DN17801_c0_g1, TRINITY_DN33631_c0_g1, TRINITY_DN51618_c0_g4, TRINITY_DN7285_c0_g1, TRINITY_DN24933_c0_g2	13	160	816	19261	0.0159	0.0187073	*
	GO:0030018	Z disc	TRINITY_DN2982_c2_g1, TRINITY_DN4122_c0_g1, TRINITY_DN710_c0_g2, TRINITY_DN36036_c0_g2, TRINITY_DN9915_c0_g2, TRINITY_DN4346_c0_g1, TRINITY_DN20322_c0_g1	7	160	99	19261	0.0707	1.87797e-05	****
	GO:0005791	rough endoplasmic reticulum	TRINITY_DN2277_c0_g1, TRINITY_DN54262_c0_g3, TRINITY_DN11552_c0_g1, TRINITY_DN52083_c0_g2	4	160	40	19261	0.1	0.000332013	***
	GO:0005911	cell-cell junction	TRINITY_DN17229_c0_g3, TRINITY_DN56289_c1_g1, TRINITY_DN61585_c0_g1, TRINITY_DN4346_c0_g1	4	160	139	19261	0.0288	0.0288139	*
	GO:0043034	costamere	TRINITY_DN2982_c2_g1, TRINITY_DN4122_c0_g1, TRINITY_DN20322_c0_g1	3	160	22	19261	0.1364	0.000771415	***
	GO:0030315	T-tubule	TRINITY_DN2982_c2_g1, TRINITY_DN4122_c0_g1, TRINITY_DN20322_c0_g1	3	160	45	19261	0.0667	0.0061828	**
	GO:0030659	cytoplasmic vesicle membrane	TRINITY_DN2982_c2_g1, TRINITY_DN4122_c0_g1, TRINITY_DN20322_c0_g1	3	160	56	19261	0.0536	0.0113039	*
	GO:0019898	extrinsic component of membrane	TRINITY_DN12187_c1_g1, TRINITY_DN38283_c0_g1, TRINITY_DN6858_c0_g1	3	160	79	19261	0.038	0.0281037	*
	GO:0042383	sarcolemma	TRINITY_DN2982_c2_g1, TRINITY_DN4122_c0_g1, TRINITY_DN20322_c0_g1	3	160	85	19261	0.0353	0.033872	*
	GO:0031838	haptoglobin-hemoglobin complex	TRINITY_DN63420_c0_g1, TRINITY_DN63119_c0_g1	2	160	2	19261	1	6.85776e-05	****
	GO:0042588	zymogen granule	TRINITY_DN43704_c0_g1, TRINITY_DN2277_c0_g1	2	160	6	19261	0.3333	0.00100636	**
	GO:0005833	hemoglobin complex	TRINITY_DN63420_c0_g1, TRINITY_DN63119_c0_g1	2	160	6	19261	0.3333	0.00100636	**
	GO:0008250	oligosaccharyltransferase complex	TRINITY_DN3500_c6_g1, TRINITY_DN2320_c0_g1	2	160	10	19261	0.2	0.00295382	**
	GO:0032432	actin filament bundle	TRINITY_DN9915_c0_g2, TRINITY_DN4346_c0_g1	2	160	11	19261	0.1818	0.00359058	**
	GO:0030863	cortical cytoskeleton	TRINITY_DN56289_c1_g1, TRINITY_DN4346_c0_g1	2	160	17	19261	0.1176	0.00859325	**
	GO:0031305	integral component of mitochondrial inner membrane	TRINITY_DN923_c0_g1, TRINITY_DN5826_c0_g1	2	160	21	19261	0.0952	0.0129842	*
	GO:0034707	chloride channel complex	TRINITY_DN23527_c1_g1, TRINITY_DN1649_c0_g1	2	160	33	19261	0.0606	0.0305992	*
	GO:0097453	mesaxon	TRINITY_DN11552_c0_g1	1	160	1	19261	1	0.00830694	**
	GO:0120003	hinge region between urothelial plaques of apical plasma membrane	TRINITY_DN6858_c0_g1	1	160	1	19261	1	0.00830694	**
	GO:0030485	smooth muscle contractile fiber	TRINITY_DN2815_c2_g1	1	160	2	19261	0.5	0.0165453	*
	GO:0097058	CRLF-CLCF1 complex	TRINITY_DN832_c0_g2	1	160	2	19261	0.5	0.0165453	*
	GO:0031523	Myb complex	TRINITY_DN4346_c0_g1	1	160	3	19261	0.3333	0.0247157	*
	GO:0030285	integral component of synaptic vesicle membrane	TRINITY_DN23680_c0_g1	1	160	4	19261	0.25	0.0328185	*
	GO:0097512	cardiac myofibril	TRINITY_DN9915_c0_g2	1	160	4	19261	0.25	0.0328185	*
	GO:0030956	Gln	TRINITY_DN7236_c0_g2	1	160	4	19261	0.25	0.0328185	*
	GO:0030314	junctional membrane complex	TRINITY_DN710_c0_g2	1	160	5	19261	0.2	0.0408545	*
	GO:0005784	Sec61 translocon complex	TRINITY_DN7655_c0_g1	1	160	5	19261	0.2	0.0408545	*
	GO:0032982	myosin filament	TRINITY_DN2815_c2_g1	1	160	5	19261	0.2	0.0408545	*
Molecular Function	GO:0004930	G-protein coupled receptor activity	TRINITY_DN3625_c3_g1, TRINITY_DN2471_c2_g1, TRINITY_DN25770_c0_g3, TRINITY_DN19092_c1_g2, TRINITY_DN15234_c0_g1, TRINITY_DN57291_c1_g2	6	160	213	19261	0.0282	0.00884659	**
	GO:0004252	serine-type endopeptidase activity	TRINITY_DN21744_c0_g3, TRINITY_DN35269_c0_g1, TRINITY_DN1627_c1_g1, TRINITY_DN29038_c2_g1, TRINITY_DN7533_c0_g1	5	160	165	19261	0.0303	0.012308	*
	GO:0005125	cytokine activity	TRINITY_DN62293_c0_g1, TRINITY_DN4624_c1_g1, TRINITY_DN14118_c0_g1, TRINITY_DN832_c0_g2	4	160	86	19261	0.0465	0.0057448	**
	GO:0030246	carbohydrate binding	TRINITY_DN6401_c0_g1, TRINITY_DN43704_c0_g1, TRINITY_DN50980_c0_g2, TRINITY_DN62272_c0_g1	4	160	147	19261	0.0272	0.0343618	*
	GO:0005109	frizzled binding	TRINITY_DN11552_c0_g1, TRINITY_DN14118_c0_g1, TRINITY_DN2394_c3_g1	3	160	27	19261	0.1111	0.00142128	**
	GO:0030414	peptidase inhibitor activity	TRINITY_DN10878_c0_g1, TRINITY_DN33631_c0_g1, TRINITY_DN11345_c0_g2	3	160	34	19261	0.0882	0.00278671	**
	GO:0030170	pyridoxal phosphate binding	TRINITY_DN61540_c0_g1, TRINITY_DN6743_c0_g1, TRINITY_DN16316_c0_g3	3	160	54	19261	0.0556	0.0102371	*
	GO:0003823	antigen binding	TRINITY_DN21744_c0_g3, TRINITY_DN23601_c0_g1, TRINITY_DN1627_c1_g1	3	160	88	19261	0.0341	0.0369689	*
	GO:0008083	growth factor activity	TRINITY_DN62293_c0_g1, TRINITY_DN4624_c1_g1, TRINITY_DN14615_c0_g1	3	160	98	19261	0.0306	0.0482969	*
	GO:0031720	haptoglobin binding	TRINITY_DN63420_c0_g1, TRINITY_DN63119_c0_g1	2	160	2	19261	1	6.85776e-05	****
	GO:0002083	4-hydroxybenzoate decaprenyltransferase activity	TRINITY_DN923_c0_g1, TRINITY_DN5826_c0_g1	2	160	2	19261	1	6.85776e-05	****
	GO:0050473	arachidonate 15-lipoxygenase activity	TRINITY_DN12187_c1_g1, TRINITY_DN38283_c0_g1	2	160	4	19261	0.5	0.000406978	***
	GO:0016165	linoleate 13S-lipoxygenase activity	TRINITY_DN12187_c1_g1, TRINITY_DN38283_c0_g1	2	160	6	19261	0.3333	0.00100636	**
	GO:0015204	urea transmembrane transporter activity	TRINITY_DN17229_c0_g3, TRINITY_DN61585_c0_g1	2	160	6	19261	0.3333	0.00100636	**
	GO:0015254	glycerol channel activity	TRINITY_DN17229_c0_g3, TRINITY_DN61585_c0_g1	2	160	8	19261	0.25	0.00185811	**
	GO:0015250	water channel activity	TRINITY_DN17229_c0_g3, TRINITY_DN61585_c0_g1	2	160	11	19261	0.1818	0.00359058	**
	GO:0048018	receptor ligand activity	TRINITY_DN14118_c0_g1, TRINITY_DN7285_c0_g1	2	160	16	19261	0.125	0.00762359	**
	GO:0019825	oxygen binding	TRINITY_DN63420_c0_g1, TRINITY_DN63119_c0_g1	2	160	17	19261	0.1176	0.00859325	**
	GO:0005229	intracellular calcium activated chloride channel activity	TRINITY_DN23527_c1_g1, TRINITY_DN1649_c0_g1	2	160	18	19261	0.1111	0.00961505	**
	GO:0044548	S100 protein binding	TRINITY_DN1790_c0_g1, TRINITY_DN2810_c0_g1	2	160	18	19261	0.1111	0.00961505	**
	GO:0004601	peroxidase activity	TRINITY_DN63420_c0_g1, TRINITY_DN63119_c0_g1	2	160	25	19261	0.08	0.0181517	*
	GO:0005160	transforming growth factor beta receptor binding	TRINITY_DN62293_c0_g1, TRINITY_DN4624_c1_g1	2	160	26	19261	0.0769	0.0195584	*
	GO:0005496	steroid binding	TRINITY_DN2513_c2_g1, TRINITY_DN54262_c0_g3	2	160	28	19261	0.0714	0.0225038	*
	GO:0008009	chemokine activity	TRINITY_DN4283_c0_g2, TRINITY_DN10884_c0_g1	2	160	30	19261	0.0667	0.0256196	*
	GO:0001786	phosphatidylserine binding	TRINITY_DN710_c0_g2, TRINITY_DN25770_c0_g3	2	160	30	19261	0.0667	0.0256196	*
	GO:0019838	growth factor binding	TRINITY_DN43704_c0_g1, TRINITY_DN17801_c0_g1	2	160	31	19261	0.0645	0.0272395	*
	GO:0004990	oxytocin receptor activity	TRINITY_DN19092_c1_g2	1	160	2	19261	0.5	0.0165453	*
	GO:1990837	sequence-specific double-stranded DNA binding	TRINITY_DN1606_c0_g1	1	160	2	19261	0.5	0.0165453	*
	GO:0004957	prostaglandin E receptor activity	TRINITY_DN51618_c0_g4	1	160	6	19261	0.1667	0.0488242	*
	GO:0072320	volume-sensitive chloride channel activity	TRINITY_DN23527_c1_g1	1	160	3	19261	0.3333	0.0247157	*
	GO:0004784	superoxide dismutase activity	TRINITY_DN2719_c0_g1	1	160	6	19261	0.1667	0.0488242	*
	GO:0035240	dopamine binding	TRINITY_DN15234_c0_g1	1	160	6	19261	0.1667	0.0488242	*
	GO:0008269	JAK pathway signal transduction adaptor activity	TRINITY_DN368_c0_g1	1	160	2	19261	0.5	0.0165453	*
	GO:0038036	sphingosine-1-phosphate receptor activity	TRINITY_DN57897_c0_g1	1	160	6	19261	0.1667	0.0488242	*
	GO:0016503	pheromone receptor activity	TRINITY_DN57291_c1_g2	1	160	2	19261	0.5	0.0165453	*
