# Supplementary material for: Molecular Characterization of Hypothalamic–Pituitary–Ovarian Axis Regulation in the Manchurian Zokor (Myospalax psilurus) During Seasonal Estrus
Source: Genes (Basel). 2025 Oct 30;16(11):1289. doi: 10.3390/genes16111289 (PMC12652709; doi:10.3390/genes16111289)
Supplement: Supplementary file 1 [file genes-16-01289-s001.zip › S6 KEGG pathway entries for differentially expressed genes.xlsx]

## Sheet: hypothalamus
S5 Supplementary Data_ KEGG pathway entries for differentially expressed genes of hypothalamus between estrus group and anestrus group
Pathway_ID	KEGG_Level_1	KEGG_Level_2	Pathway_Name	IDs	S	TS	B	TB	Rich.Factor	P.value	Sig.Sign.P
ko04080	Environmental Information Processing	Signaling molecules and interaction	Neuroactive ligand-receptor interaction	TRINITY_DN8080_c0_g1, TRINITY_DN39922_c0_g1, TRINITY_DN6894_c0_g1, TRINITY_DN14322_c0_g1, TRINITY_DN30654_c0_g2, TRINITY_DN789_c1_g3, TRINITY_DN24313_c0_g2, TRINITY_DN11140_c0_g4, TRINITY_DN10263_c0_g1, TRINITY_DN16482_c0_g3, TRINITY_DN1277_c0_g1, TRINITY_DN1179_c0_g1, TRINITY_DN3658_c0_g1, TRINITY_DN24961_c0_g1, TRINITY_DN1614_c5_g1, TRINITY_DN10810_c0_g1, TRINITY_DN4803_c0_g2, TRINITY_DN32052_c…	20	265	310	8432	0.0645	0.00177692	**
ko04151	Environmental Information Processing	Signal transduction	PI3K-Akt signaling pathway	TRINITY_DN24_c0_g2, TRINITY_DN3350_c0_g1, TRINITY_DN4826_c3_g1, TRINITY_DN683_c0_g2, TRINITY_DN24_c0_g1, TRINITY_DN1325_c0_g4, TRINITY_DN29524_c0_g1, TRINITY_DN17187_c0_g1, TRINITY_DN10120_c0_g3, TRINITY_DN4071_c0_g1, TRINITY_DN17179_c0_g1, TRINITY_DN37872_c0_g2, TRINITY_DN7050_c1_g1, TRINITY_DN4299_c0_g1, TRINITY_DN1046_c0_g4, TRINITY_DN2270_c0_g1, TRINITY_DN8806_c0_g1, TRINITY_DN17717_c0_g1, TR…	20	265	408	8432	0.049	0.0320029	*
ko05152	Human Diseases	Infectious disease: bacterial	Tuberculosis	TRINITY_DN45701_c0_g3, TRINITY_DN11520_c0_g1, TRINITY_DN3191_c0_g1, TRINITY_DN8331_c0_g1, TRINITY_DN2580_c0_g3, TRINITY_DN10120_c0_g3, TRINITY_DN39861_c0_g1, TRINITY_DN7179_c0_g1, TRINITY_DN7447_c0_g1, TRINITY_DN20791_c0_g2, TRINITY_DN23155_c0_g2, TRINITY_DN39811_c0_g1, TRINITY_DN1134_c0_g2, TRINITY_DN4423_c0_g2, TRINITY_DN44449_c0_g2, TRINITY_DN25122_c1_g1, TRINITY_DN8601_c2_g2	17	265	175	8432	0.0971	3.36954e-05	****
ko04145	Cellular Processes	Transport and catabolism	Phagosome	TRINITY_DN11520_c0_g1, TRINITY_DN3191_c0_g1, TRINITY_DN10120_c0_g3, TRINITY_DN39861_c0_g1, TRINITY_DN7179_c0_g1, TRINITY_DN7447_c0_g1, TRINITY_DN20791_c0_g2, TRINITY_DN5172_c0_g1, TRINITY_DN5820_c0_g1, TRINITY_DN39811_c0_g1, TRINITY_DN1134_c0_g2, TRINITY_DN4423_c0_g2, TRINITY_DN63498_c0_g1, TRINITY_DN44449_c0_g2, TRINITY_DN25122_c1_g1, TRINITY_DN8601_c2_g2	16	265	188	8432	0.0851	0.000272609	***
ko04510	Cellular Processes	Cellular community - eukaryotes	Focal adhesion	TRINITY_DN24_c0_g2, TRINITY_DN56063_c0_g1, TRINITY_DN2047_c0_g1, TRINITY_DN24_c0_g1, TRINITY_DN29524_c0_g1, TRINITY_DN28317_c0_g2, TRINITY_DN17187_c0_g1, TRINITY_DN2079_c0_g1, TRINITY_DN4071_c0_g1, TRINITY_DN1420_c0_g1, TRINITY_DN17179_c0_g1, TRINITY_DN37872_c0_g2, TRINITY_DN7050_c1_g1, TRINITY_DN2270_c0_g1, TRINITY_DN17717_c0_g1, TRINITY_DN25010_c0_g4	16	265	291	8432	0.055	0.0210014	*
ko04020	Environmental Information Processing	Signal transduction	Calcium signaling pathway	TRINITY_DN11280_c0_g1, TRINITY_DN30654_c0_g2, TRINITY_DN789_c1_g3, TRINITY_DN11140_c0_g4, TRINITY_DN8331_c0_g1, TRINITY_DN10120_c0_g3, TRINITY_DN40166_c0_g1, TRINITY_DN2079_c0_g1, TRINITY_DN51927_c0_g4, TRINITY_DN1179_c0_g1, TRINITY_DN1614_c5_g1, TRINITY_DN4803_c0_g2, TRINITY_DN24507_c1_g1, TRINITY_DN261_c1_g1	14	265	254	8432	0.0551	0.0292279	*
ko04270	Organismal Systems	Circulatory system	Vascular smooth muscle contraction	TRINITY_DN34448_c0_g2, TRINITY_DN2032_c0_g2, TRINITY_DN1277_c0_g1, TRINITY_DN61900_c0_g1, TRINITY_DN62793_c0_g1, TRINITY_DN3121_c0_g1, TRINITY_DN2079_c0_g1, TRINITY_DN7501_c0_g1, TRINITY_DN3121_c0_g3, TRINITY_DN1179_c0_g1, TRINITY_DN63619_c0_g1, TRINITY_DN24507_c1_g1, TRINITY_DN261_c1_g1	13	265	143	8432	0.0909	0.000543737	***
ko05205	Human Diseases	Cancer: overview	Proteoglycans in cancer	TRINITY_DN10310_c0_g1, TRINITY_DN3350_c0_g1, TRINITY_DN38873_c0_g1, TRINITY_DN64658_c0_g1, TRINITY_DN2047_c0_g1, TRINITY_DN29524_c0_g1, TRINITY_DN34008_c0_g2, TRINITY_DN1420_c0_g1, TRINITY_DN10084_c0_g1, TRINITY_DN4299_c0_g1, TRINITY_DN13445_c0_g1, TRINITY_DN261_c1_g1, TRINITY_DN8601_c2_g2	13	265	230	8432	0.0565	0.029278	*
ko00590	Metabolism	Lipid metabolism	Arachidonic acid metabolism	TRINITY_DN26991_c0_g1, TRINITY_DN2620_c0_g1, TRINITY_DN508_c1_g2, TRINITY_DN7006_c0_g1, TRINITY_DN3121_c0_g1, TRINITY_DN3121_c0_g3, TRINITY_DN5488_c0_g2, TRINITY_DN6568_c0_g1, TRINITY_DN63619_c0_g1, TRINITY_DN3444_c0_g2, TRINITY_DN60292_c0_g2, TRINITY_DN3348_c0_g2	12	265	84	8432	0.1429	1.08985e-05	****
ko04512	Environmental Information Processing	Signaling molecules and interaction	ECM-receptor interaction	TRINITY_DN24_c0_g2, TRINITY_DN24_c0_g1, TRINITY_DN34008_c0_g2, TRINITY_DN17187_c0_g1, TRINITY_DN43975_c0_g3, TRINITY_DN4071_c0_g1, TRINITY_DN17179_c0_g1, TRINITY_DN37872_c0_g2, TRINITY_DN7050_c1_g1, TRINITY_DN2270_c0_g1, TRINITY_DN17717_c0_g1, TRINITY_DN25010_c0_g4	12	265	151	8432	0.0795	0.00280171	**
ko05150	Human Diseases	Infectious disease: bacterial	Staphylococcus aureus infection	TRINITY_DN11520_c0_g1, TRINITY_DN3191_c0_g1, TRINITY_DN10120_c0_g3, TRINITY_DN39861_c0_g1, TRINITY_DN7179_c0_g1, TRINITY_DN39811_c0_g1, TRINITY_DN1134_c0_g2, TRINITY_DN4541_c0_g1, TRINITY_DN57259_c0_g2, TRINITY_DN63498_c0_g1, TRINITY_DN25122_c1_g1	11	265	51	8432	0.2157	3.747e-07	****
ko05323	Human Diseases	Immune disease	Rheumatoid arthritis	TRINITY_DN11520_c0_g1, TRINITY_DN3191_c0_g1, TRINITY_DN10120_c0_g3, TRINITY_DN7179_c0_g1, TRINITY_DN2050_c0_g1, TRINITY_DN20791_c0_g2, TRINITY_DN5820_c0_g1, TRINITY_DN39811_c0_g1, TRINITY_DN1134_c0_g2, TRINITY_DN57259_c0_g2, TRINITY_DN8601_c2_g2	11	265	83	8432	0.1325	5.20781e-05	****
ko04974	Organismal Systems	Digestive system	Protein digestion and absorption	TRINITY_DN24_c0_g2, TRINITY_DN1482_c0_g1, TRINITY_DN24_c0_g1, TRINITY_DN19652_c0_g1, TRINITY_DN37340_c0_g3, TRINITY_DN20612_c0_g1, TRINITY_DN17179_c0_g1, TRINITY_DN37872_c0_g2, TRINITY_DN27653_c0_g2, TRINITY_DN17717_c0_g1, TRINITY_DN37482_c0_g1	11	265	96	8432	0.1146	0.000198332	***
ko00564	Metabolism	Lipid metabolism	Glycerophospholipid metabolism	TRINITY_DN2303_c1_g1, TRINITY_DN312_c0_g1, TRINITY_DN3598_c2_g1, TRINITY_DN1122_c0_g1, TRINITY_DN3259_c1_g1, TRINITY_DN5933_c0_g1, TRINITY_DN3121_c0_g1, TRINITY_DN8496_c0_g1, TRINITY_DN3121_c0_g3, TRINITY_DN63619_c0_g1, TRINITY_DN60292_c0_g2	11	265	117	8432	0.094	0.0010913	**
ko05146	Human Diseases	Infectious disease: parasitic	Amoebiasis	TRINITY_DN24_c0_g2, TRINITY_DN24_c0_g1, TRINITY_DN48677_c0_g1, TRINITY_DN19652_c0_g1, TRINITY_DN17187_c0_g1, TRINITY_DN10120_c0_g3, TRINITY_DN49014_c0_g5, TRINITY_DN7050_c1_g1, TRINITY_DN17717_c0_g1, TRINITY_DN25010_c0_g4, TRINITY_DN8601_c2_g2	11	265	119	8432	0.0924	0.00125484	**
ko04726	Organismal Systems	Nervous system	Serotonergic synapse	TRINITY_DN26991_c0_g1, TRINITY_DN2620_c0_g1, TRINITY_DN683_c0_g2, TRINITY_DN508_c1_g2, TRINITY_DN789_c1_g3, TRINITY_DN7006_c0_g1, TRINITY_DN63619_c0_g1, TRINITY_DN4017_c0_g1, TRINITY_DN3444_c0_g2, TRINITY_DN10810_c0_g1, TRINITY_DN261_c1_g1	11	265	126	8432	0.0873	0.00199357	**
ko04621	Organismal Systems	Immune system	NOD-like receptor signaling pathway	TRINITY_DN4362_c0_g1, TRINITY_DN8387_c0_g1, TRINITY_DN9689_c0_g2, TRINITY_DN48995_c0_g1, TRINITY_DN7161_c0_g1, TRINITY_DN48138_c0_g1, TRINITY_DN23155_c0_g2, TRINITY_DN40498_c0_g1, TRINITY_DN1614_c5_g1, TRINITY_DN5477_c0_g1, TRINITY_DN261_c1_g1	11	265	194	8432	0.0567	0.0421072	*
ko05321	Human Diseases	Immune disease	Inflammatory bowel disease	TRINITY_DN11520_c0_g1, TRINITY_DN3191_c0_g1, TRINITY_DN7179_c0_g1, TRINITY_DN2212_c2_g1, TRINITY_DN23155_c0_g2, TRINITY_DN39811_c0_g1, TRINITY_DN6197_c0_g1, TRINITY_DN1134_c0_g2, TRINITY_DN40508_c0_g1, TRINITY_DN8601_c2_g2	10	265	53	8432	0.1887	4.69016e-06	****
ko05322	Human Diseases	Immune disease	Systemic lupus erythematosus	TRINITY_DN11520_c0_g1, TRINITY_DN3191_c0_g1, TRINITY_DN10120_c0_g3, TRINITY_DN39861_c0_g1, TRINITY_DN7179_c0_g1, TRINITY_DN39811_c0_g1, TRINITY_DN1134_c0_g2, TRINITY_DN63498_c0_g1, TRINITY_DN25122_c1_g1	9	265	65	8432	0.1385	0.000178661	***
ko05140	Human Diseases	Infectious disease: parasitic	Leishmaniasis	TRINITY_DN11520_c0_g1, TRINITY_DN3191_c0_g1, TRINITY_DN10120_c0_g3, TRINITY_DN39861_c0_g1, TRINITY_DN7179_c0_g1, TRINITY_DN39811_c0_g1, TRINITY_DN1134_c0_g2, TRINITY_DN25122_c1_g1, TRINITY_DN8601_c2_g2	9	265	79	8432	0.1139	0.000784413	***
ko04640	Organismal Systems	Immune system	Hematopoietic cell lineage	TRINITY_DN11520_c0_g1, TRINITY_DN3191_c0_g1, TRINITY_DN48677_c0_g1, TRINITY_DN10120_c0_g3, TRINITY_DN7179_c0_g1, TRINITY_DN39811_c0_g1, TRINITY_DN1134_c0_g2, TRINITY_DN11966_c0_g1, TRINITY_DN8806_c0_g1	9	265	84	8432	0.1071	0.00122425	**
ko04750	Organismal Systems	Sensory system	Inflammatory mediator regulation of TRP channels	TRINITY_DN6894_c0_g1, TRINITY_DN2620_c0_g1, TRINITY_DN508_c1_g2, TRINITY_DN11140_c0_g4, TRINITY_DN48677_c0_g1, TRINITY_DN63619_c0_g1, TRINITY_DN3444_c0_g2, TRINITY_DN24507_c1_g1, TRINITY_DN261_c1_g1	9	265	110	8432	0.0818	0.00762609	**
ko05145	Human Diseases	Infectious disease: parasitic	Toxoplasmosis	TRINITY_DN11520_c0_g1, TRINITY_DN3191_c0_g1, TRINITY_DN17187_c0_g1, TRINITY_DN7179_c0_g1, TRINITY_DN39811_c0_g1, TRINITY_DN1134_c0_g2, TRINITY_DN7050_c1_g1, TRINITY_DN25010_c0_g4, TRINITY_DN8601_c2_g2	9	265	129	8432	0.0698	0.0201821	*
ko04926	Organismal Systems	Endocrine system	Relaxin signaling pathway	TRINITY_DN24_c0_g2, TRINITY_DN2032_c0_g2, TRINITY_DN683_c0_g2, TRINITY_DN24_c0_g1, TRINITY_DN10263_c0_g1, TRINITY_DN16482_c0_g3, TRINITY_DN19652_c0_g1, TRINITY_DN24507_c1_g1, TRINITY_DN17717_c0_g1	9	265	152	8432	0.0592	0.0499865	*
ko04658	Organismal Systems	Immune system	Th1 and Th2 cell differentiation	TRINITY_DN7491_c0_g1, TRINITY_DN11520_c0_g1, TRINITY_DN3191_c0_g1, TRINITY_DN7179_c0_g1, TRINITY_DN2212_c2_g1, TRINITY_DN39811_c0_g1, TRINITY_DN6197_c0_g1, TRINITY_DN1134_c0_g2	8	265	93	8432	0.086	0.00869808	**
ko00591	Metabolism	Lipid metabolism	Linoleic acid metabolism	TRINITY_DN2620_c0_g1, TRINITY_DN508_c1_g2, TRINITY_DN3121_c0_g1, TRINITY_DN3121_c0_g3, TRINITY_DN63619_c0_g1, TRINITY_DN3444_c0_g2, TRINITY_DN60292_c0_g2	7	265	34	8432	0.2059	7.26656e-05	****
ko05416	Human Diseases	Cardiovascular disease	Viral myocarditis	TRINITY_DN11520_c0_g1, TRINITY_DN3191_c0_g1, TRINITY_DN10120_c0_g3, TRINITY_DN7179_c0_g1, TRINITY_DN39811_c0_g1, TRINITY_DN1134_c0_g2, TRINITY_DN57259_c0_g2	7	265	97	8432	0.0722	0.0326768	*
ko05414	Human Diseases	Cardiovascular disease	Dilated cardiomyopathy	TRINITY_DN11280_c0_g1, TRINITY_DN10120_c0_g3, TRINITY_DN4071_c0_g1, TRINITY_DN43636_c0_g1, TRINITY_DN2270_c0_g1, TRINITY_DN56329_c0_g1, TRINITY_DN24507_c1_g1	7	265	100	8432	0.07	0.0376597	*
ko04659	Organismal Systems	Immune system	Th17 cell differentiation	TRINITY_DN11520_c0_g1, TRINITY_DN3191_c0_g1, TRINITY_DN48677_c0_g1, TRINITY_DN7179_c0_g1, TRINITY_DN2212_c2_g1, TRINITY_DN39811_c0_g1, TRINITY_DN1134_c0_g2	7	265	102	8432	0.0686	0.0412454	*
ko05310	Human Diseases	Immune disease	Asthma	TRINITY_DN11520_c0_g1, TRINITY_DN3191_c0_g1, TRINITY_DN10120_c0_g3, TRINITY_DN7179_c0_g1, TRINITY_DN39811_c0_g1, TRINITY_DN1134_c0_g2	6	265	29	8432	0.2069	0.000235154	***
ko04672	Organismal Systems	Immune system	Intestinal immune network for IgA production	TRINITY_DN11520_c0_g1, TRINITY_DN3191_c0_g1, TRINITY_DN10120_c0_g3, TRINITY_DN7179_c0_g1, TRINITY_DN39811_c0_g1, TRINITY_DN1134_c0_g2	6	265	50	8432	0.12	0.00453382	**
ko05330	Human Diseases	Immune disease	Allograft rejection	TRINITY_DN11520_c0_g1, TRINITY_DN3191_c0_g1, TRINITY_DN10120_c0_g3, TRINITY_DN7179_c0_g1, TRINITY_DN39811_c0_g1, TRINITY_DN1134_c0_g2	6	265	54	8432	0.1111	0.00663985	**
ko05320	Human Diseases	Immune disease	Autoimmune thyroid disease	TRINITY_DN11520_c0_g1, TRINITY_DN3191_c0_g1, TRINITY_DN10120_c0_g3, TRINITY_DN7179_c0_g1, TRINITY_DN39811_c0_g1, TRINITY_DN1134_c0_g2	6	265	57	8432	0.1053	0.00862968	**
ko04610	Organismal Systems	Immune system	Complement and coagulation cascades	TRINITY_DN38494_c0_g1, TRINITY_DN1818_c11_g1, TRINITY_DN4681_c0_g1, TRINITY_DN4541_c0_g1, TRINITY_DN63498_c0_g1, TRINITY_DN25122_c1_g1	6	265	63	8432	0.0952	0.0138321	*
ko00592	Metabolism	Lipid metabolism	alpha-Linolenic acid metabolism	TRINITY_DN3121_c0_g1, TRINITY_DN3121_c0_g3, TRINITY_DN63619_c0_g1, TRINITY_DN60292_c0_g2, TRINITY_DN6204_c0_g1	5	265	23	8432	0.2174	0.000623947	***
ko04975	Organismal Systems	Digestive system	Fat digestion and absorption	TRINITY_DN3259_c1_g1, TRINITY_DN3121_c0_g1, TRINITY_DN8496_c0_g1, TRINITY_DN3121_c0_g3, TRINITY_DN14712_c0_g1	5	265	28	8432	0.1786	0.00160279	**
ko05332	Human Diseases	Immune disease	Graft-versus-host disease	TRINITY_DN11520_c0_g1, TRINITY_DN3191_c0_g1, TRINITY_DN7179_c0_g1, TRINITY_DN39811_c0_g1, TRINITY_DN1134_c0_g2	5	265	44	8432	0.1136	0.0117837	*
ko04913	Organismal Systems	Endocrine system	Ovarian steroidogenesis	TRINITY_DN2620_c0_g1, TRINITY_DN508_c1_g2, TRINITY_DN63619_c0_g1, TRINITY_DN3444_c0_g2, TRINITY_DN24507_c1_g1	5	265	48	8432	0.1042	0.0167943	*
ko04940	Human Diseases	Endocrine and metabolic disease	Type I diabetes mellitus	TRINITY_DN11520_c0_g1, TRINITY_DN3191_c0_g1, TRINITY_DN7179_c0_g1, TRINITY_DN39811_c0_g1, TRINITY_DN1134_c0_g2	5	265	53	8432	0.0943	0.0248199	*
ko00830	Metabolism	Metabolism of cofactors and vitamins	Retinol metabolism	TRINITY_DN12836_c0_g1, TRINITY_DN41925_c0_g2, TRINITY_DN6276_c0_g1, TRINITY_DN61990_c0_g1	4	265	42	8432	0.0952	0.0419443	*
ko05144	Human Diseases	Infectious disease: parasitic	Malaria	TRINITY_DN62860_c0_g1, TRINITY_DN22794_c0_g1, TRINITY_DN57259_c0_g2, TRINITY_DN8601_c2_g2	4	265	44	8432	0.0909	0.048484	*
ko00260	Metabolism	Amino acid metabolism	Glycine, serine and threonine metabolism	TRINITY_DN64425_c0_g1, TRINITY_DN2635_c3_g1, TRINITY_DN22262_c0_g2, TRINITY_DN33118_c1_g1	4	265	44	8432	0.0909	0.048484	*

## Sheet: pituitary
S5 Supplementary Data_ KEGG pathway entries for differentially expressed genes of pituitary between estrus group and anestrus group
Pathway_ID	KEGG_Level_1	KEGG_Level_2	Pathway_Name	IDs	S	TS	B	TB	Rich.Factor	P.value	Sig.Sign.P
ko04080	Environmental Information Processing	Signaling molecules and interaction	Neuroactive ligand-receptor interaction	TRINITY_DN39477_c1_g1, TRINITY_DN69125_c0_g1, TRINITY_DN1988_c0_g1, TRINITY_DN5262_c1_g1, TRINITY_DN15186_c0_g2, TRINITY_DN892_c0_g1, TRINITY_DN1589_c0_g1, TRINITY_DN27583_c0_g1, TRINITY_DN25429_c2_g1, TRINITY_DN4075_c1_g1, TRINITY_DN69135_c0_g1, TRINITY_DN1753_c1_g1, TRINITY_DN6251_c2_g1	13	163	279	8465	0.0466	0.00278545	**
ko05322	Human Diseases	Immune disease	Systemic lupus erythematosus	TRINITY_DN6499_c0_g2, TRINITY_DN67568_c0_g1, TRINITY_DN6499_c0_g1, TRINITY_DN659_c5_g1, TRINITY_DN6949_c0_g1, TRINITY_DN10977_c0_g1, TRINITY_DN4199_c0_g1, TRINITY_DN3702_c0_g1, TRINITY_DN415_c0_g1, TRINITY_DN25544_c0_g1, TRINITY_DN7691_c0_g5	11	163	73	8465	0.1507	1.22232e-07	****
ko05323	Human Diseases	Immune disease	Rheumatoid arthritis	TRINITY_DN6499_c0_g2, TRINITY_DN67568_c0_g1, TRINITY_DN6974_c0_g1, TRINITY_DN6499_c0_g1, TRINITY_DN3847_c0_g1, TRINITY_DN6949_c0_g1, TRINITY_DN3089_c9_g1, TRINITY_DN20884_c0_g2, TRINITY_DN3702_c0_g1, TRINITY_DN415_c0_g1, TRINITY_DN7019_c0_g1	11	163	87	8465	0.1264	7.62514e-07	****
ko04974	Organismal Systems	Digestive system	Protein digestion and absorption	TRINITY_DN1086_c0_g1, TRINITY_DN120_c0_g1, TRINITY_DN1192_c0_g1, TRINITY_DN6_c0_g1, TRINITY_DN3386_c0_g2, TRINITY_DN3386_c0_g3, TRINITY_DN13246_c0_g1, TRINITY_DN2199_c0_g1, TRINITY_DN4437_c0_g1, TRINITY_DN6622_c1_g1, TRINITY_DN2670_c0_g2	11	163	95	8465	0.1158	1.86177e-06	****
ko05166	Human Diseases	Infectious disease: viral	Human T-cell leukemia virus 1 infection	TRINITY_DN29071_c0_g2, TRINITY_DN6499_c0_g2, TRINITY_DN67568_c0_g1, TRINITY_DN6499_c0_g1, TRINITY_DN3211_c0_g1, TRINITY_DN6949_c0_g1, TRINITY_DN3702_c0_g1, TRINITY_DN415_c0_g1, TRINITY_DN28076_c1_g1, TRINITY_DN16920_c0_g1	10	163	275	8465	0.0364	0.0395311	*
ko04672	Organismal Systems	Immune system	Intestinal immune network for IgA production	TRINITY_DN6499_c0_g2, TRINITY_DN67568_c0_g1, TRINITY_DN6499_c0_g1, TRINITY_DN6949_c0_g1, TRINITY_DN32102_c0_g1, TRINITY_DN3089_c9_g1, TRINITY_DN3702_c0_g1, TRINITY_DN415_c0_g1, TRINITY_DN5636_c0_g1	9	163	52	8465	0.1731	5.28225e-07	****
ko05150	Human Diseases	Infectious disease: bacterial	Staphylococcus aureus infection	TRINITY_DN6499_c0_g2, TRINITY_DN67568_c0_g1, TRINITY_DN6499_c0_g1, TRINITY_DN659_c5_g1, TRINITY_DN6949_c0_g1, TRINITY_DN10977_c0_g1, TRINITY_DN3702_c0_g1, TRINITY_DN415_c0_g1, TRINITY_DN25544_c0_g1	9	163	57	8465	0.1579	1.18955e-06	****
ko05164	Human Diseases	Infectious disease: viral	Influenza A	TRINITY_DN6499_c0_g2, TRINITY_DN67568_c0_g1, TRINITY_DN6974_c0_g1, TRINITY_DN6499_c0_g1, TRINITY_DN6116_c0_g1, TRINITY_DN6082_c5_g1, TRINITY_DN6949_c0_g1, TRINITY_DN3702_c0_g1, TRINITY_DN415_c0_g1	9	163	158	8465	0.057	0.00339049	**
ko04514	Environmental Information Processing	Signaling molecules and interaction	Cell adhesion molecules	TRINITY_DN6499_c0_g2, TRINITY_DN2892_c0_g1, TRINITY_DN67568_c0_g1, TRINITY_DN6499_c0_g1, TRINITY_DN38867_c0_g1, TRINITY_DN6949_c0_g1, TRINITY_DN15302_c0_g1, TRINITY_DN3702_c0_g1, TRINITY_DN415_c0_g1	9	163	163	8465	0.0552	0.00416745	**
ko05152	Human Diseases	Infectious disease: bacterial	Tuberculosis	TRINITY_DN6499_c0_g2, TRINITY_DN67568_c0_g1, TRINITY_DN6499_c0_g1, TRINITY_DN1450_c0_g2, TRINITY_DN6949_c0_g1, TRINITY_DN10977_c0_g1, TRINITY_DN3702_c0_g1, TRINITY_DN415_c0_g1, TRINITY_DN40224_c1_g1	9	163	173	8465	0.052	0.00613474	**
ko04145	Cellular Processes	Transport and catabolism	Phagosome	TRINITY_DN6499_c0_g2, TRINITY_DN67568_c0_g1, TRINITY_DN6499_c0_g1, TRINITY_DN6949_c0_g1, TRINITY_DN32102_c0_g1, TRINITY_DN10977_c0_g1, TRINITY_DN3702_c0_g1, TRINITY_DN415_c0_g1, TRINITY_DN25544_c0_g1	9	163	187	8465	0.0481	0.010009	*
ko05168	Human Diseases	Infectious disease: viral	Herpes simplex virus 1 infection	TRINITY_DN6499_c0_g2, TRINITY_DN67568_c0_g1, TRINITY_DN6974_c0_g1, TRINITY_DN6499_c0_g1, TRINITY_DN1450_c0_g2, TRINITY_DN6949_c0_g1, TRINITY_DN10977_c0_g1, TRINITY_DN3702_c0_g1, TRINITY_DN415_c0_g1	9	163	212	8465	0.0425	0.0211667	*
ko04640	Organismal Systems	Immune system	Hematopoietic cell lineage	TRINITY_DN6499_c0_g2, TRINITY_DN67568_c0_g1, TRINITY_DN7279_c0_g1, TRINITY_DN6499_c0_g1, TRINITY_DN6949_c0_g1, TRINITY_DN11809_c0_g1, TRINITY_DN3702_c0_g1, TRINITY_DN415_c0_g1	8	163	89	8465	0.0899	0.000299266	***
ko05145	Human Diseases	Infectious disease: parasitic	Toxoplasmosis	TRINITY_DN6499_c0_g2, TRINITY_DN67568_c0_g1, TRINITY_DN6499_c0_g1, TRINITY_DN6949_c0_g1, TRINITY_DN3702_c0_g1, TRINITY_DN55078_c0_g2, TRINITY_DN415_c0_g1, TRINITY_DN17350_c0_g3	8	163	119	8465	0.0672	0.00204326	**
ko05320	Human Diseases	Immune disease	Autoimmune thyroid disease	TRINITY_DN6499_c0_g2, TRINITY_DN39477_c1_g1, TRINITY_DN67568_c0_g1, TRINITY_DN6499_c0_g1, TRINITY_DN6949_c0_g1, TRINITY_DN3702_c0_g1, TRINITY_DN415_c0_g1	7	163	54	8465	0.1296	7.14014e-05	****
ko04610	Organismal Systems	Immune system	Complement and coagulation cascades	TRINITY_DN43392_c0_g1, TRINITY_DN659_c5_g1, TRINITY_DN10977_c0_g1, TRINITY_DN5779_c0_g1, TRINITY_DN6933_c1_g1, TRINITY_DN25544_c0_g1, TRINITY_DN8586_c0_g2	7	163	67	8465	0.1045	0.000284349	***
ko04612	Organismal Systems	Immune system	Antigen processing and presentation	TRINITY_DN6499_c0_g2, TRINITY_DN67568_c0_g1, TRINITY_DN6499_c0_g1, TRINITY_DN1450_c0_g2, TRINITY_DN6949_c0_g1, TRINITY_DN3702_c0_g1, TRINITY_DN415_c0_g1	7	163	76	8465	0.0921	0.000618527	***
ko05140	Human Diseases	Infectious disease: parasitic	Leishmaniasis	TRINITY_DN6499_c0_g2, TRINITY_DN67568_c0_g1, TRINITY_DN6499_c0_g1, TRINITY_DN6949_c0_g1, TRINITY_DN10977_c0_g1, TRINITY_DN3702_c0_g1, TRINITY_DN415_c0_g1	7	163	77	8465	0.0909	0.000669541	***
ko04658	Organismal Systems	Immune system	Th1 and Th2 cell differentiation	TRINITY_DN6499_c0_g2, TRINITY_DN67568_c0_g1, TRINITY_DN6499_c0_g1, TRINITY_DN6949_c0_g1, TRINITY_DN39919_c0_g1, TRINITY_DN3702_c0_g1, TRINITY_DN415_c0_g1	7	163	98	8465	0.0714	0.00275155	**
ko05224	Human Diseases	Cancer: specific types	Breast cancer	TRINITY_DN7279_c0_g1, TRINITY_DN6995_c1_g1, TRINITY_DN4009_c0_g1, TRINITY_DN39919_c0_g1, TRINITY_DN28076_c1_g1, TRINITY_DN7019_c0_g1, TRINITY_DN16920_c0_g1	7	163	156	8465	0.0449	0.0308714	*
ko04060	Environmental Information Processing	Signaling molecules and interaction	Cytokine-cytokine receptor interaction	TRINITY_DN6974_c0_g1, TRINITY_DN17804_c0_g2, TRINITY_DN6082_c5_g1, TRINITY_DN3089_c9_g1, TRINITY_DN50452_c0_g1, TRINITY_DN7019_c0_g1, TRINITY_DN1753_c1_g1	7	163	169	8465	0.0414	0.0445672	*
ko05310	Human Diseases	Immune disease	Asthma	TRINITY_DN6499_c0_g2, TRINITY_DN67568_c0_g1, TRINITY_DN6499_c0_g1, TRINITY_DN6949_c0_g1, TRINITY_DN3702_c0_g1, TRINITY_DN415_c0_g1	6	163	28	8465	0.2143	1.23289e-05	****
ko05332	Human Diseases	Immune disease	Graft-versus-host disease	TRINITY_DN6499_c0_g2, TRINITY_DN67568_c0_g1, TRINITY_DN6499_c0_g1, TRINITY_DN6949_c0_g1, TRINITY_DN3702_c0_g1, TRINITY_DN415_c0_g1	6	163	41	8465	0.1463	0.000119631	***
ko05330	Human Diseases	Immune disease	Allograft rejection	TRINITY_DN6499_c0_g2, TRINITY_DN67568_c0_g1, TRINITY_DN6499_c0_g1, TRINITY_DN6949_c0_g1, TRINITY_DN3702_c0_g1, TRINITY_DN415_c0_g1	6	163	50	8465	0.12	0.000366501	***
ko04940	Human Diseases	Endocrine and metabolic disease	Type I diabetes mellitus	TRINITY_DN6499_c0_g2, TRINITY_DN67568_c0_g1, TRINITY_DN6499_c0_g1, TRINITY_DN6949_c0_g1, TRINITY_DN3702_c0_g1, TRINITY_DN415_c0_g1	6	163	52	8465	0.1154	0.000454896	***
ko05321	Human Diseases	Immune disease	Inflammatory bowel disease	TRINITY_DN6499_c0_g2, TRINITY_DN67568_c0_g1, TRINITY_DN6499_c0_g1, TRINITY_DN6949_c0_g1, TRINITY_DN3702_c0_g1, TRINITY_DN415_c0_g1	6	163	57	8465	0.1053	0.000749121	***
ko05416	Human Diseases	Cardiovascular disease	Viral myocarditis	TRINITY_DN6499_c0_g2, TRINITY_DN67568_c0_g1, TRINITY_DN6499_c0_g1, TRINITY_DN6949_c0_g1, TRINITY_DN3702_c0_g1, TRINITY_DN415_c0_g1	6	163	90	8465	0.0667	0.00764644	**
ko04659	Organismal Systems	Immune system	Th17 cell differentiation	TRINITY_DN6499_c0_g2, TRINITY_DN67568_c0_g1, TRINITY_DN6499_c0_g1, TRINITY_DN6949_c0_g1, TRINITY_DN3702_c0_g1, TRINITY_DN415_c0_g1	6	163	103	8465	0.0583	0.0143344	*
ko04933	Human Diseases	Endocrine and metabolic disease	AGE-RAGE signaling pathway in diabetic complications	TRINITY_DN6974_c0_g1, TRINITY_DN3386_c0_g2, TRINITY_DN3386_c0_g3, TRINITY_DN48448_c0_g2, TRINITY_DN6622_c1_g1, TRINITY_DN5779_c0_g1	6	163	113	8465	0.0531	0.0216825	*
ko00590	Metabolism	Lipid metabolism	Arachidonic acid metabolism	TRINITY_DN13670_c0_g1, TRINITY_DN5615_c2_g1, TRINITY_DN32907_c0_g3, TRINITY_DN6833_c1_g1, TRINITY_DN3591_c0_g3	5	163	85	8465	0.0588	0.0237644	*
ko05133	Human Diseases	Infectious disease: bacterial	Pertussis	TRINITY_DN659_c5_g1, TRINITY_DN10977_c0_g1, TRINITY_DN25544_c0_g1, TRINITY_DN8586_c0_g2	4	163	71	8465	0.0563	0.0476263	*
ko04370	Environmental Information Processing	Signal transduction	VEGF signaling pathway	TRINITY_DN55854_c0_g1, TRINITY_DN6833_c1_g1, TRINITY_DN23545_c0_g3, TRINITY_DN15276_c0_g1	4	163	72	8465	0.0556	0.0497012	*
ko00650	Metabolism	Carbohydrate metabolism	Butanoate metabolism	TRINITY_DN188_c9_g1, TRINITY_DN515_c0_g1, TRINITY_DN8096_c0_g2	3	163	31	8465	0.0968	0.0212308	*

## Sheet: ovary
S5 Supplementary Data_ KEGG pathway entries for differentially expressed genes of ovary between estrus group and anestrus group
Pathway_ID	KEGG_Level_1	KEGG_Level_2	Pathway_Name	IDs	S	TS	B	TB	Rich.Factor	P.value	Sig.Sign.P
ko04060	Environmental Information Processing	Signaling molecules and interaction	Cytokine-cytokine receptor interaction	TRINITY_DN4283_c0_g2, TRINITY_DN10884_c0_g1, TRINITY_DN62293_c0_g1, TRINITY_DN4624_c1_g1, TRINITY_DN832_c0_g2, TRINITY_DN4710_c1_g1	6	92	206	8726	0.0291	0.021405	*
ko04080	Environmental Information Processing	Signaling molecules and interaction	Neuroactive ligand-receptor interaction	TRINITY_DN3625_c3_g1, TRINITY_DN2471_c2_g1, TRINITY_DN35947_c0_g1, TRINITY_DN63883_c0_g1, TRINITY_DN19092_c1_g2, TRINITY_DN51618_c0_g4	6	92	230	8726	0.0261	0.0342623	*
ko00130	Metabolism	Metabolism of cofactors and vitamins	Ubiquinone and other terpenoid-quinone biosynthesis	TRINITY_DN2719_c0_g1, TRINITY_DN923_c0_g1, TRINITY_DN16316_c0_g3, TRINITY_DN5826_c0_g1	4	92	25	8726	0.16	0.000123555	***
ko04975	Organismal Systems	Digestive system	Fat digestion and absorption	TRINITY_DN2277_c0_g1, TRINITY_DN58597_c0_g2, TRINITY_DN4862_c1_g1	3	92	33	8726	0.0909	0.00492264	**
ko05144	Human Diseases	Infectious disease: parasitic	Malaria	TRINITY_DN50980_c0_g2, TRINITY_DN63420_c0_g1, TRINITY_DN63119_c0_g1	3	92	55	8726	0.0545	0.0200511	*
ko00400	Metabolism	Amino acid metabolism	Phenylalanine, tyrosine and tryptophan biosynthesis	TRINITY_DN58597_c0_g2, TRINITY_DN16316_c0_g3	2	92	13	8726	0.1538	0.0079525	**
ko00360	Metabolism	Amino acid metabolism	Phenylalanine metabolism	TRINITY_DN58597_c0_g2, TRINITY_DN16316_c0_g3	2	92	32	8726	0.0625	0.044448	*
